# Supplementary material for: OTX015 (MK-8628), a novel BET inhibitor, exhibits antitumor activity in non-small cell and small cell lung cancer models harboring different oncogenic mutations
Source: Oncotarget. 2016 Nov 7;7(51):84675–87. doi: 10.18632/oncotarget.13181 (PMC5354535; doi:10.18632/oncotarget.13181)
Supplement: Supplementary file 2 [file oncotarget-07-84675-s002.xlsx]

## Sheet: NSCLC-sensitive
Illumina probe	symbol	logFC	P.Value	adj.P.Val
ILMN_1705814	KRT80	-1.10932	2.49043e-10	5.13648e-08
ILMN_1775330	C15ORF52	-1.09713	2.63915e-11	8.8404e-09
ILMN_1730612	DBNDD2	-1.09527	1.95573e-08	1.38696e-06
ILMN_1667893	TNS3	-1.08756	2.93848e-08	1.88873e-06
ILMN_1713990	TRIP6	-1.05162	7.08082e-08	3.75347e-06
ILMN_1720048	CCL2	-0.999305	0.000881315	0.00694451
ILMN_1795285	PHF15	-0.99204	3.96635e-12	2.52649e-09
ILMN_1691341	IL7R	-0.988021	3.79338e-07	1.37819e-05
ILMN_2184373	IL8	-0.938464	1.75536e-07	7.42896e-06
ILMN_1759008	ZNF689	-0.887935	3.66719e-15	3.4641e-11
ILMN_1777233	E2F2	-0.880928	3.08936e-12	2.1688e-09
ILMN_1699651	IL6	-0.871147	8.23878e-05	0.000999295
ILMN_1667825	MLKL	-0.866796	1.05237e-08	8.555e-07
ILMN_1773337	DKK1	-0.857812	3.01479e-06	6.97655e-05
ILMN_1666733	IL8	-0.840697	3.99651e-06	8.71866e-05
ILMN_3305055	TP63	-0.830757	8.71627e-06	0.000163624
ILMN_1661197	CLCF1	-0.817971	9.58266e-15	7.54331e-11
ILMN_2329914	SPRY1	-0.816433	3.0626e-12	2.1688e-09
ILMN_1693338	CYP1B1	-0.815146	2.73431e-10	5.56656e-08
ILMN_2065606	TOMM40L	-0.803627	2.38569e-12	2.01211e-09
ILMN_1787815	TRIB3	-0.801812	3.63696e-13	5.05228e-10
ILMN_1701204	VEGFC	-0.779167	2.24284e-10	4.70808e-08
ILMN_1794803	NDP	-0.776028	5.71109e-06	0.000115471
ILMN_1723632	PIGC	-0.77121	2.72047e-12	2.1688e-09
ILMN_3207122	LOC644563	-0.758428	4.3948e-06	9.39234e-05
ILMN_1812526	TGFB2	-0.755869	5.76168e-06	0.000116255
ILMN_1703946	ADORA2B	-0.744487	1.14399e-12	1.1534e-09
ILMN_1652407	ZMYND8	-0.743362	2.00109e-10	4.31568e-08
ILMN_1780898	PRKCH	-0.742297	2.01725e-07	8.26927e-06
ILMN_1709937	KCNN4	-0.736991	8.35214e-11	2.2287e-08
ILMN_1661861	CSF2	-0.73429	1.13487e-10	2.74877e-08
ILMN_2412549	GAR1	-0.728814	1.88445e-11	7.23613e-09
ILMN_1702973	TMEM166	-0.728812	3.76146e-09	3.93919e-07
ILMN_3239576	LOC100216001	-0.728267	5.84023e-06	0.000117465
ILMN_2386179	ZMYND8	-0.725565	2.14748e-11	7.6872e-09
ILMN_1769546	RIN2	-0.725513	3.96928e-11	1.24154e-08
ILMN_1746465	FJX1	-0.705647	9.8791e-12	4.56707e-09
ILMN_1691860	SPRY1	-0.705121	2.0528e-11	7.56253e-09
ILMN_2366445	KRT80	-0.705056	8.99913e-09	7.61737e-07
ILMN_1723846	FAM119B	-0.704687	2.3806e-09	2.84653e-07
ILMN_1688034	COIL	-0.703778	7.69029e-14	2.16205e-10
ILMN_1773963	GNA15	-0.703709	1.20529e-09	1.67433e-07
ILMN_1699574	NRP1	-0.703668	1.12542e-07	5.30486e-06
ILMN_1679800	BRIX1	-0.703063	8.51996e-12	4.02406e-09
ILMN_1749829	DLGAP5	-0.699845	1.01117e-07	4.88826e-06
ILMN_1749868	FAM171A1	-0.696943	2.55377e-08	1.67991e-06
ILMN_2392352	CTPS2	-0.696392	2.50731e-06	6.08544e-05
ILMN_1737650	DIO2	-0.694149	0.00125794	0.00930376
ILMN_1716237	ACOT2	-0.688572	3.99176e-07	1.42776e-05
ILMN_2145116	TMEM173	-0.68852	2.38865e-09	2.84895e-07
ILMN_2223805	TSGA14	-0.687038	4.51031e-08	2.62671e-06
ILMN_1704842	ARL4A	-0.68685	1.8402e-14	8.78823e-11
ILMN_1768751	MTA3	-0.686194	4.09232e-10	7.434e-08
ILMN_2357438	AURKA	-0.682122	2.61999e-07	1.00605e-05
ILMN_1712082	GCNT3	-0.681568	0.000786542	0.006335
ILMN_1661399	LOC649604	-0.679913	1.85606e-13	3.37168e-10
ILMN_1804415	SMAGP	-0.679313	2.48936e-09	2.93057e-07
ILMN_1703955	FBXO32	-0.676829	5.96928e-08	3.27451e-06
ILMN_1716651	RUNX2	-0.671559	2.30953e-07	9.19742e-06
ILMN_1685112	TACO1	-0.667253	1.18938e-12	1.17033e-09
ILMN_2138801	TP73L	-0.664485	3.56612e-05	0.000505193
ILMN_1713249	PHF19	-0.664316	9.84775e-09	8.17433e-07
ILMN_1753613	HOXA5	-0.658756	3.62092e-05	0.000511117
ILMN_1803005	MMACHC	-0.655424	6.83619e-12	3.43489e-09
ILMN_3194638	FAM176A	-0.651564	4.38716e-09	4.50456e-07
ILMN_2188862	GDF15	-0.650944	0.000211143	0.00216324
ILMN_1801616	EMP1	-0.650481	8.74883e-09	7.44533e-07
ILMN_2342579	IL7R	-0.649632	3.17562e-06	7.27037e-05
ILMN_1701514	TRAF3IP2	-0.64793	4.20232e-11	1.30579e-08
ILMN_3271098	FAM176A	-0.646577	2.20827e-08	1.52931e-06
ILMN_1707124	TFPI	-0.64384	3.63653e-05	0.00051286
ILMN_1712431	FAM113B	-0.642788	1.43906e-05	0.000244843
ILMN_1680955	AURKA	-0.642718	4.63064e-07	1.59993e-05
ILMN_1737184	CDCA7	-0.64054	5.40573e-11	1.6025e-08
ILMN_1796339	PLEKHA2	-0.638668	3.84141e-10	7.19975e-08
ILMN_1695362	ZNF32	-0.637133	6.42493e-11	1.7956e-08
ILMN_1782635	YARS2	-0.636227	8.68679e-13	9.54153e-10
ILMN_1749327	MAPK13	-0.635996	1.99818e-05	0.000318516
ILMN_1715684	LAMB3	-0.634084	2.99835e-06	6.94532e-05
ILMN_2054392	PPIL1	-0.631761	6.28903e-09	5.80151e-07
ILMN_1680390	GCNT2	-0.631382	8.38095e-10	1.2769e-07
ILMN_1807439	ALDH1A3	-0.630822	1.30631e-05	0.000226582
ILMN_1723481	CHST3	-0.630685	8.95597e-13	9.61362e-10
ILMN_1781479	SUV39H1	-0.628257	1.23658e-13	2.44462e-10
ILMN_2340259	PDE4B	-0.627697	2.81614e-06	6.63718e-05
ILMN_1656057	PLAU	-0.626227	1.65524e-07	7.12659e-06
ILMN_1790881	HNMT	-0.623985	3.12762e-05	0.000455077
ILMN_1722894	ZNRD1	-0.623179	7.86326e-11	2.13442e-08
ILMN_2232463	ARL14	-0.622358	9.06661e-06	0.000168859
ILMN_1774336	POLE2	-0.61628	1.2063e-06	3.39e-05
ILMN_2307903	VCAM1	-0.616181	0.00264628	0.0171074
ILMN_1767658	RRS1	-0.615157	1.45969e-12	1.35181e-09
ILMN_1662619	TFPI	-0.613194	9.44118e-05	0.00112068
ILMN_1667476	LTBR	-0.611712	6.07981e-11	1.73104e-08
ILMN_1681503	MCM2	-0.61102	2.02205e-09	2.49624e-07
ILMN_1658685	ELFN2	-0.610442	7.87202e-06	0.000150163
ILMN_1709882	ICK	-0.61001	2.35793e-08	1.58643e-06
ILMN_1653026	PLAC8	-0.608713	0.00178906	0.012441
ILMN_1797209	TSGA14	-0.608233	1.97207e-08	1.39385e-06
ILMN_1729987	SRC	-0.607976	9.50381e-10	1.40233e-07
ILMN_1745034	SLC11A2	-0.607955	3.92343e-10	7.23857e-08
ILMN_1716596	NSMAF	-0.607677	1.55469e-06	4.13687e-05
ILMN_1718207	SETDB1	-0.607414	7.20214e-08	3.80072e-06
ILMN_1727574	ZNF827	-0.606777	2.16467e-11	7.6872e-09
ILMN_2397571	PIGC	-0.606355	5.17187e-12	2.79094e-09
ILMN_2063168	MALL	-0.605747	3.39576e-06	7.67169e-05
ILMN_1798657	TBL1XR1	-0.603949	2.78583e-07	1.06026e-05
ILMN_1664920	C19ORF12	-0.603802	3.51734e-10	6.75315e-08
ILMN_2363361	SFXN4	-0.603346	2.25874e-07	9.03324e-06
ILMN_1682799	STAMBPL1	-0.60289	6.52619e-09	5.98499e-07
ILMN_1712112	RCAN1	-0.60276	5.97902e-05	0.000767169
ILMN_1705570	H2AFY2	-0.601162	0.000265946	0.00261576
ILMN_1701512	KIAA0391	-0.600537	1.34535e-07	6.06142e-06
ILMN_2155172	BRIX1	-0.59941	8.91137e-11	2.35136e-08
ILMN_1800420	RNF214	-0.597935	1.14707e-11	4.97037e-09
ILMN_1711627	SIAH1	-0.593238	2.48922e-13	3.94707e-10
ILMN_1662318	CCDC59	-0.591167	1.11152e-09	1.5578e-07
ILMN_2398587	ZNRD1	-0.589381	9.79958e-11	2.51617e-08
ILMN_3306730	RBM47	-0.58777	7.69928e-07	2.37676e-05
ILMN_1695945	MEIS2	-0.5873	9.91598e-08	4.82451e-06
ILMN_1810374	TMEM156	-0.584115	3.06047e-05	0.000447382
ILMN_1702125	HOXB7	-0.583637	1.44259e-08	1.10609e-06
ILMN_1756086	INTS3	-0.583359	8.2134e-09	7.07896e-07
ILMN_3204933	LOC401805	-0.583092	2.77565e-06	6.56468e-05
ILMN_1713952	C1ORF106	-0.582801	1.4232e-07	6.32353e-06
ILMN_1661137	SH3RF2	-0.580959	1.67505e-11	6.8202e-09
ILMN_2093343	PLAC8	-0.580706	0.000852188	0.00676011
ILMN_1724493	LYSMD2	-0.580002	3.00802e-09	3.407e-07
ILMN_1766981	UNC50	-0.579696	1.18492e-10	2.84085e-08
ILMN_1801307	TNFSF10	-0.578428	7.64503e-05	0.000939829
ILMN_1749752	NOLA1	-0.576708	4.69437e-10	8.15146e-08
ILMN_1661628	LOC653110	-0.576478	2.05289e-06	5.16019e-05
ILMN_2149226	CAV1	-0.575527	4.63636e-07	1.60073e-05
ILMN_1656369	C8ORF4	-0.575098	0.000100364	0.00117976
ILMN_1677085	RGS19	-0.575068	4.03986e-10	7.42438e-08
ILMN_1767665	LOC493869	-0.574869	6.27151e-08	3.398e-06
ILMN_1708954	GAR1	-0.574685	2.22386e-08	1.53132e-06
ILMN_2095660	TMEM156	-0.573803	2.21672e-05	0.000344855
ILMN_2383611	PTPRE	-0.573397	2.71177e-09	3.14692e-07
ILMN_2349006	USP21	-0.570734	7.51572e-10	1.16768e-07
ILMN_1658094	ZNF365	-0.570514	1.97895e-11	7.41808e-09
ILMN_1770020	PPIL3	-0.570396	1.68543e-08	1.2408e-06
ILMN_1658080	ZNF573	-0.56964	9.80238e-11	2.51617e-08
ILMN_1734543	PTPRE	-0.567892	1.26781e-07	5.81651e-06
ILMN_1673917	GTF2I	-0.56723	2.01972e-05	0.000320974
ILMN_3234142	LOC728855	-0.56712	4.31779e-12	2.54917e-09
ILMN_1801378	COQ3	-0.566144	2.61753e-07	1.00593e-05
ILMN_2139970	ALDH1A3	-0.566137	5.08687e-05	0.000676077
ILMN_1715991	SDPR	-0.565492	2.04977e-06	5.15509e-05
ILMN_2054297	PTGS2	-0.565336	0.0143346	0.0675822
ILMN_1725705	CLPP	-0.564998	3.40644e-07	1.25653e-05
ILMN_2375032	BEND3	-0.564213	2.21593e-10	4.67858e-08
ILMN_1788053	SLC25A12	-0.564115	1.44711e-10	3.30186e-08
ILMN_1761479	ZC3HC1	-0.563534	1.04714e-10	2.60302e-08
ILMN_1678454	CASP4	-0.56279	5.6754e-07	1.87058e-05
ILMN_2330307	SLC43A3	-0.561346	2.64392e-05	0.000396681
ILMN_1675266	NAGPA	-0.556974	1.34976e-07	6.07146e-06
ILMN_2321451	HNRNPD	-0.556644	5.10105e-06	0.000105577
ILMN_1715508	NNMT	-0.553049	2.1175e-05	0.000332692
ILMN_1800225	PPARG	-0.551895	3.92553e-07	1.4164e-05
ILMN_1668052	FOXA2	-0.550504	7.14543e-06	0.000138541
ILMN_1751328	FAM83H	-0.54965	1.43989e-09	1.92086e-07
ILMN_1745420	PHF19	-0.549354	4.24021e-06	9.12967e-05
ILMN_2352090	GPRC5C	-0.549255	4.71483e-07	1.61887e-05
ILMN_1815169	MCM5	-0.549051	2.39373e-06	5.84746e-05
ILMN_1764964	IFNGR2	-0.54736	7.49584e-08	3.90337e-06
ILMN_1715543	ACOT1	-0.54689	2.01869e-07	8.26927e-06
ILMN_1806651	PARP8	-0.545109	1.57022e-06	4.16178e-05
ILMN_1702712	TRIM55	-0.544358	0.000896608	0.0070345
ILMN_1787932	GPR110	-0.542896	0.00550238	0.0311909
ILMN_1688152	IL27RA	-0.542104	6.64125e-06	0.000130806
ILMN_2097793	ZBTB4	-0.54166	1.73357e-07	7.36315e-06
ILMN_1811272	GPR81	-0.54141	1.59863e-07	6.91437e-06
ILMN_1692486	ZNRD1	-0.541383	5.80695e-11	1.68263e-08
ILMN_1714223	LETM2	-0.540889	2.977e-06	6.91724e-05
ILMN_1710906	RNF145	-0.539355	4.78444e-09	4.81821e-07
ILMN_2291619	RAB3IP	-0.539207	7.19311e-07	2.2604e-05
ILMN_2182531	C18ORF55	-0.53893	4.66442e-10	8.12934e-08
ILMN_1788347	KIAA1737	-0.538663	2.86771e-13	4.23266e-10
ILMN_1758067	RGS4	-0.538409	0.000110314	0.00127671
ILMN_2380243	SMAGP	-0.537987	1.81693e-07	7.61451e-06
ILMN_1796210	PPRC1	-0.537914	3.03346e-10	5.9947e-08
ILMN_1803367	EVI1	-0.536678	2.17787e-05	0.000340173
ILMN_2357777	RNF214	-0.535665	4.47897e-12	2.57984e-09
ILMN_2185845	BRSK1	-0.535321	1.12897e-10	2.74877e-08
ILMN_2318733	BNIP1	-0.533996	9.75285e-16	2.61264e-11
ILMN_1720476	PHF2	-0.533518	4.90018e-09	4.89304e-07
ILMN_1792681	CCDC86	-0.532546	2.69899e-09	3.1398e-07
ILMN_1679071	MTX3	-0.531984	1.7897e-09	2.26014e-07
ILMN_1658677	DTX3	-0.530791	5.95138e-09	5.59939e-07
ILMN_1714600	NAV3	-0.530754	1.15645e-05	0.000206036
ILMN_1760062	IFI44	-0.530421	8.28416e-06	0.000156884
ILMN_1733311	PIGB	-0.529857	1.0719e-07	5.11828e-06
ILMN_1766169	BCAT1	-0.529807	0.000973896	0.00751971
ILMN_1731358	ZNF532	-0.529767	1.70422e-09	2.17546e-07
ILMN_2352293	PRDM10	-0.529515	9.16436e-10	1.36114e-07
ILMN_1690101	FAIM	-0.529162	1.0145e-06	2.9378e-05
ILMN_1652280	FBXO32	-0.528912	8.97713e-06	0.000167522
ILMN_1813938	CHCHD4	-0.527084	3.03024e-12	2.1688e-09
ILMN_2188374	XPOT	-0.526807	4.19513e-06	9.06405e-05
ILMN_1791002	SKP2	-0.526629	2.24738e-08	1.54282e-06
ILMN_1712708	TRIM47	-0.524645	5.26694e-08	2.96147e-06
ILMN_1752111	SMARCAL1	-0.523634	6.56886e-09	5.98499e-07
ILMN_2313074	DEDD	-0.522868	2.09695e-12	1.83409e-09
ILMN_1757730	TTC27	-0.522402	1.6117e-06	4.25978e-05
ILMN_1687768	NCOA7	-0.520924	4.64378e-05	0.000628633
ILMN_1789830	CFLAR	-0.520555	4.06779e-08	2.44124e-06
ILMN_1691578	GTF3C6	-0.519687	1.87744e-05	0.00030241
ILMN_1747227	ADORA1	-0.518866	1.72423e-07	7.33006e-06
ILMN_2143795	MGC4677	-0.518814	1.12992e-05	0.000202229
ILMN_1732577	TMEM216	-0.517893	5.20003e-12	2.79094e-09
ILMN_1691425	LDOC1L	-0.517624	6.16476e-08	3.36221e-06
ILMN_3240685	INO80D	-0.517562	5.88205e-14	1.8521e-10
ILMN_1718285	HOXC8	-0.517558	9.50473e-09	7.94545e-07
ILMN_1753830	ETV4	-0.51736	2.63055e-05	0.000395302
ILMN_1785404	FGFBP1	-0.516515	0.00170765	0.0119931
ILMN_1656910	TRIM6	-0.515551	1.35769e-08	1.06168e-06
ILMN_1771326	C15ORF44	-0.5148	5.79381e-08	3.2156e-06
ILMN_1742031	IFRD2	-0.51463	1.9201e-05	0.000307835
ILMN_1683263	TSPAN8	-0.513025	0.00252618	0.0164753
ILMN_1813685	RAB7L1	-0.512962	9.87734e-08	4.8202e-06
ILMN_2378376	CYB561	-0.512532	1.3497e-08	1.05718e-06
ILMN_1763638	BCAR3	-0.512061	3.25945e-10	6.36827e-08
ILMN_1809417	LRFN4	-0.511724	4.5433e-10	8.00689e-08
ILMN_1681301	AIM2	-0.511722	0.000123645	0.00140247
ILMN_1714278	C9ORF30	-0.511236	1.53259e-06	4.08497e-05
ILMN_1751276	BDNF	-0.510537	5.27471e-10	8.92939e-08
ILMN_2352295	PRDM10	-0.5103	1.5433e-11	6.36105e-09
ILMN_2354237	PARP2	-0.509936	8.00961e-11	2.16173e-08
ILMN_1758827	RTN4IP1	-0.509491	6.50766e-08	3.50471e-06
ILMN_1770338	TM4SF1	-0.509186	2.84132e-06	6.67653e-05
ILMN_1733932	SNUPN	-0.507797	7.0525e-10	1.13298e-07
ILMN_1751368	HNRNPD	-0.505677	2.97209e-06	6.91294e-05
ILMN_1658437	SFXN4	-0.505628	1.047e-06	3.00431e-05
ILMN_1670353	RAD51AP1	-0.505232	3.33615e-06	7.55731e-05
ILMN_1815723	NUP35	-0.504055	9.30007e-09	7.80198e-07
ILMN_1755822	SYDE1	-0.503567	1.89606e-07	7.88316e-06
ILMN_1751028	SERPINH1	-0.5032	2.09451e-06	5.25363e-05
ILMN_2103720	MRPL15	-0.502824	1.96349e-08	1.39037e-06
ILMN_1738725	LIF	-0.501919	2.16385e-10	4.62447e-08
ILMN_2364535	SNUPN	-0.501636	1.01378e-10	2.56762e-08
ILMN_2176768	SEPHS1	-0.50149	1.23736e-07	5.71837e-06
ILMN_1782551	E2F5	-0.501486	1.1165e-09	1.56016e-07
ILMN_1701441	LPAR1	-0.499663	0.000222468	0.00225722
ILMN_1843198	HS.10862	-0.498569	1.21846e-07	5.64759e-06
ILMN_1787897	CXCL1	-0.498259	0.000716101	0.00588416
ILMN_1913678	HS.407903	-0.497293	3.55471e-05	0.000504789
ILMN_2137084	LIN9	-0.497091	7.0407e-12	3.50041e-09
ILMN_1772521	MTHFD1L	-0.496305	9.73521e-08	4.7648e-06
ILMN_1719498	ABHD7	-0.496143	2.49042e-07	9.73715e-06
ILMN_1802615	CDK6	-0.495343	1.26231e-07	5.80528e-06
ILMN_1794492	HOXC6	-0.494999	1.54072e-07	6.717e-06
ILMN_1806778	UBE2E1	-0.494939	1.54372e-06	4.11233e-05
ILMN_1723912	IFI44L	-0.494728	0.00196306	0.0134307
ILMN_2347622	TRIM55	-0.494409	0.00068214	0.00564736
ILMN_1652525	FAM125B	-0.493895	4.50589e-10	7.9707e-08
ILMN_1796949	TPX2	-0.493675	5.01357e-05	0.000667986
ILMN_1732537	HEATR2	-0.493306	1.00458e-07	4.87138e-06
ILMN_1725852	S100A2	-0.490627	1.73851e-05	0.000285704
ILMN_1757415	C1ORF163	-0.490612	4.9083e-14	1.71064e-10
ILMN_2189675	HRCT1	-0.490565	3.2342e-09	3.6027e-07
ILMN_1758146	SIRPA	-0.490437	9.78869e-06	0.000179267
ILMN_1658407	SLC43A3	-0.490289	6.91599e-06	0.00013492
ILMN_1687978	PHLDA1	-0.490194	1.91986e-05	0.000307835
ILMN_1709044	TGIF2	-0.490174	2.3269e-15	3.4641e-11
ILMN_1655307	FAM136A	-0.489682	3.33953e-07	1.23806e-05
ILMN_1772876	ZNF395	-0.489302	1.6866e-08	1.2408e-06
ILMN_1698996	SLC19A1	-0.489035	1.44548e-07	6.38052e-06
ILMN_1779234	CXCL6	-0.488212	0.00248932	0.0162785
ILMN_1802027	MGST2	-0.488106	8.36088e-07	2.52812e-05
ILMN_1756595	SH3TC1	-0.488042	7.90884e-12	3.77316e-09
ILMN_1740861	DTWD1	-0.487878	8.9241e-08	4.45084e-06
ILMN_1691884	STC2	-0.487524	5.79273e-09	5.4829e-07
ILMN_1805474	C1ORF131	-0.486206	1.05906e-08	8.57981e-07
ILMN_1734915	C1ORF156	-0.48598	8.99059e-10	1.34805e-07
ILMN_1661220	TRIM16	-0.485143	1.63882e-08	1.2228e-06
ILMN_1807042	MARCKS	-0.484982	5.28058e-09	5.1482e-07
ILMN_1673113	F2RL1	-0.483987	2.15533e-06	5.37904e-05
ILMN_1776723	PHF11	-0.483935	1.9384e-07	8.00285e-06
ILMN_1744299	GPR110	-0.483793	0.00465228	0.0272824
ILMN_1654737	TRIM32	-0.483564	9.67005e-10	1.41479e-07
ILMN_1737025	PLCL2	-0.483313	2.56342e-11	8.64806e-09
ILMN_3244110	FAM156B	-0.483251	5.19506e-11	1.57287e-08
ILMN_1653711	FZD2	-0.483224	1.97335e-11	7.41808e-09
ILMN_1754103	CLDN11	-0.482652	4.93577e-05	0.0006604
ILMN_1717366	MDFIC	-0.481744	1.49274e-06	3.99679e-05
ILMN_1671142	GPR68	-0.48163	0.000252625	0.00250667
ILMN_2381121	UQCC	-0.48137	1.03455e-08	8.43914e-07
ILMN_1728163	CTDSP1	-0.480677	4.7062e-12	2.62683e-09
ILMN_1734410	BNIP1	-0.480091	4.56668e-12	2.59866e-09
ILMN_1805658	LTV1	-0.479795	1.64183e-08	1.22311e-06
ILMN_1769911	SLC38A1	-0.479711	2.26851e-07	9.06464e-06
ILMN_1682699	PBX2	-0.479701	5.0375e-08	2.85626e-06
ILMN_1703695	C19ORF12	-0.478911	1.79178e-10	3.93616e-08
ILMN_1664641	MED4	-0.478753	6.81882e-09	6.13447e-07
ILMN_1689318	NUAK1	-0.478479	4.87271e-09	4.87591e-07
ILMN_1694466	ZBED1	-0.478251	2.65589e-09	3.0973e-07
ILMN_1771689	EXD2	-0.478071	5.70761e-09	5.46058e-07
ILMN_1742789	LPXN	-0.477089	0.000417944	0.00378522
ILMN_1787511	THUMPD2	-0.476644	8.59196e-10	1.29238e-07
ILMN_1783185	SOX21	-0.476507	0.000115427	0.00132452
ILMN_1742569	PAPD1	-0.476159	3.04017e-12	2.1688e-09
ILMN_2398039	TCERG1	-0.476006	9.9116e-10	1.43337e-07
ILMN_1754727	GPRASP2	-0.475491	1.68696e-06	4.40761e-05
ILMN_1660871	NEK6	-0.475286	3.03781e-13	4.34784e-10
ILMN_1653161	SNCG	-0.474465	6.48043e-05	0.000820142
ILMN_2325763	VCAM1	-0.473545	0.00392178	0.0236082
ILMN_1673369	SEPHS1	-0.473524	9.52292e-08	4.67058e-06
ILMN_3224926	RBM47	-0.473037	1.47154e-05	0.000249024
ILMN_1665538	SKP2	-0.472316	3.53962e-08	2.17682e-06
ILMN_2126706	LMNB1	-0.472272	2.22581e-06	5.51561e-05
ILMN_1688953	ARHGAP19	-0.471531	7.99296e-08	4.07684e-06
ILMN_2314169	PTHLH	-0.471023	9.19783e-05	0.00109703
ILMN_1771841	FOSL1	-0.471001	4.82148e-07	1.64421e-05
ILMN_1746148	LRRC33	-0.470054	1.84307e-09	2.31516e-07
ILMN_1766955	VCAM1	-0.469926	0.00303251	0.0191663
ILMN_3215212	LOC653375	-0.469174	1.3832e-05	0.000237218
ILMN_2124951	RBMX	-0.468993	1.4301e-07	6.33629e-06
ILMN_2239774	FAM83A	-0.468961	0.000292322	0.00282782
ILMN_2097858	KIAA1737	-0.468698	1.199e-10	2.8601e-08
ILMN_1669281	CLN3	-0.467257	1.89513e-07	7.88316e-06
ILMN_1796013	PYCR1	-0.467035	3.5225e-05	0.000501269
ILMN_1771179	CYB561	-0.466841	1.75779e-08	1.27139e-06
ILMN_1674620	SGCE	-0.466357	1.28039e-07	5.83852e-06
ILMN_1651365	ZBED2	-0.466128	0.000176151	0.00186528
ILMN_2214098	BIVM	-0.465481	7.83739e-07	2.41152e-05
ILMN_1742410	BCL2L1	-0.465093	1.46107e-05	0.000247415
ILMN_1665423	ZFP91	-0.464846	1.05902e-11	4.68982e-09
ILMN_1743711	LOC650215	-0.46445	1.56694e-08	1.17847e-06
ILMN_1764609	PWWP2B	-0.464403	7.37591e-09	6.48737e-07
ILMN_1792951	ZHX2	-0.464061	2.33619e-08	1.57948e-06
ILMN_1706483	C1ORF116	-0.463648	0.000173672	0.00184487
ILMN_2217809	TMEM126A	-0.463391	3.62619e-07	1.32561e-05
ILMN_1670925	CYB5D1	-0.462641	2.69997e-11	8.98044e-09
ILMN_1728934	PRC1	-0.462212	6.32817e-05	0.000804105
ILMN_1800341	WDR66	-0.46163	0.00347345	0.021403
ILMN_1805673	ALKBH4	-0.461606	1.60693e-10	3.60537e-08
ILMN_1753819	RFFL	-0.461165	3.68779e-09	3.90443e-07
ILMN_1666632	VPS52	-0.460909	2.96785e-06	6.91197e-05
ILMN_2341661	ETV4	-0.460305	2.18866e-05	0.000341389
ILMN_1759097	MLLT11	-0.460082	4.24257e-05	0.000582333
ILMN_1740169	TYRO3	-0.459983	2.1019e-06	5.26937e-05
ILMN_1814657	TFAP4	-0.458369	6.67178e-06	0.000131093
ILMN_1799688	CDC23	-0.458255	4.20247e-10	7.54703e-08
ILMN_1694311	NUDT6	-0.457287	5.28089e-08	2.96578e-06
ILMN_1730794	SERTAD4	-0.457141	2.98195e-09	3.39089e-07
ILMN_3226214	LOC728755	-0.457	1.06369e-06	3.04478e-05
ILMN_1724544	PPP4R1	-0.456129	7.08643e-11	1.96882e-08
ILMN_1789436	C1ORF218	-0.455629	5.94183e-07	1.94577e-05
ILMN_1671568	ECHDC2	-0.455574	0.000135069	0.00150636
ILMN_1795524	C15ORF44	-0.455161	1.02853e-07	4.95699e-06
ILMN_2266948	SLC38A1	-0.454526	5.50354e-05	0.000720448
ILMN_2229032	NME6	-0.453234	4.79549e-11	1.46126e-08
ILMN_2134062	ALKBH3	-0.452962	3.08191e-07	1.15827e-05
ILMN_1809583	CREBBP	-0.452705	7.25668e-08	3.82523e-06
ILMN_1745807	TMEM62	-0.452589	5.77548e-07	1.90092e-05
ILMN_1805410	C15ORF48	-0.452552	0.00243149	0.0159677
ILMN_1799848	ANKRD22	-0.452332	0.000475408	0.00422465
ILMN_1711189	EXOSC10	-0.452262	4.98005e-10	8.52219e-08
ILMN_1737514	KYNU	-0.451923	0.00787846	0.0418444
ILMN_1658160	FAM156A	-0.451425	1.79618e-11	7.0696e-09
ILMN_1726245	TGFBR2	-0.450935	9.49891e-10	1.40233e-07
ILMN_1768110	ZAK	-0.450781	6.63087e-05	0.000836364
ILMN_1811470	PLEK2	-0.450635	1.07485e-07	5.11828e-06
ILMN_2355033	KIAA1147	-0.450581	4.0984e-08	2.44904e-06
ILMN_2186858	C14ORF131	-0.45043	1.3442e-11	5.6184e-09
ILMN_1726064	PAK1IP1	-0.450247	3.67485e-09	3.90443e-07
ILMN_2370365	RFC4	-0.449803	1.63556e-08	1.2223e-06
ILMN_1806818	MCM3	-0.449558	3.63193e-06	8.10296e-05
ILMN_1686116	THBS1	-0.44932	2.6403e-05	0.000396376
ILMN_1812776	FBXO28	-0.448703	9.95973e-12	4.56707e-09
ILMN_1694548	ANXA3	-0.447859	0.000133182	0.00148989
ILMN_1728785	GPR116	-0.446728	0.000308445	0.00295558
ILMN_1710514	BCL3	-0.44632	7.69952e-05	0.000945052
ILMN_1715863	MLKL	-0.445656	8.47409e-07	2.55609e-05
ILMN_1687583	CAV1	-0.445167	3.11234e-06	7.14629e-05
ILMN_1743714	CARD10	-0.445123	3.52351e-09	3.81695e-07
ILMN_1670158	FAM83A	-0.443351	0.000584996	0.00499367
ILMN_1734867	NR2C1	-0.443235	5.78622e-09	5.4829e-07
ILMN_1654118	BCL2L1	-0.442988	3.12144e-07	1.171e-05
ILMN_1731044	KCTD14	-0.442939	6.60623e-06	0.000130334
ILMN_1676528	BTN3A2	-0.442756	8.23271e-06	0.000156097
ILMN_1684293	ANP32B	-0.442401	9.14505e-08	4.51833e-06
ILMN_1797074	EMG1	-0.442196	2.57284e-08	1.69009e-06
ILMN_1670796	EXOSC10	-0.441978	1.22063e-08	9.68936e-07
ILMN_1728540	FUNDC1	-0.441854	7.94172e-08	4.06388e-06
ILMN_1711853	MED24	-0.441788	3.24542e-06	7.40864e-05
ILMN_1703906	HJURP	-0.441332	6.15399e-05	0.000785352
ILMN_1656938	LOC731486	-0.44107	4.21347e-05	0.000578843
ILMN_1786125	CCNA2	-0.440464	2.34323e-06	5.75523e-05
ILMN_1805481	TRMT11	-0.440353	1.75465e-08	1.27107e-06
ILMN_2383305	GPATCH4	-0.44002	2.76823e-12	2.1688e-09
ILMN_1674782	LOC375295	-0.439809	0.000252801	0.00250789
ILMN_1707088	DENND2D	-0.439772	1.01608e-07	4.90701e-06
ILMN_1705442	CMTM3	-0.438845	1.39283e-09	1.88495e-07
ILMN_1744381	SERPINE1	-0.438666	0.000102512	0.00120172
ILMN_1731224	PARP9	-0.438506	1.107e-07	5.22846e-06
ILMN_1652008	C15ORF23	-0.438447	1.71686e-06	4.47511e-05
ILMN_1729123	PPP2R4	-0.438374	7.41418e-07	2.31447e-05
ILMN_2344971	FOXM1	-0.438131	7.98668e-08	4.07684e-06
ILMN_1739810	RAI1	-0.437582	8.15685e-08	4.12922e-06
ILMN_1779076	HINT3	-0.437428	6.75022e-09	6.08434e-07
ILMN_1656574	PCGF6	-0.437287	3.43348e-07	1.26431e-05
ILMN_1724686	CLDN1	-0.437185	6.0652e-07	1.97972e-05
ILMN_1746393	TSEN2	-0.437031	4.25077e-08	2.51274e-06
ILMN_1705774	TIGD5	-0.436773	8.61768e-07	2.59084e-05
ILMN_3263329	GAR1	-0.436666	7.48588e-08	3.90249e-06
ILMN_1655011	SERF1B	-0.436169	1.5427e-07	6.717e-06
ILMN_1656691	FBXO4	-0.43576	9.76989e-06	0.000179062
ILMN_1751656	KLF11	-0.435703	2.38731e-10	4.96719e-08
ILMN_1767422	POLR1D	-0.4355	3.52557e-08	2.17636e-06
ILMN_1721626	ARID5B	-0.433948	4.35084e-08	2.5559e-06
ILMN_1774685	IL24	-0.433421	0.00129274	0.00951938
ILMN_2336109	L3MBTL2	-0.432973	4.01192e-12	2.52649e-09
ILMN_1666727	ZNF586	-0.432959	2.90108e-11	9.51535e-09
ILMN_1705247	ACSL5	-0.432533	0.000406376	0.00369747
ILMN_1759232	IRS1	-0.431647	3.21615e-07	1.20176e-05
ILMN_2072541	RAB11FIP2	-0.431095	8.28614e-11	2.22365e-08
ILMN_1763452	EVI2B	-0.43094	0.000158888	0.00171834
ILMN_3239965	IDO1	-0.43088	0.0122898	0.0599132
ILMN_3208233	LOC100131735	-0.430758	8.83724e-07	2.6501e-05
ILMN_1776121	MGC42367	-0.430101	0.000122715	0.00139359
ILMN_1656316	ZMYM3	-0.429118	5.29431e-11	1.58263e-08
ILMN_2155516	QTRTD1	-0.429058	2.15149e-11	7.6872e-09
ILMN_1713143	MRPL3	-0.429045	6.66192e-06	0.000131093
ILMN_1757995	PARP2	-0.428765	2.48253e-08	1.6399e-06
ILMN_1795342	MLPH	-0.428705	7.86257e-08	4.04301e-06
ILMN_2053567	FASTKD2	-0.42864	6.90659e-08	3.67762e-06
ILMN_2142284	SLC25A43	-0.428339	1.53002e-05	0.000256438
ILMN_2365465	XBP1	-0.428143	5.36213e-07	1.78855e-05
ILMN_1815885	ZFP112	-0.427533	1.66101e-07	7.13752e-06
ILMN_1728049	S100A16	-0.427295	8.39714e-06	0.000158433
ILMN_1697409	TNFRSF14	-0.427108	0.00012201	0.00138626
ILMN_1797893	PFAAP5	-0.427058	7.96083e-10	1.22475e-07
ILMN_1725090	CTHRC1	-0.42704	0.000138998	0.00153963
ILMN_2390162	PHF11	-0.426641	8.10119e-07	2.47564e-05
ILMN_1663220	MRPL22	-0.426408	2.32406e-06	5.72304e-05
ILMN_1737498	MLKL	-0.426191	2.2928e-07	9.14622e-06
ILMN_1746517	KYNU	-0.426056	0.00423049	0.0251555
ILMN_1708130	EHF	-0.425746	0.000124237	0.00140715
ILMN_2138765	PLIN2	-0.424148	1.14966e-08	9.21896e-07
ILMN_1679978	WBSCR16	-0.423454	1.87396e-08	1.34512e-06
ILMN_1780887	USP21	-0.423212	1.79377e-11	7.0696e-09
ILMN_1801443	TSKU	-0.422997	3.12546e-06	7.16595e-05
ILMN_2316173	AP1S1	-0.422686	0.000111182	0.00128581
ILMN_1802753	TSSC4	-0.422606	1.12368e-12	1.1534e-09
ILMN_1790650	C16ORF63	-0.422352	1.60844e-08	1.20584e-06
ILMN_1695797	NCOA6	-0.4213	1.7706e-11	7.0696e-09
ILMN_1759792	CLIP4	-0.421171	8.1049e-07	2.47564e-05
ILMN_2326512	CASP1	-0.421049	0.00172858	0.0121023
ILMN_1753547	STAT5A	-0.421005	9.51277e-06	0.000175507
ILMN_1856861	HS.445036	-0.42067	4.26685e-12	2.54917e-09
ILMN_2390299	PSMB8	-0.420551	1.48351e-05	0.000250421
ILMN_1795007	C2ORF47	-0.420537	8.64959e-09	7.37416e-07
ILMN_1691237	CAP2	-0.419996	0.000458705	0.00410013
ILMN_1666222	PHACTR3	-0.419681	0.00156287	0.0111741
ILMN_1755024	IKBKE	-0.419633	4.42055e-08	2.5872e-06
ILMN_1682738	SMAD3	-0.419283	2.7492e-09	3.17566e-07
ILMN_2339234	TRIM16	-0.418948	2.5514e-07	9.92822e-06
ILMN_1695485	C9ORF109	-0.418927	1.88689e-09	2.36391e-07
ILMN_1824666	HS.157344	-0.418695	9.13473e-09	7.6906e-07
ILMN_1802456	DCTD	-0.418593	1.51301e-08	1.14789e-06
ILMN_1782247	KAT2A	-0.418302	6.32642e-06	0.000125759
ILMN_1673962	NUP205	-0.418196	1.16854e-10	2.81589e-08
ILMN_2059211	KIAA0195	-0.417269	5.03193e-06	0.000104284
ILMN_1682636	CXCL2	-0.416998	1.95236e-05	0.000312054
ILMN_1684929	TOPBP1	-0.416534	1.88599e-06	4.79941e-05
ILMN_2384122	GPR56	-0.416453	6.0135e-06	0.000120298
ILMN_1655444	LOC728492	-0.416347	4.14486e-06	8.96774e-05
ILMN_1743145	ERAP2	-0.416229	0.00139827	0.0101603
ILMN_1748427	ZNF239	-0.41621	1.85691e-08	1.33556e-06
ILMN_1659786	CCDC76	-0.416186	4.79409e-07	1.63961e-05
ILMN_1753164	IPO8	-0.416	4.1907e-08	2.48657e-06
ILMN_1741632	RAB3IL1	-0.415926	5.24365e-06	0.000107867
ILMN_3272603	FAM60A	-0.415794	9.81965e-14	2.31896e-10
ILMN_3219695	LOC441711	-0.415278	8.56285e-09	7.32667e-07
ILMN_3231638	FAM160B1	-0.41469	1.09762e-09	1.54418e-07
ILMN_1742147	UBL4A	-0.414051	1.9747e-09	2.46087e-07
ILMN_1652490	MANSC1	-0.413417	4.57911e-05	0.000620947
ILMN_2239754	IFIT3	-0.413353	0.00013166	0.00147713
ILMN_2110281	UFC1	-0.412908	9.89447e-05	0.00116657
ILMN_1657248	EREG	-0.412857	1.95509e-07	8.05766e-06
ILMN_1790537	C16ORF75	-0.412716	2.20307e-08	1.52794e-06
ILMN_2067708	TFB2M	-0.410574	1.03983e-11	4.67735e-09
ILMN_2384241	TGFBR2	-0.409991	3.15022e-07	1.18086e-05
ILMN_1690386	CSRP2BP	-0.40987	3.29572e-09	3.63183e-07
ILMN_1801257	CENPA	-0.40962	3.75318e-05	0.000526014
ILMN_2392356	CTPS2	-0.409513	2.06483e-05	0.000326495
ILMN_1728885	KIAA1644	-0.408645	2.74701e-06	6.51325e-05
ILMN_1743635	ALG14	-0.408419	1.60408e-05	0.000266299
ILMN_1779190	ALKBH8	-0.408077	3.30891e-09	3.63183e-07
ILMN_1677511	PTGS2	-0.407714	0.0132379	0.0636247
ILMN_1749636	DNAJC22	-0.407512	2.12833e-06	5.33278e-05
ILMN_2233878	SERF1B	-0.40742	5.51834e-06	0.000112006
ILMN_1790577	SLC35F2	-0.406357	1.13326e-10	2.74877e-08
ILMN_1740900	BMP4	-0.405791	5.4369e-06	0.000110733
ILMN_1792978	HAS2	-0.405465	0.00872342	0.0454112
ILMN_3283742	LOC646791	-0.404378	2.60158e-06	6.25955e-05
ILMN_1663160	ZNF337	-0.404089	2.79869e-09	3.21617e-07
ILMN_1713759	UBE2J1	-0.403325	3.18824e-07	1.19416e-05
ILMN_1734096	DCLRE1A	-0.403279	2.29637e-11	7.97298e-09
ILMN_3247723	NOP16	-0.401993	9.28261e-07	2.75228e-05
ILMN_1651610	LOC730525	-0.401925	1.46459e-06	3.92813e-05
ILMN_1732410	SLC16A9	-0.40187	4.25841e-06	9.1547e-05
ILMN_1755862	PFAS	-0.401346	1.12386e-05	0.00020137
ILMN_2410772	KEAP1	-0.401091	4.58198e-07	1.58893e-05
ILMN_1809433	XBP1	-0.400862	4.4877e-08	2.61677e-06
ILMN_1669928	ARHGEF16	-0.400858	4.87019e-06	0.000101599
ILMN_1752478	DHRS3	-0.400255	1.33018e-06	3.64207e-05
ILMN_1756862	APOL3	-0.400172	4.76991e-07	1.6337e-05
ILMN_2367239	RCAN1	-0.400001	1.32393e-06	3.63127e-05
ILMN_1772702	SFRS2B	-0.399926	1.6988e-11	6.85776e-09
ILMN_1810275	SLC7A7	-0.399859	0.000139254	0.00154175
ILMN_1733094	STEAP1	-0.399642	3.29229e-07	1.22536e-05
ILMN_1765621	HDGF	-0.399187	6.33934e-06	0.00012591
ILMN_1690049	NGDN	-0.39914	2.16083e-09	2.62485e-07
ILMN_1756676	PHF19	-0.399095	0.000231164	0.00233442
ILMN_2370208	CMTM3	-0.39905	8.48377e-08	4.27354e-06
ILMN_1654543	MED6	-0.398564	1.12259e-06	3.17932e-05
ILMN_1685703	ACOX2	-0.398073	0.0010401	0.00794388
ILMN_2248863	ZBTB38	-0.397857	3.85203e-08	2.34453e-06
ILMN_2180371	C12ORF24	-0.39774	2.77852e-06	6.56818e-05
ILMN_1663616	DNAJC7	-0.397738	5.8164e-06	0.000117049
ILMN_1722698	RCHY1	-0.397549	2.49018e-09	2.93057e-07
ILMN_1664750	TMBIM4	-0.397419	1.61265e-05	0.000267628
ILMN_1741976	SMARCAD1	-0.39738	2.05059e-07	8.37531e-06
ILMN_2129859	FASTKD3	-0.397075	6.31163e-11	1.78023e-08
ILMN_1735220	CAV2	-0.396789	8.56281e-05	0.00103197
ILMN_2054233	SENP6	-0.396627	2.00652e-06	5.05439e-05
ILMN_1730825	SGOL1	-0.395902	1.55755e-06	4.13982e-05
ILMN_1750051	FLJ39827	-0.395169	2.96883e-10	5.94156e-08
ILMN_1756311	UFSP2	-0.394823	0.000157704	0.00170798
ILMN_1657893	TXNRD2	-0.39476	0.000257253	0.00254457
ILMN_1813834	PRMT6	-0.394527	4.90421e-05	0.000657637
ILMN_1700081	FST	-0.394483	0.000389125	0.00358051
ILMN_2041190	F2RL1	-0.394355	1.01197e-05	0.000184613
ILMN_1775501	IL1B	-0.393834	0.00118453	0.0088453
ILMN_1778347	NUDT2	-0.393828	8.67557e-08	4.35447e-06
ILMN_2395856	TMEM218	-0.393751	1.37083e-06	3.72115e-05
ILMN_1659206	RARA	-0.393227	4.84486e-07	1.6498e-05
ILMN_1669669	KCMF1	-0.392971	3.61425e-09	3.87965e-07
ILMN_2198413	MYEOV	-0.392893	0.00024007	0.00240839
ILMN_2403889	PRMT5	-0.392806	3.73539e-09	3.92058e-07
ILMN_1721713	EXOSC9	-0.392538	7.2332e-07	2.26696e-05
ILMN_2105983	XRCC5	-0.392438	4.25239e-06	9.14592e-05
ILMN_1691048	SLC22A18AS	-0.392408	0.000330621	0.00313817
ILMN_1807423	IGF2BP3	-0.392174	5.47145e-07	1.81222e-05
ILMN_2166686	NUFIP1	-0.391966	6.74656e-10	1.09878e-07
ILMN_1770048	DPH5	-0.391832	9.37652e-08	4.60835e-06
ILMN_2267535	NET1	-0.391716	0.000578016	0.00495019
ILMN_1807554	EYA1	-0.39167	4.47205e-07	1.55996e-05
ILMN_1715384	B3GNT6	-0.391633	4.01262e-07	1.4325e-05
ILMN_1714965	NFKB1	-0.391471	1.26661e-07	5.81651e-06
ILMN_1713829	PTGES	-0.3914	5.88641e-05	0.000758998
ILMN_1882590	HS.531457	-0.391193	9.57968e-07	2.82257e-05
ILMN_1768816	TMPO	-0.391095	1.85378e-06	4.73787e-05
ILMN_1714700	TRIB2	-0.390998	1.44412e-05	0.000245425
ILMN_1656628	WDR4	-0.390766	1.55564e-07	6.75937e-06
ILMN_1767006	PSMB8	-0.390706	0.000420824	0.00380693
ILMN_1761463	EFHD2	-0.390387	2.43353e-06	5.93075e-05
ILMN_3302919	MYOF	-0.389876	9.67324e-05	0.00114334
ILMN_2334531	GJB3	-0.389838	7.5976e-05	0.000935216
ILMN_1671766	F12	-0.389778	7.7136e-06	0.000147678
ILMN_2326509	CASP1	-0.389712	0.00277447	0.0177948
ILMN_1751345	AP1S1	-0.389556	9.6524e-05	0.00114116
ILMN_1716445	LOC727761	-0.389014	2.99329e-05	0.00043933
ILMN_1653180	TPM4	-0.388938	0.000216643	0.00220951
ILMN_1746561	BCL2L2	-0.388441	6.22905e-12	3.23301e-09
ILMN_3270641	HNRNPH3	-0.388317	2.9216e-08	1.88254e-06
ILMN_1742779	CENPL	-0.388251	4.42297e-09	4.53148e-07
ILMN_1747162	DDX47	-0.388219	1.08777e-06	3.09684e-05
ILMN_1811468	IRX3	-0.387705	0.000363345	0.00338685
ILMN_1657864	TMUB2	-0.387685	3.28739e-08	2.06197e-06
ILMN_2125675	LOC728643	-0.387599	0.000244325	0.00244436
ILMN_2415011	DCTD	-0.387489	8.11317e-08	4.11878e-06
ILMN_1682781	TEAD2	-0.387473	0.000508374	0.00445804
ILMN_1658472	APH1A	-0.387421	0.000156771	0.00170112
ILMN_1745152	UQCC	-0.387404	7.35081e-09	6.47735e-07
ILMN_3238845	FAM165B	-0.387385	2.55189e-07	9.92822e-06
ILMN_1761147	GABPB2	-0.387196	6.93167e-08	3.68682e-06
ILMN_2355831	FHL2	-0.38711	4.9907e-09	4.95676e-07
ILMN_1658835	CAV2	-0.387085	0.000314759	0.00300574
ILMN_2079786	NUAK1	-0.386599	2.19023e-07	8.81147e-06
ILMN_1747303	DDX39	-0.386556	1.63443e-06	4.29523e-05
ILMN_1679318	ARSJ	-0.386369	7.44912e-08	3.90055e-06
ILMN_1725312	RASA1	-0.386153	3.79073e-06	8.36634e-05
ILMN_1701789	IFIT3	-0.386047	0.000164762	0.00176901
ILMN_1736242	PLEKHG4	-0.385966	3.17394e-05	0.000460831
ILMN_1854833	HS.485155	-0.385945	1.27324e-05	0.000222234
ILMN_1808071	KIF14	-0.385233	0.00116418	0.00871265
ILMN_1663575	MGC87042	-0.385033	6.67245e-06	0.000131093
ILMN_1915076	HS.355933	-0.384933	4.98327e-08	2.83572e-06
ILMN_1659682	GALK2	-0.384519	5.05177e-05	0.000672492
ILMN_1738681	NUP62	-0.384427	8.0942e-10	1.24122e-07
ILMN_1661695	IRAK3	-0.38429	1.91716e-07	7.93299e-06
ILMN_2338038	AK3L1	-0.384259	8.84167e-06	0.000165452
ILMN_3177271	LOC100129585	-0.383842	1.74059e-06	4.51606e-05
ILMN_1752639	SLC25A24	-0.383062	0.000133399	0.00149197
ILMN_1726391	MRPL39	-0.383017	2.70848e-06	6.44779e-05
ILMN_1814122	MDC1	-0.382621	4.90102e-07	1.66532e-05
ILMN_1652128	LMBRD1	-0.381914	6.26135e-07	2.02693e-05
ILMN_1671404	SVIL	-0.381726	1.53567e-08	1.16236e-06
ILMN_1736015	PHF17	-0.38153	3.26294e-10	6.36827e-08
ILMN_1704055	HSPC111	-0.381249	5.81472e-08	3.21747e-06
ILMN_2380566	SIAH1	-0.381065	9.42782e-11	2.46014e-08
ILMN_1777318	C9ORF64	-0.380905	5.63464e-09	5.43122e-07
ILMN_1729288	C1QTNF6	-0.380444	1.28986e-07	5.86909e-06
ILMN_1785699	PTHLH	-0.38037	9.21139e-05	0.00109837
ILMN_1754272	GINS3	-0.380061	2.27686e-08	1.55402e-06
ILMN_1691611	LOC645436	-0.379563	8.61237e-05	0.00103662
ILMN_1721770	PAPPA	-0.379391	0.0161915	0.0745287
ILMN_1697998	FAM54A	-0.379081	1.30131e-11	5.52487e-09
ILMN_1810832	ZNF343	-0.378858	2.1182e-09	2.58514e-07
ILMN_1652185	IL4R	-0.378745	7.59683e-11	2.07743e-08
ILMN_1814282	ISG20L1	-0.378603	2.38344e-07	9.39048e-06
ILMN_1676846	ABCE1	-0.378601	9.18444e-08	4.53281e-06
ILMN_1665583	TUBB	-0.378504	0.00029521	0.00285048
ILMN_1724907	NUDT3	-0.378337	1.90684e-07	7.90712e-06
ILMN_2402341	MAPK3	-0.377789	0.000362053	0.00337947
ILMN_1713995	SCNN1A	-0.377775	0.000246942	0.00246321
ILMN_2132599	ANKRD22	-0.377699	0.00172817	0.0121013
ILMN_1668411	FHL2	-0.377619	1.07633e-09	1.5303e-07
ILMN_1655990	CDK5RAP2	-0.377549	3.0357e-06	7.01808e-05
ILMN_2045911	FBXO28	-0.377306	4.84811e-09	4.87194e-07
ILMN_2161577	CXCL6	-0.377175	0.00355895	0.0218359
ILMN_1724489	RFC4	-0.376792	4.09653e-08	2.44904e-06
ILMN_1687092	KBTBD4	-0.376769	8.31945e-08	4.20702e-06
ILMN_1772719	GPN1	-0.376617	1.03137e-07	4.96561e-06
ILMN_1808501	SH3KBP1	-0.376447	2.81385e-06	6.63509e-05
ILMN_1723212	SFRS3	-0.376008	3.96303e-08	2.39362e-06
ILMN_1727134	KLHDC5	-0.375927	1.55064e-08	1.16808e-06
ILMN_3307786	L3MBTL2	-0.375708	3.70048e-09	3.90443e-07
ILMN_1678962	DFFB	-0.375415	1.41022e-09	1.90304e-07
ILMN_2190084	VAMP8	-0.374693	0.00241333	0.015871
ILMN_1806123	MRPL23	-0.374508	0.00016131	0.00173867
ILMN_2389876	TGFB1I1	-0.374507	3.3287e-06	7.54405e-05
ILMN_1717909	TMEM16A	-0.374435	0.00249298	0.0162902
ILMN_2312719	EXOSC9	-0.374331	4.72433e-06	9.91711e-05
ILMN_1793220	GART	-0.374168	2.94823e-06	6.87326e-05
ILMN_1810181	PCGF6	-0.374168	9.88922e-08	4.8202e-06
ILMN_1748916	C18ORF55	-0.374075	5.00092e-08	2.84234e-06
ILMN_1715947	LOC648210	-0.373909	0.000679794	0.00563485
ILMN_1799098	LOC652846	-0.373684	0.00362728	0.022186
ILMN_1813800	NUFIP1	-0.37341	8.94825e-08	4.45817e-06
ILMN_1678961	FRMD4A	-0.373184	0.000285819	0.00277254
ILMN_2365686	ALG8	-0.37315	6.34359e-05	0.00080503
ILMN_1789394	CATSPER1	-0.372887	2.53503e-06	6.13261e-05
ILMN_1680501	GTF2IRD2B	-0.372848	6.5221e-07	2.0927e-05
ILMN_1796589	TRIP13	-0.372839	1.02709e-06	2.96048e-05
ILMN_1758173	TMEM99	-0.372677	2.04715e-07	8.37132e-06
ILMN_1798459	PPAN	-0.372548	4.88379e-08	2.78582e-06
ILMN_2367010	GPR126	-0.372352	7.56537e-05	0.00093229
ILMN_1716407	SORBS2	-0.372037	0.00100804	0.00773698
ILMN_1731648	FOXJ2	-0.371727	7.13355e-06	0.000138424
ILMN_1674908	HOXB5	-0.371652	2.60909e-05	0.000392828
ILMN_1770692	WDR12	-0.371595	1.85782e-08	1.33556e-06
ILMN_2089073	ATP9A	-0.371322	0.000773138	0.00624245
ILMN_1685661	RRP15	-0.370887	3.57742e-08	2.19435e-06
ILMN_3248511	FAM167A	-0.370637	3.66507e-09	3.90443e-07
ILMN_1801077	PLIN2	-0.37061	5.48316e-07	1.81355e-05
ILMN_2364384	PPARG	-0.370433	8.67362e-06	0.000162953
ILMN_1673899	FAM57A	-0.370399	2.23063e-09	2.6945e-07
ILMN_1788878	MORN4	-0.370091	1.22966e-10	2.9039e-08
ILMN_1716400	FOXM1	-0.369973	6.86409e-07	2.17755e-05
ILMN_1765044	CUTC	-0.369861	5.08408e-08	2.86889e-06
ILMN_1660222	MTBP	-0.369839	1.14723e-07	5.38615e-06
ILMN_1683023	PDGFC	-0.369826	4.48462e-05	0.000609885
ILMN_2228035	HS3ST1	-0.369621	7.46496e-05	0.000922736
ILMN_1792092	ZCCHC8	-0.369351	1.69258e-08	1.24327e-06
ILMN_1685540	SHRM	-0.369344	1.24432e-09	1.71844e-07
ILMN_1768534	BHLHB2	-0.369331	0.000112501	0.00129757
ILMN_1738589	MGLL	-0.369297	0.00178408	0.0124118
ILMN_1763409	LRRC8D	-0.369144	6.96954e-08	3.70279e-06
ILMN_2388272	MED24	-0.36913	2.33268e-05	0.000359497
ILMN_1672662	SLC20A1	-0.368945	3.03832e-06	7.0207e-05
ILMN_1707484	GEMIN6	-0.368909	7.13484e-08	3.77787e-06
ILMN_1684594	USP24	-0.368756	6.86855e-09	6.15576e-07
ILMN_1781952	MGST1	-0.368606	6.33588e-05	0.000804436
ILMN_1717855	PFDN1	-0.368506	5.28652e-09	5.1482e-07
ILMN_1666050	TMUB1	-0.368432	1.80663e-07	7.58481e-06
ILMN_1811650	DUS2L	-0.368226	1.80946e-07	7.58993e-06
ILMN_1895128	HS.509165	-0.36822	0.000297892	0.00287196
ILMN_2141807	C15ORF23	-0.368115	7.5711e-06	0.00014544
ILMN_1730201	DTNA	-0.368082	4.09649e-06	8.87937e-05
ILMN_1714148	C9ORF90	-0.367642	1.31013e-11	5.52487e-09
ILMN_3304898	LOC92755	-0.367607	0.000786379	0.00633489
ILMN_1685413	ALG8	-0.367574	9.93191e-06	0.000181538
ILMN_1741356	PRICKLE1	-0.367561	8.64493e-05	0.00103922
ILMN_2330267	ABCE1	-0.367498	4.86874e-07	1.65555e-05
ILMN_1771051	RPL29	-0.36723	0.000164975	0.00177089
ILMN_1759359	BTF3L4	-0.367157	2.52929e-07	9.85652e-06
ILMN_2410771	KEAP1	-0.367154	4.1433e-07	1.47137e-05
ILMN_2395285	U1SNRNPBP	-0.367088	7.86672e-08	4.04301e-06
ILMN_1738173	METTL4	-0.367067	3.82503e-06	8.43023e-05
ILMN_1795026	FAM189B	-0.366905	3.3004e-05	0.000475973
ILMN_1680591	RTKN	-0.366723	1.03335e-06	2.97236e-05
ILMN_3235326	LOC388796	-0.366535	4.54073e-07	1.5781e-05
ILMN_1791483	PDE4D	-0.366208	1.72033e-09	2.19011e-07
ILMN_1814859	DDX47	-0.366175	1.00676e-08	8.3157e-07
ILMN_1737953	MKS1	-0.366051	3.91042e-10	7.23857e-08
ILMN_1740737	DCPS	-0.365625	2.99866e-05	0.000439981
ILMN_1691559	ELF2	-0.365495	3.39665e-06	7.67169e-05
ILMN_1652735	RFXAP	-0.365337	1.61788e-07	6.98482e-06
ILMN_1789775	WDR74	-0.365302	4.51947e-08	2.62881e-06
ILMN_2308903	WFDC3	-0.365209	0.000107783	0.00125263
ILMN_1680703	MRPS15	-0.36496	3.57145e-06	8.00965e-05
ILMN_1802082	PRDM8	-0.364876	6.7374e-07	2.1501e-05
ILMN_1812262	DDR1	-0.364759	4.95564e-08	2.8234e-06
ILMN_1657547	CCDC34	-0.364283	0.000510136	0.00446817
ILMN_1811515	DLG3	-0.364217	2.22396e-06	5.5139e-05
ILMN_1690586	HNRPA1P4	-0.364111	2.60649e-05	0.00039256
ILMN_1705849	SPR	-0.363997	4.93278e-07	1.67371e-05
ILMN_1651433	DCK	-0.363948	1.28033e-05	0.000223059
ILMN_1713813	LOC400578	-0.363817	0.00297807	0.01887
ILMN_1704629	SLC1A7	-0.363488	0.00589902	0.0330742
ILMN_1776490	C17ORF53	-0.363103	2.24152e-06	5.5487e-05
ILMN_3234436	LOC100132528	-0.362841	0.000283354	0.00275713
ILMN_2401769	PHF14	-0.362325	1.87793e-05	0.00030241
ILMN_2397954	PARP3	-0.362266	7.58127e-05	0.000933693
ILMN_1756669	POGK	-0.362071	3.71836e-10	7.04871e-08
ILMN_2088410	PSMG2	-0.362064	4.80455e-08	2.74726e-06
ILMN_1726928	TCEA3	-0.361987	0.000474395	0.00421644
ILMN_1760256	RBM22	-0.361419	2.89483e-09	3.31858e-07
ILMN_1685005	TNFRSF1A	-0.36133	1.86603e-05	0.000301108
ILMN_2090802	TMEM79	-0.361168	2.05752e-06	5.16909e-05
ILMN_1726030	GPX7	-0.361106	0.000425546	0.00384002
ILMN_1797009	F3	-0.360984	2.80791e-05	0.000416783
ILMN_1696127	KIAA0240	-0.360845	2.74705e-12	2.1688e-09
ILMN_1778523	KLF9	-0.360718	9.87554e-05	0.00116491
ILMN_1654920	HNRPH3	-0.360709	7.1852e-06	0.000138856
ILMN_1734486	C1ORF19	-0.360583	8.46808e-06	0.000159494
ILMN_2065690	GRAMD3	-0.360527	6.78761e-05	0.000853075
ILMN_2223380	PPWD1	-0.360346	1.16636e-06	3.28886e-05
ILMN_1789123	PLK4	-0.360308	4.93929e-06	0.000102725
ILMN_1793410	SNTB1	-0.359938	0.00023817	0.00239188
ILMN_2380740	MTO1	-0.359855	1.33081e-07	6.01489e-06
ILMN_1750748	MGC102966	-0.359758	0.00460398	0.0270461
ILMN_2175894	HNRPR	-0.359749	3.06572e-08	1.95144e-06
ILMN_1695880	LOX	-0.359623	0.000896413	0.0070345
ILMN_3250243	FAM119A	-0.3587	3.39783e-06	7.67169e-05
ILMN_1757536	USP40	-0.357603	0.000201318	0.00207835
ILMN_1671911	MTA1	-0.357527	2.87126e-05	0.000424852
ILMN_1751773	POLD3	-0.357431	6.98291e-09	6.22025e-07
ILMN_2075189	SLC35F2	-0.357408	4.14898e-10	7.50806e-08
ILMN_3241262	PABPC4L	-0.357219	9.88765e-07	2.88274e-05
ILMN_2393046	NHLRC3	-0.357034	4.55552e-08	2.64327e-06
ILMN_1839019	HS.5724	-0.356986	8.20875e-05	0.000996677
ILMN_2415529	CDK5RAP2	-0.356953	1.09414e-05	0.000196791
ILMN_1678143	ARHGDIB	-0.356873	0.00093774	0.00730262
ILMN_1797031	HSPBAP1	-0.356665	7.73272e-10	1.19354e-07
ILMN_1761486	C13ORF34	-0.356625	2.72996e-06	6.47933e-05
ILMN_1664434	TCF3	-0.356597	8.53332e-05	0.00102921
ILMN_1705907	NUP153	-0.356585	2.37226e-07	9.36824e-06
ILMN_2224143	MCM3	-0.356518	4.81587e-05	0.000648029
ILMN_1741200	RFX5	-0.356451	1.64775e-08	1.22559e-06
ILMN_1802819	DEPDC1	-0.356138	2.5857e-05	0.000390301
ILMN_1744059	DCTN6	-0.356038	1.32801e-06	3.63898e-05
ILMN_2321485	PPP1R8	-0.355898	5.28201e-09	5.1482e-07
ILMN_1664516	CENPF	-0.355679	0.00012536	0.00141682
ILMN_2153466	FAM50B	-0.355239	2.41437e-05	0.000369398
ILMN_2265654	UBE2C	-0.355224	1.18936e-05	0.000210708
ILMN_2154603	CCDC16	-0.354841	3.22832e-07	1.20535e-05
ILMN_1667716	TMEM101	-0.354718	7.38862e-10	1.16664e-07
ILMN_3213568	LOC402112	-0.35452	0.000211881	0.00216938
ILMN_1710937	IFI16	-0.354064	0.00193091	0.0132622
ILMN_1699421	ANXA10	-0.354007	0.0191783	0.0852288
ILMN_2359345	NET1	-0.35378	0.000169887	0.0018125
ILMN_1705310	VEZF1	-0.353708	1.69264e-06	4.41929e-05
ILMN_2364852	BTN2A1	-0.353439	8.32689e-09	7.15067e-07
ILMN_1814622	FLJ20125	-0.353424	2.37131e-07	9.36824e-06
ILMN_1738546	LOC400578	-0.353108	0.000760268	0.00616559
ILMN_1683664	LOC650369	-0.352805	2.40229e-08	1.60712e-06
ILMN_1726842	TYW3	-0.352653	7.20093e-08	3.80072e-06
ILMN_2275098	DTX2	-0.352468	2.21786e-08	1.53132e-06
ILMN_3240321	AEN	-0.352384	4.14349e-08	2.46786e-06
ILMN_1737517	RPL29	-0.352175	0.000248867	0.00247771
ILMN_1741175	RAB11FIP2	-0.352155	6.67998e-10	1.09549e-07
ILMN_1751431	WIBG	-0.352129	1.07607e-07	5.11828e-06
ILMN_1759154	PABPN1	-0.351728	2.83093e-06	6.66207e-05
ILMN_3249406	URB2	-0.351665	9.91857e-09	8.21867e-07
ILMN_2371685	UBE2E1	-0.351595	6.16827e-05	0.000786962
ILMN_1784630	KBTBD11	-0.351519	3.00149e-05	0.000440259
ILMN_2067709	TFB2M	-0.351514	3.68334e-09	3.90443e-07
ILMN_1724533	LY96	-0.351464	0.000106281	0.00123914
ILMN_2192620	DCAF15	-0.351099	2.27147e-05	0.000352097
ILMN_1756982	CLIC1	-0.351022	2.73708e-08	1.7831e-06
ILMN_1723962	LXN	-0.350492	0.021063	0.091799
ILMN_1721138	GRPEL2	-0.350301	3.88163e-10	7.21784e-08
ILMN_1793578	ZFP37	-0.349941	2.69899e-07	1.03053e-05
ILMN_3240586	PLD6	-0.349892	2.25406e-07	9.02217e-06
ILMN_1738523	MYD88	-0.349708	1.03585e-09	1.48706e-07
ILMN_2163723	KRT7	-0.3497	0.000392347	0.00360384
ILMN_2077550	RACGAP1	-0.34961	0.000587393	0.00500779
ILMN_1808811	SBNO2	-0.349487	4.66493e-06	9.8147e-05
ILMN_1719759	TNC	-0.349462	0.000284229	0.00276279
ILMN_2189993	MRPS35	-0.349459	5.7581e-06	0.000116255
ILMN_1711450	TH1L	-0.349442	1.65787e-05	0.000274073
ILMN_3242105	LOC100134073	-0.349312	5.96875e-05	0.000766268
ILMN_1804448	MSI2	-0.349096	0.000107439	0.00124986
ILMN_1806533	PDE7B	-0.348874	0.00175661	0.0122576
ILMN_1654065	ATOH8	-0.348553	0.000114512	0.00131562
ILMN_1757440	FAM69B	-0.348505	0.000172661	0.00183629
ILMN_1771652	BAIAP2L2	-0.348291	0.00018311	0.00192402
ILMN_1690282	CRADD	-0.348195	1.779e-05	0.00029064
ILMN_2314007	TCF12	-0.347874	1.47649e-06	3.95779e-05
ILMN_1898124	HS.25892	-0.347727	2.80605e-07	1.06623e-05
ILMN_1713496	ST3GAL5	-0.347428	2.71205e-06	6.45304e-05
ILMN_1663447	HNRNPA1	-0.347413	0.000550352	0.00475117
ILMN_1748819	MRPL22	-0.347308	1.52464e-06	4.06881e-05
ILMN_3197652	ERI2	-0.347272	1.12347e-06	3.17932e-05
ILMN_1776858	DUS4L	-0.347272	1.18997e-05	0.000210737
ILMN_2161330	SPDEF	-0.347267	0.00085416	0.00677234
ILMN_2191822	ALG14	-0.347261	2.44446e-06	5.95432e-05
ILMN_1765332	TIMM10	-0.347053	1.80123e-07	7.56884e-06
ILMN_1658416	MRPS18C	-0.346574	4.43381e-11	1.35983e-08
ILMN_2167416	MR1	-0.346537	2.48469e-05	0.000377223
ILMN_1696585	FERMT1	-0.346363	1.24263e-05	0.000218019
ILMN_1782050	CEBPD	-0.346172	0.00159665	0.0113725
ILMN_1662184	C5ORF34	-0.346152	2.56753e-07	9.97602e-06
ILMN_2391750	SFMBT1	-0.345855	1.66699e-08	1.23214e-06
ILMN_1784608	CLEC2B	-0.345425	0.00164334	0.0116349
ILMN_1735367	HSD17B11	-0.345122	0.000101967	0.00119597
ILMN_1727540	C1ORF112	-0.344962	3.79139e-07	1.37819e-05
ILMN_1757956	PCGF1	-0.344927	8.55454e-07	2.57514e-05
ILMN_2311548	PTRH2	-0.34489	2.2037e-07	8.85553e-06
ILMN_1782389	LAD1	-0.344455	0.000895284	0.00703112
ILMN_1802519	VPS36	-0.344252	7.66035e-06	0.000146883
ILMN_1796471	GDF5	-0.344245	0.00125092	0.00926346
ILMN_1657446	C1ORF57	-0.344185	2.65083e-06	6.34573e-05
ILMN_2176955	CUL5	-0.344112	0.000101598	0.00119249
ILMN_1784860	RFC3	-0.344005	8.99453e-08	4.4718e-06
ILMN_1671603	MED30	-0.343967	6.77228e-10	1.09918e-07
ILMN_1786065	UHRF1	-0.343605	0.000737961	0.00602188
ILMN_1763129	DCTPP1	-0.343575	1.94382e-05	0.000311099
ILMN_1796762	CCDC102A	-0.343421	3.82855e-07	1.38827e-05
ILMN_1770373	TMEM39A	-0.343405	4.57645e-07	1.58817e-05
ILMN_1705469	RDH14	-0.34338	7.22194e-07	2.26494e-05
ILMN_1659913	ISG20	-0.343331	0.000197664	0.00204689
ILMN_2352097	GPR56	-0.343324	0.000130185	0.00146327
ILMN_1710962	TMEM97	-0.343166	9.78218e-06	0.000179217
ILMN_1807283	NDST1	-0.342951	4.52008e-07	1.57208e-05
ILMN_1669555	FAM48A	-0.342657	1.65253e-09	2.12672e-07
ILMN_1814281	SPC25	-0.342535	2.08936e-05	0.000329789
ILMN_1655557	INTS6	-0.342418	1.50666e-06	4.02724e-05
ILMN_2047511	CENTA1	-0.342329	0.00054034	0.004681
ILMN_1671442	WDR43	-0.342268	2.8678e-11	9.47195e-09
ILMN_3239821	SFTA3	-0.342036	0.000544804	0.00471586
ILMN_1814589	LOC728037	-0.342019	6.71712e-06	0.00013186
ILMN_1673880	EFEMP1	-0.341609	0.0068405	0.0373593
ILMN_1683494	TMEM154	-0.341375	3.35388e-05	0.000482654
ILMN_2316104	IQCB1	-0.341337	8.62897e-09	7.36989e-07
ILMN_2308849	MYADM	-0.341182	0.000144738	0.00159127
ILMN_1753712	STX10	-0.341105	3.64977e-05	0.00051396
ILMN_2311779	TMUB2	-0.341077	5.16512e-08	2.91115e-06
ILMN_3239060	KRBA1	-0.341044	6.77601e-07	2.15659e-05
ILMN_1810334	COMMD7	-0.341032	2.06036e-05	0.000326006
ILMN_1810782	SH3KBP1	-0.340971	2.62609e-05	0.000394884
ILMN_2324998	NGDN	-0.340839	4.37167e-07	1.53401e-05
ILMN_1651254	LPP	-0.340836	0.000612379	0.00517503
ILMN_1799198	OTUB2	-0.340665	9.34515e-07	2.76436e-05
ILMN_1762275	CSE1L	-0.340382	6.0336e-09	5.65561e-07
ILMN_2227968	NTHL1	-0.339973	1.44612e-05	0.000245602
ILMN_1793002	C20ORF196	-0.339716	1.4285e-06	3.85642e-05
ILMN_1712545	S100A3	-0.339712	0.000571464	0.00490653
ILMN_3253456	FNDC3B	-0.339655	3.05191e-06	7.04521e-05
ILMN_1656248	ASAM	-0.339564	0.00023912	0.00240091
ILMN_1726839	DCUN1D5	-0.33935	2.61549e-07	1.00593e-05
ILMN_1771966	BCCIP	-0.339228	2.19706e-06	5.47018e-05
ILMN_1768176	CXORF26	-0.339226	1.26921e-06	3.5221e-05
ILMN_1799814	WDR57	-0.33918	1.74568e-06	4.52527e-05
ILMN_1757317	LARS	-0.339174	3.03252e-06	7.01415e-05
ILMN_1805812	TOR1A	-0.339122	5.03341e-09	4.98392e-07
ILMN_1747598	PPP1R11	-0.3391	1.46314e-07	6.44039e-06
ILMN_2355665	MTP18	-0.338986	3.37423e-05	0.000484991
ILMN_2345512	PPP4R1	-0.338942	1.47919e-09	1.9515e-07
ILMN_1799744	GALC	-0.338663	0.0016402	0.0116267
ILMN_1673518	BRWD1	-0.338583	2.33464e-07	9.25837e-06
ILMN_1727001	DDX46	-0.338542	1.12994e-05	0.000202229
ILMN_1732489	SLC10A7	-0.338421	1.34483e-07	6.06142e-06
ILMN_1745282	RAGE	-0.338409	4.40831e-08	2.58324e-06
ILMN_1778059	CASP4	-0.33817	4.55371e-06	9.63399e-05
ILMN_1912737	HS.397465	-0.338022	1.76982e-05	0.000289341
ILMN_1672080	NR2F6	-0.337604	7.7711e-08	4.01572e-06
ILMN_1704305	NIP7	-0.337524	1.33987e-07	6.05005e-06
ILMN_3248773	C7ORF40	-0.337397	4.49542e-07	1.5658e-05
ILMN_1769299	MTMR11	-0.337373	8.94598e-06	0.000167073
ILMN_1665859	RAB27A	-0.33724	2.21024e-05	0.000344187
ILMN_1712803	CCNB1	-0.33718	8.62265e-05	0.00103732
ILMN_1673363	CD97	-0.337161	3.47803e-05	0.000496736
ILMN_1655635	METTL3	-0.337002	1.02982e-10	2.57351e-08
ILMN_2095610	ANXA8	-0.336895	0.00350186	0.0215445
ILMN_1775448	PFN2	-0.336708	2.64105e-05	0.000396376
ILMN_2325168	ARRB1	-0.336588	3.41576e-06	7.70806e-05
ILMN_1742145	ESPL1	-0.336482	4.37167e-06	9.35137e-05
ILMN_1756999	RBL2	-0.336447	1.30337e-06	3.58737e-05
ILMN_1747347	C17ORF60	-0.336439	0.00245257	0.0160729
ILMN_1750160	FASTKD3	-0.336431	1.53337e-07	6.69339e-06
ILMN_1682775	EDN1	-0.336166	1.92828e-07	7.96802e-06
ILMN_1738742	PLAT	-0.335943	0.00967227	0.0494331
ILMN_3242459	DCTPP1	-0.335911	2.14924e-06	5.37378e-05
ILMN_2092664	ADSS	-0.335905	1.52231e-07	6.6636e-06
ILMN_2411963	RBM39	-0.335904	1.30642e-07	5.92732e-06
ILMN_1669376	DRAM1	-0.335901	2.9861e-06	6.92034e-05
ILMN_1708203	OTUD4	-0.33566	7.87097e-07	2.4187e-05
ILMN_1685465	FLJ22447	-0.335595	0.00094542	0.00735031
ILMN_1797046	MTHFSD	-0.335136	2.31523e-07	9.21018e-06
ILMN_1761946	PROM2	-0.335095	5.72986e-05	0.00074389
ILMN_1727288	EVPL	-0.334964	2.85858e-06	6.71042e-05
ILMN_1719975	HOXC4	-0.334864	6.58364e-05	0.000831422
ILMN_1768194	BIRC2	-0.334797	2.24438e-05	0.000348241
ILMN_1777066	NIF3L1	-0.334785	1.22807e-06	3.44212e-05
ILMN_1702691	TNFAIP3	-0.334776	1.82006e-05	0.000295508
ILMN_1760280	NXT1	-0.334559	5.66966e-07	1.87e-05
ILMN_1810289	FER1L3	-0.334449	0.000304454	0.0029221
ILMN_1708077	DAXX	-0.33351	6.99319e-09	6.22025e-07
ILMN_1699711	DEDD	-0.333491	2.83391e-08	1.8411e-06
ILMN_1809859	PCGF2	-0.333472	1.62891e-06	4.28801e-05
ILMN_2219466	APOBEC3B	-0.333452	0.000796897	0.00640215
ILMN_1759991	MGC3731	-0.33297	4.77852e-06	0.000100042
ILMN_1669696	ZNF792	-0.332831	4.25932e-08	2.51465e-06
ILMN_1704672	OBFC2B	-0.332748	7.45831e-05	0.000922397
ILMN_2402272	TCEAL8	-0.332456	8.83767e-06	0.000165443
ILMN_1799604	OCIAD1	-0.332401	2.28874e-05	0.000354076
ILMN_2301083	UBE2C	-0.33235	0.00438685	0.0259416
ILMN_2168449	DHX15	-0.332119	1.03691e-08	8.44382e-07
ILMN_1800317	WNT5A	-0.332079	0.0109052	0.0544005
ILMN_1652512	C2CD2	-0.331894	1.14785e-08	9.21896e-07
ILMN_2370976	FER1L3	-0.331853	0.000780223	0.00629281
ILMN_1740197	ZNF234	-0.331648	3.61978e-10	6.89379e-08
ILMN_2333107	AES	-0.331024	0.000285119	0.00276849
ILMN_1683700	TNFSF12	-0.330866	0.00035548	0.00333459
ILMN_1775759	NRAS	-0.330676	4.31798e-07	1.51856e-05
ILMN_1733863	FAM100A	-0.330449	0.00109237	0.00828283
ILMN_1767365	PAK1	-0.33044	4.4286e-05	0.00060418
ILMN_1771903	NUP37	-0.330433	4.15233e-07	1.47236e-05
ILMN_1658498	SLC44A3	-0.330302	7.53527e-05	0.000929966
ILMN_2222984	RDH14	-0.330089	2.78447e-06	6.57567e-05
ILMN_1702301	DOCK10	-0.329891	5.48428e-06	0.00011141
ILMN_1668822	BATF	-0.329869	3.078e-05	0.000449666
ILMN_1725121	XPO1	-0.329719	1.06589e-05	0.000192517
ILMN_1782095	C20ORF55	-0.329688	4.20751e-08	2.49029e-06
ILMN_1655904	ROR1	-0.329553	7.20352e-06	0.000139153
ILMN_1669479	MEST	-0.329284	2.08012e-05	0.000328583
ILMN_2365307	CD276	-0.328887	1.21312e-05	0.000214231
ILMN_1782922	PDE4B	-0.328813	1.79985e-05	0.000293336
ILMN_1781099	ISY1	-0.328744	3.39481e-08	2.11466e-06
ILMN_1751362	FASTKD1	-0.328574	6.19122e-08	3.37129e-06
ILMN_1712628	GTF2IRD1	-0.328072	8.7624e-07	2.62933e-05
ILMN_2192683	DHX37	-0.32797	2.46872e-07	9.67634e-06
ILMN_2400183	DPH5	-0.327479	5.80208e-08	3.21641e-06
ILMN_1654010	AGPAT3	-0.327459	2.98236e-05	0.000438463
ILMN_1712487	LGTN	-0.327401	1.01292e-05	0.000184715
ILMN_2370907	RAD51L3	-0.327214	2.46671e-12	2.04395e-09
ILMN_2112811	RPL36A	-0.326869	0.000845192	0.00671589
ILMN_2380237	C1QTNF1	-0.326677	0.0293431	0.118473
ILMN_1803691	ARTN	-0.326625	0.00174411	0.0121885
ILMN_1782419	GNG11	-0.326306	0.00170484	0.011977
ILMN_1671843	PSRC1	-0.325963	4.77182e-05	0.000643018
ILMN_1776181	BIRC3	-0.325908	2.78954e-06	6.58435e-05
ILMN_2088124	TMEM154	-0.324794	1.18303e-05	0.000209778
ILMN_2090558	C2ORF25	-0.324792	1.6941e-07	7.24109e-06
ILMN_1708081	LCLAT1	-0.324647	6.97903e-06	0.00013581
ILMN_1779182	TMEM98	-0.324605	0.00268239	0.0172935
ILMN_1746704	TRIM8	-0.324488	2.64685e-07	1.01307e-05
ILMN_1784428	MGC57346	-0.324084	1.73878e-08	1.26716e-06
ILMN_1753010	PET112L	-0.324024	1.73913e-05	0.000285708
ILMN_1694502	PRIM1	-0.323844	0.000108217	0.00125675
ILMN_1714730	UBE2C	-0.323768	0.00338846	0.0209834
ILMN_1680072	ZNF32	-0.323726	3.06998e-06	7.06619e-05
ILMN_1726025	ASXL1	-0.323279	2.32853e-05	0.000359174
ILMN_1700432	ITPKB	-0.323265	3.06917e-12	2.1688e-09
ILMN_1758778	CEP110	-0.323262	1.59385e-07	6.90245e-06
ILMN_1695717	RBM41	-0.322969	6.86209e-07	2.17755e-05
ILMN_1778087	ANXA8	-0.322633	0.00484045	0.028162
ILMN_1670130	ARID3A	-0.322537	4.34131e-05	0.000594321
ILMN_1662340	ZNF358	-0.322279	0.000521337	0.00454612
ILMN_1795922	CCDC16	-0.322221	1.02817e-06	2.96105e-05
ILMN_1756501	ST6GAL1	-0.322045	9.22399e-05	0.00109932
ILMN_2241124	GPR110	-0.321962	0.00480387	0.028008
ILMN_2174884	XPO7	-0.321563	1.96288e-07	8.08271e-06
ILMN_1652082	ELF4	-0.321505	6.54495e-07	2.09752e-05
ILMN_1690464	TMEM20	-0.321434	1.78791e-07	7.52628e-06
ILMN_2413644	TM4SF19	-0.321289	1.21378e-05	0.000214231
ILMN_1740165	C14ORF102	-0.321268	0.000650722	0.005432
ILMN_1809101	STEAP2	-0.32121	8.35935e-06	0.000157893
ILMN_3243291	LOC100133372	-0.321064	5.40581e-05	0.000709819
ILMN_1677723	ANGPT1	-0.321015	0.0103998	0.0523662
ILMN_2369682	HNRPA2B1	-0.320916	5.89188e-06	0.000118266
ILMN_1886515	HS.556255	-0.320888	4.07586e-10	7.434e-08
ILMN_1751051	C7ORF25	-0.320816	9.14128e-06	0.000169914
ILMN_1691570	METTL5	-0.320742	6.7497e-05	0.000849215
ILMN_2115669	SEMA4C	-0.320644	2.58288e-06	6.2209e-05
ILMN_1688404	ZMYM4	-0.320643	1.52986e-05	0.000256438
ILMN_2150894	ALDH1B1	-0.320583	3.37646e-08	2.10713e-06
ILMN_2252160	UBC	-0.32051	6.98566e-07	2.21288e-05
ILMN_1765446	EMP3	-0.320292	0.00057332	0.00491621
ILMN_1663954	TH1L	-0.320245	2.20282e-06	5.48164e-05
ILMN_1800091	RARRES1	-0.3201	0.0735576	0.234648
ILMN_2266005	C21ORF51	-0.320076	4.78958e-07	1.63925e-05
ILMN_1783276	NEXN	-0.320036	0.000100007	0.00117674
ILMN_1780968	MGC16075	-0.319568	3.20075e-09	3.58233e-07
ILMN_1699357	SLC22A5	-0.319057	9.25885e-09	7.78122e-07
ILMN_2234229	PRMT6	-0.318937	0.00113193	0.00851848
ILMN_1670901	COX10	-0.318856	4.11747e-09	4.26474e-07
ILMN_1701882	LOC653820	-0.318802	4.1482e-05	0.00057204
ILMN_1788810	C12ORF30	-0.318493	1.11557e-10	2.74424e-08
ILMN_1681678	CTDSP1	-0.318493	0.0001259	0.00142223
ILMN_3266186	HDAC7	-0.318085	5.22575e-06	0.000107546
ILMN_1789991	2004-03-01	-0.317994	3.99587e-05	0.000555085
ILMN_1706149	PDCD2L	-0.317959	5.3929e-06	0.000109978
ILMN_2386967	VPS54	-0.317893	2.63457e-07	1.00939e-05
ILMN_3237961	ANO1	-0.317831	0.0192151	0.0853204
ILMN_1761086	VPS54	-0.317785	2.23303e-06	5.53059e-05
ILMN_2315780	TACC2	-0.31747	7.11839e-07	2.24588e-05
ILMN_1803254	KIAA2010	-0.317438	1.12344e-07	5.30079e-06
ILMN_3207933	LOC647150	-0.317236	8.49453e-07	2.55871e-05
ILMN_1764571	ARHGAP23	-0.317191	1.78275e-06	4.60116e-05
ILMN_1689518	PECAM1	-0.317184	0.000528739	0.00459704
ILMN_2370882	ACSL5	-0.317025	0.000497964	0.00438222
ILMN_1803192	WDR76	-0.316914	2.18372e-07	8.80027e-06
ILMN_1794598	SCHIP1	-0.316767	2.32424e-08	1.57498e-06
ILMN_1798886	NUDT21	-0.31658	4.44888e-05	0.000606247
ILMN_1669722	LRRC61	-0.316541	8.99235e-06	0.000167674
ILMN_1657234	CCL20	-0.316415	0.000279007	0.002721
ILMN_1784948	SPOCD1	-0.316389	0.00252448	0.0164688
ILMN_2404906	SGOL1	-0.316348	7.16098e-06	0.000138687
ILMN_3251482	ALG10B	-0.316197	1.4205e-05	0.000242382
ILMN_1794875	AGPAT9	-0.315207	2.12477e-08	1.48235e-06
ILMN_1779639	IRAK1BP1	-0.315176	3.44316e-09	3.74709e-07
ILMN_2399769	GPR177	-0.315107	5.48532e-05	0.00071886
ILMN_1893633	LOC439949	-0.31496	1.59274e-05	0.000264976
ILMN_1710170	PPAP2C	-0.31492	5.10943e-07	1.72251e-05
ILMN_1718558	PARP12	-0.31479	4.71982e-09	4.79402e-07
ILMN_2210129	PRIM1	-0.313987	0.000205164	0.00211021
ILMN_1682139	RAI14	-0.313987	0.00332573	0.0206382
ILMN_1780937	MUS81	-0.313973	4.72591e-07	1.62098e-05
ILMN_2113490	NTN4	-0.31385	1.6139e-06	4.26083e-05
ILMN_1698512	LOC730063	-0.3137	4.44471e-06	9.46901e-05
ILMN_1800787	RFTN1	-0.313573	0.000363833	0.00338872
ILMN_2085862	SLC15A3	-0.313466	0.0048371	0.0281529
ILMN_2044085	RQCD1	-0.313408	1.37611e-05	0.000236432
ILMN_1714383	TPD52L1	-0.313207	0.000233946	0.00235711
ILMN_2060770	RAI1	-0.313157	9.91849e-08	4.82451e-06
ILMN_1701613	RARRES3	-0.313053	0.00135483	0.00989178
ILMN_1752988	C11ORF17	-0.312917	2.83181e-05	0.000419803
ILMN_1735461	DDX21	-0.312822	1.26794e-05	0.000221554
ILMN_1692539	SH3BP1	-0.312806	3.11646e-05	0.000454021
ILMN_1684042	BET1	-0.312563	4.72606e-05	0.000638309
ILMN_1713901	KDELR3	-0.312273	0.0006127	0.0051759
ILMN_2131861	SOCS2	-0.312156	0.000139564	0.00154374
ILMN_1729748	PEF1	-0.311972	1.6529e-06	4.33241e-05
ILMN_1663119	DSC2	-0.311926	0.000405779	0.00369413
ILMN_2169966	TM4SF18	-0.311709	0.0117372	0.0577396
ILMN_2286024	CTPS2	-0.311689	0.000606999	0.00513692
ILMN_1712755	LRRC41	-0.311559	1.48345e-05	0.000250421
ILMN_1698419	NCOR2	-0.311279	9.09506e-06	0.000169322
ILMN_1692865	VPS37D	-0.311242	4.38362e-05	0.000598908
ILMN_2337923	TPD52L1	-0.311153	0.00130301	0.00958458
ILMN_2396672	ABLIM1	-0.310966	0.000905981	0.00709507
ILMN_1669635	NUP85	-0.310896	1.60288e-07	6.92641e-06
ILMN_1765641	SEMA3A	-0.310872	0.000317989	0.00303107
ILMN_1667260	MAPK3	-0.310842	0.00336891	0.020876
ILMN_1785268	CD58	-0.310751	9.64313e-06	0.00017722
ILMN_1660079	RNF44	-0.310613	1.35827e-06	3.69897e-05
ILMN_1687213	C8ORF13	-0.310453	2.57474e-07	9.97602e-06
ILMN_1807211	NICN1	-0.310109	1.78404e-06	4.60197e-05
ILMN_2308689	AGBL5	-0.309942	0.000178978	0.001889
ILMN_2176251	C20ORF72	-0.309637	2.26973e-08	1.5514e-06
ILMN_1709294	CDCA8	-0.30961	0.00171326	0.0120158
ILMN_1676448	WDFY1	-0.309572	2.60795e-07	1.0047e-05
ILMN_1723768	NLRX1	-0.309551	1.45815e-08	1.1144e-06
ILMN_1717173	ECT2	-0.309429	0.000280533	0.00273362
ILMN_1802603	RFNG	-0.309366	1.41132e-05	0.000241165
ILMN_1728202	TMEM22	-0.309242	1.18332e-07	5.52373e-06
ILMN_1671257	DKC1	-0.309142	5.0618e-09	4.99111e-07
ILMN_1789879	WDR35	-0.309082	1.38791e-07	6.20173e-06
ILMN_1661653	DET1	-0.308926	5.2068e-07	1.75034e-05
ILMN_1699496	PHF21A	-0.308784	3.28481e-05	0.000474449
ILMN_2124352	DCUN1D5	-0.308732	1.85251e-07	7.743e-06
ILMN_1763941	LRRC49	-0.30871	3.19778e-05	0.000463864
ILMN_1774604	PNKD	-0.308321	9.54798e-05	0.00113023
ILMN_1813175	LPHN1	-0.30801	4.87226e-06	0.000101599
ILMN_2349658	TSPO	-0.307761	3.21589e-05	0.000466349
ILMN_1693119	LYPD6B	-0.307753	0.00328167	0.0204158
ILMN_1807291	CYP1A1	-0.307541	0.0138658	0.0658173
ILMN_1701308	COL1A1	-0.307304	0.00189298	0.0130522
ILMN_1725528	LOC400657	-0.307171	1.01659e-10	2.56762e-08
ILMN_1664511	NDC80	-0.307099	0.0017515	0.0122292
ILMN_1805973	GPR19	-0.306797	4.20369e-07	1.485e-05
ILMN_1755221	LMAN2L	-0.306716	1.19805e-07	5.5639e-06
ILMN_1762529	SLC12A8	-0.306506	4.52482e-06	9.60502e-05
ILMN_1790311	SEC23A	-0.306472	0.000797651	0.00640712
ILMN_1701243	C10ORF2	-0.30626	1.35958e-06	3.69897e-05
ILMN_1682919	PAFAH2	-0.306227	8.3591e-06	0.000157893
ILMN_1672660	MBP	-0.306128	1.65709e-07	7.12806e-06
ILMN_1700546	ELOVL6	-0.305979	2.10871e-05	0.000331546
ILMN_3205264	LOC100133312	-0.305895	1.70151e-07	7.25963e-06
ILMN_2194649	TADA1L	-0.305314	7.18087e-07	2.25956e-05
ILMN_1741054	SLC5A6	-0.305164	4.1591e-07	1.47366e-05
ILMN_3178302	FNDC3B	-0.305148	4.24665e-06	9.13774e-05
ILMN_1770641	KLHL3	-0.30509	0.00012053	0.00137308
ILMN_2078264	C3ORF38	-0.30496	1.57413e-06	4.16982e-05
ILMN_1717403	C9ORF100	-0.304701	1.77092e-07	7.47476e-06
ILMN_1730809	SLC29A2	-0.304585	1.95959e-06	4.94939e-05
ILMN_1654571	FCHO1	-0.304358	4.17896e-05	0.000574939
ILMN_1655497	EIF4B	-0.304336	1.16706e-06	3.28886e-05
ILMN_1739170	TM4SF18	-0.304253	0.013468	0.0644422
ILMN_1736752	COMTD1	-0.304183	0.000359423	0.00336023
ILMN_1732705	HCFC1	-0.304101	7.46993e-06	0.00014377
ILMN_1737254	USP1	-0.303872	5.20182e-07	1.74991e-05
ILMN_1799579	CCDC51	-0.303817	6.18221e-09	5.73443e-07
ILMN_1726930	C5ORF44	-0.303785	1.23909e-05	0.000217559
ILMN_1692026	SUV420H1	-0.303667	6.20738e-07	2.01637e-05
ILMN_1719403	MTX1	-0.303583	5.44208e-05	0.000713985
ILMN_2064898	CCDC56	-0.303575	2.63646e-05	0.000395939
ILMN_1790136	C20ORF20	-0.30354	2.34799e-07	9.3035e-06
ILMN_1717094	ZNF618	-0.303539	1.42561e-05	0.00024308
ILMN_2405324	IL28RA	-0.303382	2.41026e-07	9.48659e-06
ILMN_1656373	BNC2	-0.303362	6.34567e-05	0.00080503
ILMN_3232894	CNRIP1	-0.303357	0.000502196	0.00441288
ILMN_1693702	MRFAP1L1	-0.303281	4.99548e-09	4.95676e-07
ILMN_1709257	DSCR6	-0.303217	0.000140368	0.00155182
ILMN_1672811	C1ORF159	-0.303164	1.14892e-07	5.38873e-06
ILMN_2415267	RREB1	-0.303156	1.29636e-07	5.893e-06
ILMN_1795678	POLR3C	-0.303068	1.41885e-08	1.09143e-06
ILMN_2064725	METTL7B	-0.303022	5.37319e-05	0.000707092
ILMN_2189424	MRPL20	-0.3028	2.97495e-05	0.000437725
ILMN_1735955	LOC644033	-0.302485	3.61384e-05	0.000510727
ILMN_3215712	LOC100131609	-0.302441	8.38746e-05	0.00101446
ILMN_1729281	SPHK2	-0.302414	3.13248e-06	7.17857e-05
ILMN_1737833	ATN1	-0.302342	0.00304754	0.0192456
ILMN_1779252	TRIM22	-0.302189	0.00046053	0.00411411
ILMN_1704702	MCM7	-0.302054	0.00410708	0.0245236
ILMN_1743620	RARRES1	-0.301993	0.0694631	0.225578
ILMN_1724832	OVOL2	-0.301982	0.000903037	0.00707554
ILMN_1651886	CWF19L1	-0.301654	2.7594e-06	6.5328e-05
ILMN_2388547	EPSTI1	-0.301497	0.000505045	0.00443461
ILMN_1694588	C4BPB	-0.301166	0.000510504	0.00447008
ILMN_1904628	HS.568690	-0.300878	0.00015488	0.00168396
ILMN_1736828	CHST10	-0.300862	2.94877e-08	1.8923e-06
ILMN_2388701	ST3GAL5	-0.300717	3.63052e-06	8.10296e-05
ILMN_2309156	PMEPA1	-0.30066	0.000132233	0.00148243
ILMN_2103397	ZNF234	-0.299921	1.67905e-08	1.23911e-06
ILMN_1733667	DHX35	-0.299887	4.36288e-10	7.77597e-08
ILMN_1782609	STAG2	-0.29984	0.00415065	0.0247431
ILMN_1746257	DAZAP1	-0.299575	2.37789e-05	0.000364762
ILMN_1773470	ST5	-0.29957	1.27962e-06	3.54472e-05
ILMN_1722838	MRPL46	-0.29936	3.40273e-08	2.11466e-06
ILMN_1701114	GBP1	-0.299254	2.71135e-05	0.000405381
ILMN_2179083	LOXL4	-0.299094	2.34797e-05	0.000361346
ILMN_1789508	GTF3C3	-0.299027	5.37171e-07	1.79048e-05
ILMN_3221828	LOC728787	-0.299008	0.000565878	0.00487008
ILMN_2383419	GMEB1	-0.299001	5.32571e-07	1.78017e-05
ILMN_1806487	FAM109B	-0.298975	1.37723e-10	3.17308e-08
ILMN_1799836	HOXA2	-0.298912	0.000134563	0.00150188
ILMN_2394381	CLN3	-0.298689	4.47047e-06	9.50675e-05
ILMN_2324672	USF2	-0.298611	0.00016153	0.00174063
ILMN_1754839	DHX15	-0.298586	2.15747e-06	5.38012e-05
ILMN_1673522	MOCOS	-0.298521	0.000606227	0.00513407
ILMN_1688479	LRRC42	-0.298489	3.04475e-09	3.43199e-07
ILMN_1713875	NME1	-0.298465	0.00100187	0.00769975
ILMN_1671906	MND1	-0.298454	1.17747e-05	0.000209071
ILMN_2350183	ST5	-0.298443	5.34814e-07	1.78515e-05
ILMN_1712944	AES	-0.298346	0.000129783	0.00145948
ILMN_1686920	CCDC58	-0.298337	0.0011353	0.00854254
ILMN_1743538	MLLT10	-0.298295	5.81802e-08	3.21747e-06
ILMN_1792107	ERCC8	-0.298133	9.7828e-05	0.00115484
ILMN_1813704	KIAA1199	-0.297999	0.000564956	0.00486303
ILMN_1707240	PTBP2	-0.297815	6.91035e-09	6.17441e-07
ILMN_1828197	HS.352549	-0.297777	3.47674e-05	0.000496703
ILMN_1737947	LSM5	-0.297735	4.3477e-05	0.000594862
ILMN_2092756	TMEM109	-0.297434	3.07949e-05	0.000449744
ILMN_1693145	BUB3	-0.297301	5.96681e-05	0.000766227
ILMN_1704985	CYP27A1	-0.297282	0.000583445	0.00498276
ILMN_1669831	C6ORF192	-0.297274	9.17557e-05	0.0010952
ILMN_1678235	KIAA1267	-0.296968	0.000391215	0.00359624
ILMN_1681780	MKX	-0.296595	9.56528e-06	0.0001762
ILMN_2372200	ZNF586	-0.296542	3.07404e-08	1.95411e-06
ILMN_3215206	LOC100133836	-0.296366	0.000248507	0.00247464
ILMN_1765109	TNFRSF25	-0.296281	1.20653e-06	3.39e-05
ILMN_1678493	CHN1	-0.296212	1.82006e-05	0.000295508
ILMN_1769245	GLIPR1	-0.295817	0.00816716	0.0430709
ILMN_1712386	C21ORF45	-0.295496	0.00167452	0.0117991
ILMN_1744649	PSMB5	-0.295295	1.28636e-06	3.55924e-05
ILMN_1772486	ELF2	-0.295076	7.6435e-09	6.68538e-07
ILMN_1672094	DLX1	-0.295017	0.000110125	0.00127514
ILMN_2072140	BTF3L4	-0.294965	1.24093e-07	5.72925e-06
ILMN_1751776	CKAP2L	-0.294686	0.00667218	0.0366137
ILMN_2148796	MND1	-0.29465	0.000104651	0.00122292
ILMN_1783681	MRPL34	-0.294592	1.0208e-06	2.95065e-05
ILMN_1749210	BUD13	-0.294469	1.08945e-09	1.54059e-07
ILMN_1772522	ZFP161	-0.294451	1.13534e-07	5.33563e-06
ILMN_1691809	PSMA1	-0.294406	0.000164523	0.00176685
ILMN_1809590	GINS2	-0.294334	0.000685542	0.00567253
ILMN_3245066	DENND4B	-0.294329	1.40356e-07	6.25393e-06
ILMN_1765525	WBSCR16	-0.294272	1.5644e-05	0.000261459
ILMN_2133638	DULLARD	-0.294272	1.54832e-06	4.12224e-05
ILMN_1683120	UNG	-0.29427	1.20752e-05	0.000213365
ILMN_2349459	BIRC5	-0.294239	0.00227838	0.0151415
ILMN_1856315	HS.473191	-0.294003	1.80874e-05	0.000294176
ILMN_1797184	PKN3	-0.293991	1.54304e-07	6.717e-06
ILMN_3297996	LOC728732	-0.293915	0.00344581	0.021266
ILMN_1695576	MRPL24	-0.293772	2.64058e-06	6.32441e-05
ILMN_2111187	ELOVL6	-0.293292	4.1274e-05	0.000569836
ILMN_2232520	ANKRD28	-0.293281	0.000157271	0.00170446
ILMN_1803033	MGST1	-0.293269	3.65859e-05	0.000514628
ILMN_1715647	VANGL2	-0.293187	0.000214316	0.00219193
ILMN_3234884	KIF22	-0.293136	7.00887e-05	0.000875988
ILMN_1729832	LOC653994	-0.293118	0.00475333	0.027766
ILMN_1720745	LOC645385	-0.292922	4.11885e-05	0.000568989
ILMN_3186473	LCLAT1	-0.292789	8.12437e-07	2.47722e-05
ILMN_1699665	CLIC6	-0.29272	0.00390111	0.0235197
ILMN_2186983	ANXA8L2	-0.292708	0.00267689	0.0172674
ILMN_1798533	ZNF22	-0.292647	9.61433e-06	0.000176828
ILMN_1653709	TIMM9	-0.29258	3.74825e-06	8.29038e-05
ILMN_1686679	ZNF462	-0.292561	2.48125e-07	9.71739e-06
ILMN_2185866	PCDHB17	-0.292541	7.66429e-08	3.97793e-06
ILMN_1795247	ARID2	-0.292486	2.74998e-09	3.17566e-07
ILMN_1869087	HS.40289	-0.292458	1.4159e-05	0.00024186
ILMN_1777487	ZNF839	-0.292409	1.18355e-07	5.52373e-06
ILMN_1703441	ZNF593	-0.292296	4.74951e-05	0.000640927
ILMN_2177965	RPS19BP1	-0.291887	7.28997e-06	0.000140708
ILMN_1669832	TCF12	-0.291872	0.000112939	0.00130166
ILMN_1714401	SNX27	-0.291718	3.84155e-05	0.000536595
ILMN_1665865	IGFBP4	-0.291207	0.000108302	0.00125712
ILMN_1663976	PDLIM4	-0.291096	2.51109e-06	6.09115e-05
ILMN_2150851	SERPINB2	-0.291087	0.046629	0.168143
ILMN_3249608	ANKLE2	-0.290948	4.71443e-09	4.79402e-07
ILMN_1767837	GOLT1B	-0.290889	4.158e-05	0.000573224
ILMN_1770356	POLRMT	-0.290514	3.71192e-07	1.3538e-05
ILMN_1796835	RWDD3	-0.290269	2.05501e-08	1.4422e-06
ILMN_3307729	CXXC5	-0.290258	8.97705e-06	0.000167522
ILMN_1745806	PEMT	-0.290254	0.00505434	0.0291728
ILMN_1681777	SHROOM2	-0.289805	2.38026e-05	0.000365006
ILMN_2145423	DET1	-0.289658	2.58246e-05	0.000390062
ILMN_1663002	STOML2	-0.289636	4.52928e-06	9.61017e-05
ILMN_1795822	DIS3L	-0.289628	0.000376623	0.00348516
ILMN_1718734	MLLT6	-0.289433	3.5367e-07	1.29892e-05
ILMN_2121282	MRPS18B	-0.289381	8.298e-06	0.00015702
ILMN_1657708	MGLL	-0.289312	0.000693427	0.00573075
ILMN_1701403	HIP1	-0.289271	1.01345e-05	0.000184741
ILMN_1746378	GHDC	-0.289248	6.31684e-05	0.000803314
ILMN_1732197	MN1	-0.288979	8.64696e-06	0.000162582
ILMN_1673548	HSPC159	-0.288972	1.07268e-08	8.67534e-07
ILMN_2184184	ANXA1	-0.288694	0.00544352	0.0309315
ILMN_1722089	RNF217	-0.288683	2.79331e-09	3.21617e-07
ILMN_2332795	ZNF16	-0.288589	2.96092e-09	3.37795e-07
ILMN_1713482	CWC15	-0.288327	5.74402e-08	3.19172e-06
ILMN_1723709	C9ORF116	-0.288296	0.000105731	0.00123364
ILMN_1652244	POPDC3	-0.28826	3.21368e-06	7.34682e-05
ILMN_1779480	KCMF1	-0.288147	2.42306e-08	1.61643e-06
ILMN_1789338	SORBS3	-0.288113	0.00201842	0.0137366
ILMN_1766658	PKMYT1	-0.287972	0.00236744	0.0156299
ILMN_2386818	URG4	-0.287722	0.000100068	0.00117716
ILMN_1747160	SYT15	-0.287712	1.12625e-05	0.000201722
ILMN_1700915	BMI1	-0.28767	0.000508123	0.0044575
ILMN_1785424	ABLIM1	-0.287663	0.000938949	0.00730843
ILMN_2414533	ARMCX6	-0.287552	3.79725e-09	3.96787e-07
ILMN_2046003	ZDHHC6	-0.287512	4.16967e-07	1.47519e-05
ILMN_1664167	RPF2	-0.287496	1.8366e-07	7.6901e-06
ILMN_1767113	AOX1	-0.287439	0.0123952	0.0603108
ILMN_2354381	PON2	-0.287254	0.000181652	0.00191125
ILMN_1709479	YAP1	-0.287118	3.11156e-05	0.000453587
ILMN_1772370	ARHGEF1	-0.286965	3.09134e-05	0.000451196
ILMN_2406586	CC2D2A	-0.286906	0.000100662	0.00118268
ILMN_1756657	TRIM7	-0.286822	5.56955e-05	0.0007273
ILMN_1779584	UTP18	-0.286745	6.93394e-07	2.19797e-05
ILMN_3177285	HNRNPR	-0.286556	1.2696e-07	5.81651e-06
ILMN_1720124	RCC2	-0.286491	6.23152e-06	0.000124134
ILMN_1729596	INF2	-0.28647	1.15535e-05	0.000205961
ILMN_1656310	INDO	-0.286307	0.0243324	0.102767
ILMN_3236945	PTPMT1	-0.286012	0.000275902	0.0026974
ILMN_1658143	RFC3	-0.285959	3.58447e-06	8.0274e-05
ILMN_2330371	TATDN3	-0.28585	2.51257e-07	9.79944e-06
ILMN_1681675	RBM16	-0.285489	1.71877e-05	0.000282658
ILMN_1695020	NEK3	-0.285358	1.6264e-06	4.28762e-05
ILMN_1743966	BCL9L	-0.285351	2.15232e-05	0.000337057
ILMN_2392189	CTDSPL	-0.285247	0.000534839	0.004641
ILMN_1714158	PON2	-0.285198	0.0010174	0.00779698
ILMN_1760982	ZNF187	-0.284873	7.16453e-08	3.78934e-06
ILMN_2363489	BRE	-0.284849	0.000189649	0.00197952
ILMN_1793386	MED12	-0.284812	1.51827e-09	1.98641e-07
ILMN_1673069	DPP9	-0.284753	5.03048e-07	1.70197e-05
ILMN_1776586	RPL26L1	-0.284731	0.000175298	0.00185889
ILMN_1676091	LOC388275	-0.284665	0.000344669	0.00324996
ILMN_3242205	GMPS	-0.28433	1.92507e-05	0.000308469
ILMN_2374633	ZWILCH	-0.284322	0.000135059	0.00150636
ILMN_2049766	NFE2L3	-0.28427	4.23313e-06	9.12715e-05
ILMN_1751898	C12ORF4	-0.28415	1.08966e-06	3.09741e-05
ILMN_1753249	DDX10	-0.284146	0.0127136	0.0615417
ILMN_1732452	MAPKAPK3	-0.284036	8.92188e-05	0.0010687
ILMN_1682957	PACSIN3	-0.283807	2.30784e-05	0.00035668
ILMN_1692056	HS3ST3A1	-0.283769	4.55223e-06	9.63399e-05
ILMN_1652357	PDHX	-0.283709	0.00012084	0.00137594
ILMN_1740171	DUSP11	-0.283566	4.33662e-07	1.52398e-05
ILMN_1763634	PEX14	-0.283545	6.08228e-07	1.98338e-05
ILMN_2407482	ITPA	-0.283427	8.96358e-07	2.6761e-05
ILMN_1688295	ZNF219	-0.28341	5.97272e-05	0.00076657
ILMN_1760778	ENG	-0.283125	0.0021193	0.0142975
ILMN_2404385	REPIN1	-0.283	5.28839e-06	0.000108551
ILMN_2166384	IPO5	-0.282936	6.54111e-05	0.000827157
ILMN_3295874	LOC100132805	-0.282929	6.57663e-09	5.98499e-07
ILMN_2372974	SIRPA	-0.282836	5.131e-05	0.000680888
ILMN_1681221	C9ORF100	-0.282779	6.42357e-10	1.06453e-07
ILMN_1778764	BUB3	-0.282682	2.69525e-05	0.000403356
ILMN_2356311	C21ORF51	-0.28264	4.81519e-05	0.000648029
ILMN_1725105	EEF1E1	-0.282234	3.29948e-06	7.50302e-05
ILMN_1765520	MTIF2	-0.282214	4.33655e-05	0.000593852
ILMN_1736555	ZNF280D	-0.282118	0.000247887	0.00246951
ILMN_1657993	ADNP	-0.282016	1.8753e-05	0.000302294
ILMN_1675130	NFIC	-0.281969	0.000101827	0.00119489
ILMN_1899404	HS.128753	-0.281828	2.60064e-05	0.000392056
ILMN_1673960	MAT2B	-0.281761	0.000232787	0.0023478
ILMN_1749243	BANF1	-0.28171	0.000195602	0.00202954
ILMN_1667222	MTX1	-0.281562	2.0472e-05	0.000324368
ILMN_1799103	SNRPB	-0.281504	8.40897e-08	4.24774e-06
ILMN_1790891	CKAP4	-0.281408	5.31686e-06	0.000108952
ILMN_1789040	SLITRK5	-0.281181	2.83049e-06	6.66207e-05
ILMN_2200636	KIAA1267	-0.281127	2.25805e-05	0.000350131
ILMN_3306440	TMEM194A	-0.281091	3.59616e-05	0.000508534
ILMN_1686097	TOP2A	-0.28094	0.00751872	0.040345
ILMN_1692760	DPAGT1	-0.2809	0.00141499	0.0102675
ILMN_1716026	ARMCX6	-0.28088	1.12806e-07	5.31201e-06
ILMN_2091310	TMEM16A	-0.28076	0.00831337	0.0436907
ILMN_1666208	C14ORF106	-0.280619	0.0161575	0.0743939
ILMN_1727761	GMEB1	-0.28048	5.44746e-06	0.000110853
ILMN_2212763	ICAM3	-0.280353	0.00898445	0.0464628
ILMN_3181420	HMGXB4	-0.280213	1.15765e-07	5.41355e-06
ILMN_2350634	EFEMP1	-0.280133	0.000723639	0.00593063
ILMN_1669502	E2F3	-0.279997	2.71967e-06	6.46656e-05
ILMN_1659257	TNFRSF8	-0.27994	0.00974754	0.04975
ILMN_1796074	C18ORF56	-0.279925	0.00258296	0.0167807
ILMN_1761762	C6ORF141	-0.279893	2.98036e-05	0.000438385
ILMN_2112402	PHF5A	-0.279824	9.36397e-06	0.000173167
ILMN_2215211	ZNF514	-0.279706	4.35885e-06	9.33241e-05
ILMN_2349444	NUDT2	-0.279579	2.44987e-06	5.96443e-05
ILMN_1676458	MRPL11	-0.279496	8.40528e-05	0.00101584
ILMN_1682567	CCDC106	-0.279201	0.000488329	0.00431349
ILMN_3226082	LOC728620	-0.279158	2.51224e-06	6.09115e-05
ILMN_1734827	MKI67	-0.27889	1.07462e-07	5.11828e-06
ILMN_1689001	CDK4	-0.278776	1.16991e-06	3.29296e-05
ILMN_1662658	PUS1	-0.278772	9.73929e-06	0.00017864
ILMN_1801939	CCNB2	-0.278772	0.0002476	0.00246769
ILMN_1815668	GTF2IP1	-0.278765	1.34673e-05	0.000232229
ILMN_1741455	USP30	-0.278748	2.63507e-07	1.00939e-05
ILMN_2123730	TBC1D22B	-0.278591	7.70285e-10	1.19283e-07
ILMN_1745256	CXXC5	-0.27854	0.000200793	0.00207429
ILMN_1746457	GTF3C2	-0.278306	3.0587e-05	0.000447262
ILMN_1692072	LOC728006	-0.278051	0.000164399	0.00176592
ILMN_1760011	GTF2IRD2B	-0.278	0.000123097	0.00139726
ILMN_3251085	RBBP4	-0.277987	0.000767654	0.0062084
ILMN_1711838	SLC25A24	-0.277948	7.68333e-07	2.37494e-05
ILMN_1786601	PLAGL2	-0.27791	2.11797e-09	2.58514e-07
ILMN_1773716	MRPL9	-0.277891	1.00087e-06	2.91263e-05
ILMN_2379130	IRAK1	-0.277825	0.000464701	0.00414432
ILMN_1659106	PHLDA3	-0.277804	1.01936e-06	2.94827e-05
ILMN_1673941	RBM24	-0.277649	0.00156151	0.0111661
ILMN_1804396	C14ORF4	-0.277508	0.000932587	0.00726849
ILMN_2214473	ARHGEF5L	-0.277385	2.27932e-05	0.000352974
ILMN_1711414	MRPS27	-0.276888	5.38881e-06	0.000109978
ILMN_3304022	LOC729102	-0.276867	6.55718e-05	0.000828967
ILMN_1755737	TRABD	-0.276738	2.84114e-05	0.000421054
ILMN_2139100	SHISA5	-0.276532	5.67227e-09	5.45636e-07
ILMN_2288784	CCDC34	-0.27653	0.000418306	0.00378777
ILMN_1746831	ZNF114	-0.276521	4.84201e-07	1.6498e-05
ILMN_2411864	PHACTR3	-0.276439	0.0154709	0.0718845
ILMN_2150654	ZSWIM4	-0.276266	5.23362e-07	1.75735e-05
ILMN_1681741	C1ORF31	-0.276253	1.06528e-06	3.04701e-05
ILMN_1692335	ELK3	-0.276247	5.1869e-09	5.10381e-07
ILMN_1651237	CDT1	-0.276243	0.000588683	0.00501608
ILMN_1712639	AIFM2	-0.276135	2.94637e-06	6.87326e-05
ILMN_2316540	MRPL11	-0.27613	0.000256822	0.00254083
ILMN_3245693	ADAT2	-0.275794	1.7552e-06	4.54246e-05
ILMN_2354140	NAT5	-0.275744	1.52247e-05	0.000255445
ILMN_1799890	ZFYVE20	-0.275651	5.01368e-05	0.000667986
ILMN_1682727	JAZF1	-0.275344	5.99434e-06	0.000119978
ILMN_1785528	FAM39DP	-0.27533	1.79781e-08	1.29637e-06
ILMN_1762972	CHD9	-0.275236	0.00228708	0.0151822
ILMN_1706558	FLJ20628	-0.275186	2.7446e-05	0.000409574
ILMN_2323944	FAM110A	-0.275103	0.000100657	0.00118268
ILMN_1768662	UCK2	-0.274951	2.95316e-05	0.000434926
ILMN_1811006	E2F8	-0.274882	1.54225e-08	1.16361e-06
ILMN_1771734	LOC728564	-0.274779	2.6169e-08	1.71427e-06
ILMN_2412214	LGALS9	-0.274741	0.00815361	0.0430235
ILMN_1878029	HS.202577	-0.274722	0.00389395	0.0234951
ILMN_1716766	CEBPG	-0.27443	4.04821e-07	1.44194e-05
ILMN_2173891	C19ORF40	-0.274391	2.43002e-08	1.61879e-06
ILMN_1669275	ZNF16	-0.274335	3.93188e-09	4.09045e-07
ILMN_1740493	TRAF5	-0.274229	1.15166e-07	5.39127e-06
ILMN_2323087	RBPMS	-0.274049	1.80947e-06	4.65232e-05
ILMN_1761939	TIPIN	-0.273854	3.22536e-05	0.000467291
ILMN_2111237	MN1	-0.273568	2.21665e-06	5.50444e-05
ILMN_1669142	NARG1	-0.273564	1.23804e-06	3.46e-05
ILMN_1805826	BIVM	-0.273535	3.04241e-05	0.000445623
ILMN_1716553	KIF23	-0.273527	7.07712e-07	2.23735e-05
ILMN_3305949	LOC730246	-0.273486	1.08307e-06	3.08718e-05
ILMN_2389528	MTL5	-0.273452	4.97017e-05	0.0006635
ILMN_1687275	JUB	-0.27337	0.0204283	0.0895951
ILMN_1806432	NT5C	-0.273014	2.6848e-05	0.000402175
ILMN_1745242	PLSCR1	-0.272988	0.000372429	0.00345448
ILMN_1750876	SLC4A1AP	-0.272897	1.13691e-05	0.000203123
ILMN_1663631	BANP	-0.27279	2.7192e-05	0.000406297
ILMN_3275206	LOC100132240	-0.272778	0.000169632	0.00181059
ILMN_2340052	NCOR2	-0.27273	0.000137419	0.00152645
ILMN_1698766	PYCARD	-0.272106	0.00192968	0.0132568
ILMN_1727300	ZNF444	-0.272052	0.000132808	0.00148782
ILMN_1752927	KIAA1600	-0.271855	3.04279e-07	1.14696e-05
ILMN_1732074	LOC648210	-0.271846	0.000112082	0.00129389
ILMN_1695354	BMF	-0.271805	0.0185586	0.0830059
ILMN_2222008	KIFC1	-0.271478	0.000457116	0.00408825
ILMN_2235354	PWWP2	-0.271455	2.31476e-08	1.57307e-06
ILMN_2104356	COL1A2	-0.271452	0.0176887	0.0798868
ILMN_1679051	PTPRR	-0.271436	0.000249254	0.00248051
ILMN_1659888	PPP1R14B	-0.27107	3.09862e-05	0.000451979
ILMN_3197767	LOC645691	-0.270963	0.0332857	0.130347
ILMN_3267670	LOC100130550	-0.270951	6.21018e-06	0.000123813
ILMN_1664440	TP53BP1	-0.270894	0.000165252	0.00177314
ILMN_3238680	C7ORF55	-0.270739	5.75581e-05	0.000745619
ILMN_2383349	STEAP3	-0.27051	0.000274098	0.00268031
ILMN_1709795	RAC2	-0.270495	2.60254e-05	0.000392216
ILMN_1757847	C11ORF68	-0.270395	0.000149649	0.00163493
ILMN_1813833	NARFL	-0.270208	1.78627e-07	7.52608e-06
ILMN_1680010	KIAA0753	-0.270205	3.85736e-07	1.39437e-05
ILMN_1665205	ZNF260	-0.270052	7.98772e-05	0.000974853
ILMN_1764361	DUSP16	-0.269986	9.90647e-10	1.43337e-07
ILMN_1728984	PA2G4	-0.269957	9.24692e-07	2.74616e-05
ILMN_1726986	AADAT	-0.269873	1.4975e-06	4.005e-05
ILMN_1803376	AEBP2	-0.269848	5.0754e-06	0.000105092
ILMN_2087575	ZC3H4	-0.269584	0.000118882	0.00135691
ILMN_1752813	UGT1A6	-0.269498	0.00750378	0.040274
ILMN_1752932	MPZL2	-0.269367	5.84546e-05	0.000754791
ILMN_1768279	NME6	-0.269201	1.29195e-06	3.57052e-05
ILMN_1785646	PMP22	-0.269106	2.04905e-08	1.44016e-06
ILMN_1664978	TJP2	-0.269011	0.000156106	0.00169495
ILMN_1678165	LSM7	-0.268959	1.60981e-06	4.25716e-05
ILMN_1793888	SERPINB5	-0.268919	1.46828e-07	6.45102e-06
ILMN_3203196	LOC100132240	-0.268895	0.000180713	0.00190307
ILMN_2129572	F3	-0.268865	1.11155e-05	0.000199467
ILMN_2278636	CUTL1	-0.268727	1.40433e-05	0.000240232
ILMN_1751789	HNMT	-0.268363	1.22265e-05	0.000215246
ILMN_3275672	LOC643873	-0.268236	0.00016922	0.00180702
ILMN_1743299	PXMP3	-0.268221	4.21004e-06	9.0921e-05
ILMN_3245297	LYPD6B	-0.268115	0.00245853	0.0161075
ILMN_1761981	FAM96A	-0.268107	2.96419e-06	6.90684e-05
ILMN_2363165	TACC2	-0.267982	7.43395e-08	3.89948e-06
ILMN_1727577	GLI2	-0.267957	1.57423e-05	0.000262452
ILMN_1680618	MYC	-0.267947	0.000404773	0.00368714
ILMN_1688971	NOL11	-0.267912	4.46018e-07	1.55812e-05
ILMN_3307733	C17ORF42	-0.267908	0.000133731	0.00149427
ILMN_1785336	PMM2	-0.267799	3.82994e-07	1.38827e-05
ILMN_1802642	TOM1L1	-0.267494	3.91405e-05	0.000545806
ILMN_2348146	ERCC8	-0.267407	0.000529626	0.00460338
ILMN_1726743	MRPS30	-0.267377	8.11279e-08	4.11878e-06
ILMN_3300353	LOC729920	-0.26728	5.50199e-05	0.000720445
ILMN_1726809	BHLHB3	-0.267254	0.00123385	0.00914417
ILMN_1651346	TICAM2	-0.267134	0.000150857	0.00164629
ILMN_1657873	XPO4	-0.267061	7.91868e-06	0.000150809
ILMN_1724406	INO80E	-0.266864	0.00429419	0.0254766
ILMN_1703593	BAIAP2L1	-0.266845	0.0018204	0.0126255
ILMN_3224204	PSMG4	-0.266698	4.46947e-06	9.50675e-05
ILMN_1682197	NFXL1	-0.266678	4.89414e-10	8.41676e-08
ILMN_1811327	MRPL27	-0.26645	8.26812e-07	2.50328e-05
ILMN_1768181	TOR3A	-0.266099	0.00075875	0.00615642
ILMN_1695590	ADRB2	-0.265934	0.0245206	0.103359
ILMN_1810759	C2ORF25	-0.265771	3.76839e-06	8.32574e-05
ILMN_1687538	ETS1	-0.265765	9.92704e-05	0.00116953
ILMN_1676893	ADCY3	-0.265684	0.00169666	0.0119266
ILMN_1671005	IRF2BP2	-0.26563	8.0846e-05	0.000984387
ILMN_2323418	KRIT1	-0.265464	2.33975e-06	5.75156e-05
ILMN_1683059	SIRT5	-0.265354	0.000121594	0.00138285
ILMN_1660031	P2RY6	-0.265194	4.13896e-05	0.000570932
ILMN_1693538	STK36	-0.265187	7.21448e-07	2.2641e-05
ILMN_1731123	RNF7	-0.265145	7.40943e-08	3.89705e-06
ILMN_1720285	ESD	-0.265024	9.11506e-06	0.000169627
ILMN_3247064	SNRNP40	-0.264762	2.36859e-06	5.80845e-05
ILMN_2308338	BMF	-0.264744	0.0338181	0.131798
ILMN_1800540	CD55	-0.264663	0.000124687	0.0014109
ILMN_1761560	PHF13	-0.264636	1.66231e-07	7.13752e-06
ILMN_1664543	IFIT3	-0.264427	0.00016304	0.00175451
ILMN_1763467	LY6G5C	-0.264375	2.15529e-06	5.37904e-05
ILMN_1758679	TMEM168	-0.264324	1.39823e-06	3.78884e-05
ILMN_1747857	SMARCE1	-0.264288	1.01787e-05	0.000185403
ILMN_3278995	LOC643167	-0.264238	0.000137041	0.00152332
ILMN_1652749	ERF	-0.264009	4.60133e-05	0.000623603
ILMN_1703650	TNIP1	-0.263897	3.46228e-05	0.000495086
ILMN_2410612	DMBT1	-0.263804	0.0120129	0.0587901
ILMN_1806634	NNT	-0.263777	0.00193466	0.0132814
ILMN_2174189	DKK1	-0.263748	0.00166453	0.0117463
ILMN_1683859	SLC7A1	-0.263726	8.93951e-07	2.67229e-05
ILMN_1684051	WASF2	-0.263604	0.000247347	0.00246621
ILMN_1782810	ARPM1	-0.263586	2.46055e-10	5.09711e-08
ILMN_1799367	TXNDC14	-0.263566	2.34052e-06	5.75156e-05
ILMN_2367428	FAM96A	-0.263383	0.000151262	0.00164956
ILMN_1815924	NUP107	-0.263336	0.000190542	0.00198621
ILMN_1711005	CDC25A	-0.263135	0.00102948	0.00787422
ILMN_1655935	ADCY7	-0.263096	7.01726e-06	0.000136448
ILMN_1666757	SDHALP1	-0.263026	2.29922e-06	5.67073e-05
ILMN_1662065	WDR92	-0.262946	4.32269e-06	9.27601e-05
ILMN_3310065	SFTA1P	-0.262867	0.0030647	0.0193282
ILMN_1750518	THOC4	-0.262559	0.002043	0.0138698
ILMN_2070300	LSM2	-0.262554	2.36034e-05	0.000362659
ILMN_3241665	C1ORF133	-0.262416	4.84639e-06	0.000101283
ILMN_1811955	PRMT5	-0.262394	3.3064e-08	2.07115e-06
ILMN_1745811	TDRD3	-0.262382	9.92383e-10	1.43337e-07
ILMN_1721034	ZNF227	-0.262294	1.03693e-07	4.98727e-06
ILMN_1706990	ZNF271	-0.262174	0.000197506	0.0020466
ILMN_1770811	PELO	-0.262165	4.12079e-05	0.000569091
ILMN_2413508	CD97	-0.261851	2.71943e-07	1.03749e-05
ILMN_1735877	EFEMP1	-0.261813	0.00919979	0.0473969
ILMN_1772286	OCIAD2	-0.261694	0.000948796	0.00737049
ILMN_1668743	LOC728069	-0.261344	1.27072e-06	3.52422e-05
ILMN_1766054	ABCA1	-0.26127	8.11054e-07	2.47564e-05
ILMN_1808789	MYO5C	-0.261183	0.0051121	0.0294451
ILMN_1686748	TMEM9	-0.260993	3.99046e-07	1.42776e-05
ILMN_1784756	ACOT7	-0.260992	0.0246062	0.103576
ILMN_1697742	C3ORF38	-0.260877	1.83859e-06	4.70736e-05
ILMN_2160210	TACSTD1	-0.260799	4.4424e-06	9.46836e-05
ILMN_1666444	RBMS1	-0.260745	1.07635e-05	0.000194183
ILMN_1746403	GTF2IRD2P	-0.260685	0.00225034	0.0149952
ILMN_3226392	LOC729608	-0.260617	3.0105e-06	6.97005e-05
ILMN_1767362	ADAMTS6	-0.260542	3.61685e-05	0.000511
ILMN_1791770	SMARCC2	-0.260437	0.000506029	0.0044416
ILMN_1659537	MED8	-0.260422	7.13539e-07	2.24974e-05
ILMN_1679391	MAMDC2	-0.260421	0.000427749	0.00385848
ILMN_1760441	MRPS5	-0.260244	1.9743e-08	1.39385e-06
ILMN_1776515	MPPE1	-0.260176	0.000534468	0.00463864
ILMN_1665903	KIF25	-0.260166	9.21482e-07	2.74071e-05
ILMN_1805158	TAF1A	-0.260124	4.66829e-06	9.81692e-05
ILMN_1753122	MCPH1	-0.259972	1.45062e-06	3.89514e-05
ILMN_2089656	C1ORF107	-0.25967	5.83756e-09	5.51427e-07
ILMN_1672717	C10ORF57	-0.25947	2.74867e-06	6.51391e-05
ILMN_1786326	KCTD15	-0.25928	2.28871e-05	0.000354076
ILMN_1776552	FUBP1	-0.259238	1.00297e-06	2.91516e-05
ILMN_1793732	FARS2	-0.259211	0.000876321	0.00691323
ILMN_2061452	ORC2L	-0.259121	2.66092e-07	1.01763e-05
ILMN_1709334	TM9SF1	-0.259095	2.93642e-07	1.10952e-05
ILMN_1712806	AP1S1	-0.258898	0.000265688	0.00261425
ILMN_2045729	WDR12	-0.258838	5.28664e-06	0.000108551
ILMN_2182704	BIRC2	-0.25869	4.09767e-05	0.000567225
ILMN_1693227	ZC3H7A	-0.25855	3.58338e-06	8.0274e-05
ILMN_3256868	LOC100129585	-0.258508	8.04718e-05	0.000981096
ILMN_1798816	GOSR1	-0.25833	2.2221e-06	5.5139e-05
ILMN_2395728	HNRPUL1	-0.258229	0.00108519	0.00824027
ILMN_1712577	FAM174A	-0.258153	1.79562e-06	4.62678e-05
ILMN_3237376	GRAMD1B	-0.258134	1.64271e-06	4.31276e-05
ILMN_2143822	ZNF148	-0.257992	9.34719e-06	0.000172925
ILMN_1771019	MTMR4	-0.257991	8.4884e-07	2.55849e-05
ILMN_1700168	LARS2	-0.257954	5.39883e-08	3.02482e-06
ILMN_1795856	LOC644935	-0.257897	1.33337e-06	3.64869e-05
ILMN_1655077	PRDM1	-0.257775	1.50683e-05	0.000253723
ILMN_1757106	2006-03-01	-0.257697	0.00127908	0.00942912
ILMN_1809944	TRMT12	-0.257653	7.89096e-05	0.000965039
ILMN_2104295	TMEM178	-0.257604	0.00911084	0.0470135
ILMN_3291709	LOC402175	-0.257593	2.89238e-06	6.77294e-05
ILMN_2138435	MRPS27	-0.25753	3.10049e-06	7.126e-05
ILMN_1759419	ILVBL	-0.257423	8.17316e-07	2.48569e-05
ILMN_2213199	KIAA1712	-0.257356	7.03121e-05	0.000878548
ILMN_1728517	FNTB	-0.257343	2.50536e-06	6.08383e-05
ILMN_1798249	AK3L1	-0.257207	0.00011426	0.00131369
ILMN_1665058	TCHP	-0.257112	7.92601e-08	4.06023e-06
ILMN_1664449	ALG5	-0.25697	0.000367184	0.0034132
ILMN_1778187	TARS2	-0.256884	4.88529e-05	0.000656249
ILMN_1722583	COX4NB	-0.256883	2.14491e-08	1.49419e-06
ILMN_1739749	B3GALT6	-0.25688	0.000261066	0.00257688
ILMN_1655645	AK2	-0.256809	8.8711e-07	2.65689e-05
ILMN_1705297	MYBPH	-0.256676	0.00964988	0.0493528
ILMN_2215656	MAGOH	-0.256649	2.70956e-05	0.000405241
ILMN_1702140	RACGAP1	-0.256615	1.0253e-05	0.000186469
ILMN_1747217	C15ORF41	-0.256596	8.87482e-05	0.00106361
ILMN_1697959	SLC35B4	-0.256449	1.28114e-07	5.83852e-06
ILMN_1682792	BYSL	-0.256396	1.24863e-07	5.75357e-06
ILMN_2347789	C4BPB	-0.25639	0.00296997	0.0188268
ILMN_1815264	RHBDD3	-0.256361	1.44119e-07	6.36754e-06
ILMN_1712269	ZNF605	-0.25635	1.90603e-06	4.84519e-05
ILMN_1777976	SLC25A26	-0.25608	0.000127936	0.00144282
ILMN_1803423	ARHGEF6	-0.255975	0.00225698	0.015031
ILMN_1669598	SUV420H1	-0.255973	0.000810754	0.00649133
ILMN_1792990	ZNF202	-0.255962	1.7529e-08	1.27107e-06
ILMN_3307916	BMPER	-0.255916	0.00139807	0.0101603
ILMN_3176090	LOC100130919	-0.255818	1.45403e-05	0.000246589
ILMN_1814808	BFAR	-0.255758	0.000111473	0.00128885
ILMN_3242038	GPX8	-0.255735	4.6119e-06	9.73019e-05
ILMN_1687922	RP9	-0.255635	4.16461e-08	2.4742e-06
ILMN_1782897	CAPRIN1	-0.255582	7.87762e-05	0.000963717
ILMN_3236061	ZNF783	-0.255564	7.98292e-07	2.44832e-05
ILMN_1809866	WDR74	-0.255543	1.56632e-05	0.000261595
ILMN_1706342	ZNF746	-0.255397	4.00885e-05	0.000556398
ILMN_1719694	LOC729446	-0.255387	4.48986e-05	0.000610422
ILMN_1777811	URG4	-0.255333	0.000232462	0.00234502
ILMN_1757604	TPM2	-0.255306	0.000473122	0.00420731
ILMN_1815043	MRPS2	-0.255225	1.36743e-05	0.000235112
ILMN_1792931	LYSMD1	-0.255216	7.10125e-10	1.13311e-07
ILMN_1747195	PSMB8	-0.255158	0.000166789	0.00178638
ILMN_1775008	NCAPD2	-0.255034	0.00741532	0.0398536
ILMN_1686929	GPATCH3	-0.254983	6.47299e-07	2.07841e-05
ILMN_2182148	C2ORF32	-0.254854	0.000334668	0.00316895
ILMN_2160428	IL1RAPL1	-0.25458	0.00218087	0.0146397
ILMN_1780382	LOC653566	-0.254561	9.51635e-05	0.00112733
ILMN_2062754	SRA1	-0.254444	1.27639e-05	0.000222619
ILMN_2137066	ZNF7	-0.254381	2.1814e-06	5.43406e-05
ILMN_2133205	GPX2	-0.254352	0.0131252	0.0631859
ILMN_1673352	IFITM2	-0.254246	0.0032629	0.0203151
ILMN_1693717	RPH3AL	-0.254193	0.000147454	0.00161622
ILMN_1782403	PRR11	-0.254187	0.000860048	0.00680653
ILMN_1684746	IPO11	-0.254105	8.79292e-06	0.000164932
ILMN_3234615	LOC728650	-0.25403	0.000302584	0.0029077
ILMN_1730117	TMC5	-0.254007	0.000188012	0.00196547
ILMN_1797341	ARID1A	-0.253832	6.19834e-05	0.000789519
ILMN_1803213	MXRA5	-0.253718	0.0393066	0.14778
ILMN_1744316	TATDN3	-0.253495	0.000480013	0.00425563
ILMN_1689110	NOB1	-0.253359	1.63492e-06	4.29523e-05
ILMN_2326675	NR2C1	-0.25325	1.80897e-06	4.65232e-05
ILMN_1700067	BTN3A2	-0.253188	0.000557041	0.00480365
ILMN_2410864	RAB28	-0.252997	0.000155322	0.0016876
ILMN_1811836	DYNC2LI1	-0.252968	0.00113739	0.00855415
ILMN_1676745	ZNF142	-0.252944	0.000205114	0.00211016
ILMN_1756220	DDX18	-0.252901	4.32619e-06	9.27931e-05
ILMN_1687107	RFWD3	-0.252868	7.17943e-05	0.000892816
ILMN_1743783	CCDC43	-0.252836	1.17936e-05	0.00020925
ILMN_1689800	MRTO4	-0.252834	6.19571e-05	0.000789397
ILMN_1783675	ASB8	-0.252756	0.000460621	0.00411414
ILMN_1730487	CALD1	-0.252631	0.00396897	0.0238345
ILMN_1718907	TSHZ1	-0.252505	3.37723e-08	2.10713e-06
ILMN_1728426	INPPL1	-0.252498	0.000261589	0.00258043
ILMN_1708936	EXOSC3	-0.252244	3.51184e-05	0.000500506
ILMN_1754234	ZMYND11	-0.25217	1.88536e-05	0.00030336
ILMN_1845086	HS.193784	-0.252166	0.000283417	0.00275717
ILMN_2073446	C1ORF116	-0.252162	0.00704881	0.0382537
ILMN_1687440	HIPK2	-0.251991	9.07136e-05	0.00108413
ILMN_1808325	TM4SF19	-0.25194	0.000394802	0.00361919
ILMN_1683305	COMMD2	-0.251837	4.27259e-05	0.000585943
ILMN_2372413	BID	-0.251592	1.8055e-05	0.00029375
ILMN_1744244	DPAGT1	-0.251549	0.00556727	0.0315172
ILMN_3244841	LOC100132111	-0.251541	0.000132183	0.00148223
ILMN_1657451	SRPK2	-0.251392	2.9781e-06	6.91724e-05
ILMN_1657632	ZMYM6	-0.251264	0.000571798	0.0049085
ILMN_1697218	MED22	-0.251149	2.56513e-06	6.18762e-05
ILMN_1677376	CHD7	-0.25113	1.95858e-06	4.94939e-05
ILMN_1798654	MCM6	-0.25104	0.00475787	0.0277842
ILMN_1664466	KLHL9	-0.250984	0.00281022	0.0179826
ILMN_2381257	DSC2	-0.250974	0.00381614	0.0231492
ILMN_1687652	TGFB3	-0.250957	6.85926e-06	0.000134093
ILMN_2107068	HOXA2	-0.250925	6.8264e-05	0.000856811
ILMN_2398995	MRPL24	-0.250821	3.69388e-05	0.000519243
ILMN_1900110	HS.570308	-0.25075	1.51463e-05	0.000254581
ILMN_1785177	DNAJC14	-0.250735	8.81805e-05	0.00105788
ILMN_1665257	RIMS2	-0.250688	0.0195256	0.086479
ILMN_1670456	RBM42	-0.25058	0.0003611	0.00337191
ILMN_2131293	ALG1L	-0.250564	0.000481345	0.00426377
ILMN_1787324	C16ORF48	-0.250512	9.8329e-06	0.000180007
ILMN_1687315	RXRA	-0.250334	7.08245e-07	2.23753e-05
ILMN_1651513	SKIV2L2	-0.250229	5.12314e-05	0.000680076
ILMN_1708605	LOC652481	-0.250177	5.6965e-05	0.000740452
ILMN_3275590	LOC647302	-0.250111	2.05531e-05	0.000325317
ILMN_1774901	GDPD3	-0.250108	0.00217071	0.0145839
ILMN_2117904	ZNF22	-0.25003	0.00010827	0.00125706
ILMN_1810953	LOC653496	-0.249845	2.03563e-05	0.000322958
ILMN_3251137	FAM119A	-0.249822	0.000171922	0.00182966
ILMN_1717229	C9ORF21	-0.249816	5.06494e-08	2.8633e-06
ILMN_2235137	FANCD2	-0.249621	0.00173244	0.012124
ILMN_1730523	FAM195A	-0.249521	0.00204269	0.0138698
ILMN_1703301	LOC653479	-0.249469	0.000148774	0.00162807
ILMN_1775542	FAIM3	-0.249452	0.000363629	0.00338756
ILMN_1667405	C9ORF100	-0.249426	1.07611e-06	3.07106e-05
ILMN_2379931	PIGO	-0.249354	3.40315e-07	1.25653e-05
ILMN_2325347	B3GALNT1	-0.249352	0.000802187	0.00643808
ILMN_1788457	ABCC4	-0.249333	2.10577e-05	0.000331415
ILMN_1791253	FBXL13	-0.249051	0.00120794	0.00899051
ILMN_1843949	HS.194225	-0.249042	2.45214e-07	9.61934e-06
ILMN_1801246	IFITM1	-0.24879	0.00215759	0.0145135
ILMN_1767892	DUSP12	-0.248676	2.85611e-06	6.70797e-05
ILMN_1680805	IL28RA	-0.248657	3.63984e-06	8.11635e-05
ILMN_1716093	KRT10	-0.248628	1.79856e-06	4.63183e-05
ILMN_2357361	THYN1	-0.248574	4.754e-05	0.000641349
ILMN_1688848	TMEM44	-0.248347	8.60121e-05	0.00103581
ILMN_1756439	SCRN1	-0.248253	1.74118e-06	4.51606e-05
ILMN_1750711	MYO19	-0.24816	0.000255178	0.00252881
ILMN_2384237	STAP2	-0.248136	0.000738715	0.006027
ILMN_1802627	PSMG3	-0.248135	3.39802e-06	7.67169e-05
ILMN_1673944	MANBAL	-0.248097	3.26315e-09	3.62639e-07
ILMN_1678362	INO80	-0.248037	4.76482e-08	2.72784e-06
ILMN_1812570	SHC1	-0.248033	0.0015436	0.0110564
ILMN_1772359	LAPTM5	-0.248011	0.00219301	0.0146982
ILMN_1675979	RBMS3	-0.248002	0.000144083	0.00158481
ILMN_3284447	LOC647150	-0.247872	3.97769e-05	0.000553334
ILMN_1771149	MRPL19	-0.247718	0.000129243	0.00145479
ILMN_1733603	NDUFC1	-0.247682	0.00170885	0.0119962
ILMN_1809947	TMEM155	-0.247623	0.00441732	0.0260956
ILMN_1720926	PSMD5	-0.247555	1.1641e-05	0.00020725
ILMN_1673673	PBK	-0.24744	0.000647047	0.00540921
ILMN_1673991	ATIC	-0.247393	7.39959e-07	2.31144e-05
ILMN_3223871	LOC729920	-0.247313	4.50731e-06	9.57646e-05
ILMN_1675448	ZFP36L1	-0.247304	0.0002601	0.00256896
ILMN_1763386	BID	-0.247259	6.09366e-05	0.000778917
ILMN_1748578	RAD21	-0.247206	0.000875205	0.00690789
ILMN_1900520	HS.12876	-0.247062	2.92065e-05	0.000430675
ILMN_2181992	MTRF1	-0.246692	2.53584e-13	3.94707e-10
ILMN_2251375	ZFP64	-0.246691	5.20598e-06	0.000107268
ILMN_1741585	SFMBT1	-0.246588	1.02471e-08	8.41767e-07
ILMN_1712413	RPL39L	-0.246385	0.00151673	0.0108986
ILMN_3228822	TMEM194A	-0.246342	6.89991e-05	0.000864658
ILMN_1764871	PIGP	-0.246285	0.000158914	0.00171834
ILMN_1783583	TMEM17	-0.246162	5.13663e-05	0.000681101
ILMN_2415144	SP110	-0.246135	0.000176177	0.00186528
ILMN_1811535	JUB	-0.246135	6.54968e-07	2.09752e-05
ILMN_1812297	CYP26B1	-0.246119	4.5546e-06	9.63399e-05
ILMN_1655844	TAF1A	-0.24602	4.8034e-07	1.64136e-05
ILMN_1706960	KIAA1217	-0.245996	2.25716e-08	1.54729e-06
ILMN_1800958	ALS2CR4	-0.245666	4.51828e-05	0.000613756
ILMN_2196984	OIP5	-0.245615	0.000176472	0.00186757
ILMN_2214910	EPHB4	-0.245597	3.21953e-06	7.35664e-05
ILMN_1741841	KIAA1429	-0.24531	4.34601e-06	9.30913e-05
ILMN_1767579	KRR1	-0.244521	0.000636371	0.0053301
ILMN_2340439	ZFP64	-0.244516	1.44512e-08	1.10623e-06
ILMN_1797318	HSPA14	-0.244421	6.21516e-05	0.000791022
ILMN_2409451	NCKAP1	-0.24442	0.00853008	0.0445866
ILMN_1746137	ST7	-0.244242	0.000184183	0.00193366
ILMN_1678490	RILPL2	-0.24417	0.000344792	0.00325047
ILMN_1658483	IL1A	-0.244031	1.91226e-05	0.000306995
ILMN_1796682	PARP3	-0.243895	2.72184e-06	6.46656e-05
ILMN_1708906	C2ORF29	-0.243868	6.76019e-07	2.15591e-05
ILMN_1674983	LOC387841	-0.243858	0.00612654	0.0341632
ILMN_1764891	ZNF384	-0.243749	1.52154e-05	0.00025538
ILMN_1698803	ZAK	-0.243587	0.000169784	0.00181181
ILMN_1678812	HAPLN1	-0.243587	0.0218047	0.0943265
ILMN_2329569	C9ORF116	-0.243584	0.000519368	0.00453341
ILMN_1716730	FAM44B	-0.243542	1.00972e-07	4.88826e-06
ILMN_1661346	LOC648210	-0.243356	0.0044184	0.0260987
ILMN_2189605	FAM122B	-0.243355	2.63545e-06	6.31852e-05
ILMN_1771385	GBP4	-0.243327	0.00176553	0.0123064
ILMN_1680091	POP7	-0.24317	0.000254441	0.00252257
ILMN_2344298	STEAP2	-0.243107	3.50379e-05	0.000499962
ILMN_1652732	HTR7	-0.243051	0.00156097	0.0111638
ILMN_1781526	PPP1R8	-0.243015	1.57651e-09	2.03442e-07
ILMN_1677532	TARDBP	-0.242973	1.92255e-06	4.87859e-05
ILMN_2078697	ALPK1	-0.24285	4.62897e-07	1.59993e-05
ILMN_1745021	SLC30A1	-0.242849	0.000341748	0.00322435
ILMN_2383306	GPATCH4	-0.242769	1.36087e-08	1.0624e-06
ILMN_1709953	DONSON	-0.242673	0.000295377	0.0028512
ILMN_1674236	HSPB1	-0.242634	0.0106974	0.0535731
ILMN_1708101	LMNB2	-0.242566	0.000572034	0.00490964
ILMN_1684653	GPR115	-0.242529	0.0025628	0.0166704
ILMN_2108357	RPL39L	-0.242485	7.57293e-05	0.000932908
ILMN_1743402	SIX4	-0.242292	0.000409074	0.00371629
ILMN_1758658	FADD	-0.242273	8.61567e-05	0.00103676
ILMN_1753111	NAMPT	-0.242253	0.00800232	0.0423767
ILMN_2409793	MAZ	-0.242131	0.00558633	0.0316024
ILMN_2415572	GALC	-0.241987	0.00554186	0.0313884
ILMN_1679209	HSPA9	-0.241878	2.46295e-06	5.99319e-05
ILMN_1789196	TPM2	-0.241825	0.003691	0.0225058
ILMN_1703692	LOC647000	-0.241739	0.00214494	0.0144436
ILMN_1687711	ZNF576	-0.24173	1.7207e-07	7.32413e-06
ILMN_1700831	SLC27A2	-0.241685	6.82266e-05	0.000856796
ILMN_1669390	PPP1R13L	-0.241469	0.000440193	0.00395788
ILMN_1788416	FAM108C1	-0.241422	4.16751e-07	1.47519e-05
ILMN_1741331	MUDENG	-0.241373	4.86126e-06	0.000101459
ILMN_1770206	GEMIN4	-0.241314	9.71182e-05	0.00114732
ILMN_2284744	HNMT	-0.241291	7.48281e-05	0.0009247
ILMN_1812559	SLC7A6	-0.241192	1.36122e-06	3.7013e-05
ILMN_1748923	SMC2	-0.241152	0.00303403	0.0191706
ILMN_1770479	LMO7	-0.241138	0.000190988	0.0019891
ILMN_3236021	LOC100133923	-0.24107	6.12416e-05	0.000782179
ILMN_3248301	ZNF583	-0.241069	7.21662e-09	6.38292e-07
ILMN_1700518	HMGN4	-0.240996	4.48786e-07	1.56433e-05
ILMN_1695917	C5ORF15	-0.240931	4.56435e-05	0.000619302
ILMN_1796063	TRIM44	-0.240886	3.644e-05	0.000513607
ILMN_1759787	THBD	-0.240865	0.000782007	0.00630505
ILMN_2387385	IGFBP1	-0.240838	3.05075e-05	0.000446513
ILMN_1793543	C1ORF51	-0.240825	8.46939e-05	0.00102228
ILMN_1796629	EDNRA	-0.240818	0.00254536	0.0165821
ILMN_1659122	KLF10	-0.240805	0.00484738	0.0281885
ILMN_1723358	SCARA3	-0.240653	3.55649e-05	0.000504798
ILMN_1662306	RABL3	-0.240631	3.35526e-05	0.000482706
ILMN_3301824	TSEN15	-0.240629	1.24576e-05	0.000218487
ILMN_1744308	DHX33	-0.240616	1.406e-06	3.80337e-05
ILMN_3248343	INO80	-0.240585	1.43344e-07	6.34517e-06
ILMN_3307409	RREB1	-0.240572	4.74575e-09	4.79971e-07
ILMN_1781745	C9ORF152	-0.240536	0.000972436	0.00751335
ILMN_1708093	ARHGEF5	-0.240509	1.13892e-05	0.000203374
ILMN_1917095	HS.569175	-0.240378	2.97161e-06	6.91294e-05
ILMN_3245973	MSL1	-0.240241	2.61751e-09	3.06009e-07
ILMN_1665792	ITGA2	-0.240182	3.56279e-05	0.000505024
ILMN_1669972	DKFZP686O24166	-0.240102	7.61513e-07	2.36469e-05
ILMN_1687495	SLC37A1	-0.240093	2.48803e-07	9.73588e-06
ILMN_1669286	YWHAZ	-0.240093	0.00258399	0.0167813
ILMN_2140974	TPM4	-0.239926	0.00340224	0.0210439
ILMN_1678403	TMEM178	-0.23979	0.00987092	0.0502277
ILMN_2338452	SERPINA1	-0.239745	0.00442107	0.026108
ILMN_1793672	SIX5	-0.23974	7.45243e-05	0.000922153
ILMN_1758846	ANKRD40	-0.239721	3.1414e-05	0.000456808
ILMN_1665483	KIAA0020	-0.23971	0.000250377	0.00249012
ILMN_1678842	THBS2	-0.239689	0.00100256	0.007702
ILMN_1718046	ARNT2	-0.239594	2.87543e-05	0.000425335
ILMN_1724941	CDCP1	-0.239437	0.00026067	0.00257406
ILMN_1752502	HKDC1	-0.239435	0.000338566	0.0031988
ILMN_1706502	EIF2AK2	-0.239418	0.000208304	0.00213832
ILMN_2131336	TMEM194	-0.239287	1.91201e-05	0.000306995
ILMN_3246214	B3GNT1	-0.239171	2.48175e-05	0.00037696
ILMN_1737164	TM9SF1	-0.238944	0.000496993	0.00437611
ILMN_1710427	VPS37B	-0.238919	0.000355272	0.0033333
ILMN_1721022	SHC1	-0.238819	3.86619e-07	1.39606e-05
ILMN_3248057	LOC100132439	-0.238778	2.59927e-07	1.0033e-05
ILMN_1657631	STAP2	-0.238765	0.003433	0.0212009
ILMN_1675577	TRMT61A	-0.238666	3.26179e-05	0.000471557
ILMN_2268026	C15ORF44	-0.238592	2.73379e-08	1.7831e-06
ILMN_1746492	RABL4	-0.238536	0.000170271	0.00181496
ILMN_1666713	LYPLA1	-0.238405	0.00481036	0.0280249
ILMN_1696590	CHST4	-0.238298	0.000356845	0.00334341
ILMN_1733305	EIF2A	-0.238071	0.000164235	0.00176496
ILMN_1667670	SLC25A15	-0.237993	9.74384e-07	2.85664e-05
ILMN_1705629	STEAP1	-0.237974	0.000118024	0.00134843
ILMN_3251691	POLR3G	-0.237939	0.000726545	0.00594596
ILMN_1772692	DICER1	-0.237909	2.56972e-07	9.97602e-06
ILMN_1701374	NUP35	-0.2379	4.34239e-06	9.3078e-05
ILMN_1699987	MANEA	-0.237887	1.08149e-05	0.000194739
ILMN_1674063	OAS2	-0.237861	0.00168436	0.0118546
ILMN_2404917	AFAP1L2	-0.237838	5.06815e-05	0.000674102
ILMN_1743394	HNF4G	-0.237834	0.000135212	0.0015076
ILMN_1660663	DYRK1A	-0.23761	0.00132259	0.00968932
ILMN_2411559	PUS1	-0.237525	0.000175632	0.0018616
ILMN_1728676	KIAA0196	-0.237462	6.10321e-06	0.000121886
ILMN_1797530	CHCHD5	-0.237361	7.57207e-06	0.00014544
ILMN_1725612	NUP50	-0.237353	6.12849e-09	5.70916e-07
ILMN_1686968	ZNF362	-0.237137	3.41492e-05	0.000489351
ILMN_1776879	HMGN2	-0.2368	0.00264809	0.0171167
ILMN_2398403	TCEAL1	-0.236759	0.000339042	0.00320202
ILMN_2402168	EXOSC10	-0.23675	1.66284e-05	0.000274645
ILMN_1788356	C11ORF17	-0.236701	3.98715e-05	0.000554199
ILMN_1693004	C20ORF117	-0.236688	0.000176969	0.00187199
ILMN_1771688	RAB7B	-0.236556	0.000223242	0.00226459
ILMN_1662741	EDG4	-0.236398	9.99441e-08	4.85145e-06
ILMN_1709067	SAMD11	-0.236387	0.000821775	0.00656184
ILMN_1813836	DARS	-0.236342	0.000177494	0.00187544
ILMN_2073592	CAND2	-0.235882	7.03402e-05	0.000878624
ILMN_2324002	CALD1	-0.235869	0.00273822	0.017603
ILMN_1677452	REXO4	-0.235782	0.000251865	0.00249965
ILMN_1667374	C14ORF149	-0.235693	0.000118973	0.00135759
ILMN_2169152	SRGN	-0.235583	0.0204754	0.0897816
ILMN_2115696	USP42	-0.235534	9.06548e-06	0.000168859
ILMN_2055477	EXOSC7	-0.235445	5.66494e-06	0.000114636
ILMN_1795181	DDX60	-0.235355	0.00196981	0.0134698
ILMN_3256478	LOC100129034	-0.235285	2.52163e-06	6.10765e-05
ILMN_1808821	COMMD9	-0.235212	1.03511e-05	0.000188037
ILMN_1776325	UBE2Q1	-0.235205	3.54469e-09	3.82429e-07
ILMN_1703573	DNAJC17	-0.235203	4.49546e-05	0.000611007
ILMN_1874689	HS.554507	-0.234926	9.91807e-06	0.000181355
ILMN_1808898	NPR2	-0.234841	1.06056e-05	0.000191773
ILMN_1706645	C6ORF150	-0.234671	3.81616e-07	1.3854e-05
ILMN_1663486	TLK2	-0.234479	1.48781e-05	0.000251057
ILMN_2204726	UBR5	-0.234433	2.21901e-05	0.000345098
ILMN_3243899	C8ORF83	-0.234419	0.000513632	0.00449164
ILMN_1773154	NFKBIA	-0.234289	0.0011679	0.00873628
ILMN_1810836	PDE5A	-0.234287	0.00329364	0.0204822
ILMN_2389151	UGP2	-0.234241	9.19297e-05	0.00109672
ILMN_2147517	CD58	-0.234218	0.000269582	0.00264492
ILMN_1652000	FAM156A	-0.234128	2.93999e-06	6.86739e-05
ILMN_1810628	KIAA0367	-0.234112	0.00234442	0.0154996
ILMN_1716687	TPM1	-0.234065	0.000135532	0.00150939
ILMN_1782488	RNASEH2B	-0.233969	6.90818e-05	0.000865419
ILMN_1678087	MAP3K4	-0.233893	7.18941e-07	2.2604e-05
ILMN_2253300	TM9SF1	-0.233812	4.62272e-06	9.74713e-05
ILMN_2258774	MRPL43	-0.233806	7.99131e-08	4.07684e-06
ILMN_1720838	DECR1	-0.233801	0.00162136	0.0115242
ILMN_2198878	INPP4B	-0.233661	0.000292736	0.00283092
ILMN_1658619	WWC1	-0.23365	1.38027e-05	0.000236936
ILMN_1772612	ANGPTL2	-0.233554	0.00624286	0.034689
ILMN_1664630	CHEK1	-0.233387	0.00133593	0.00977648
ILMN_3236858	NYNRIN	-0.233374	0.00320884	0.0200419
ILMN_1745049	UQCR	-0.233226	1.04074e-07	5.00054e-06
ILMN_1705769	IL7	-0.23304	3.68324e-06	8.18777e-05
ILMN_1713764	LOC440928	-0.232922	0.000581218	0.0049686
ILMN_1670931	PDS5A	-0.232871	5.05931e-05	0.000673306
ILMN_1746598	SCNM1	-0.232834	4.67243e-08	2.69455e-06
ILMN_2360184	INVS	-0.232733	1.49617e-08	1.13793e-06
ILMN_1810431	LOC642299	-0.2326	0.0103075	0.0519623
ILMN_3238511	LOC730020	-0.232514	0.00350401	0.021552
ILMN_1713406	FAM39DP	-0.232464	0.000452842	0.00405463
ILMN_1844593	HS.551128	-0.232433	0.00506125	0.0292021
ILMN_2390338	UBE2E3	-0.232231	0.000261926	0.00258318
ILMN_1731745	NINJ2	-0.232188	0.000954674	0.00740398
ILMN_1675803	LOC285550	-0.232156	3.73524e-05	0.000524433
ILMN_1706455	TTC5	-0.232128	8.65425e-05	0.00103979
ILMN_1815057	PDGFRB	-0.232106	0.0245149	0.103344
ILMN_1740415	WFDC3	-0.232065	0.000386652	0.00356261
ILMN_1670238	CDC45L	-0.231949	0.0243723	0.102899
ILMN_1740742	UROD	-0.231932	0.000482746	0.00427361
ILMN_1847822	KIAA0368	-0.231862	3.9824e-07	1.42776e-05
ILMN_2400500	LASS2	-0.231435	3.06445e-06	7.057e-05
ILMN_1680193	PAXIP1	-0.231389	1.75108e-05	0.000286972
ILMN_1812976	DDX54	-0.231249	5.61523e-07	1.85334e-05
ILMN_3251662	HINT3	-0.231173	0.0518986	0.182274
ILMN_1795128	C13ORF23	-0.230917	1.01227e-06	2.93497e-05
ILMN_3203801	LOC442041	-0.230864	2.04726e-05	0.000324368
ILMN_1707137	C17ORF97	-0.230857	0.00255659	0.0166369
ILMN_1796737	APM-1	-0.230825	1.30742e-05	0.000226608
ILMN_1699071	C21ORF7	-0.2307	0.000158138	0.0017119
ILMN_1718706	ERAL1	-0.230572	5.64692e-08	3.14516e-06
ILMN_1678680	DBR1	-0.230407	9.12332e-06	0.000169713
ILMN_1813641	C9ORF167	-0.230358	0.00392547	0.0236273
ILMN_1707695	IFIT1	-0.23032	0.00368375	0.0224674
ILMN_1800276	RCN1	-0.23029	0.00515474	0.0296437
ILMN_2174081	ZNF133	-0.230282	3.96038e-06	8.66385e-05
ILMN_1776173	PSMD7	-0.230268	5.30593e-06	0.000108817
ILMN_1681456	FOXL2	-0.230217	4.09167e-05	0.000566561
ILMN_1730572	HNRPDL	-0.230144	0.000818721	0.00654298
ILMN_1761722	ZNF579	-0.230109	2.69411e-06	6.42005e-05
ILMN_3181695	LOC100130178	-0.230101	0.000356041	0.00333919
ILMN_3246722	LOC100134259	-0.2301	0.000307067	0.00294419
ILMN_2399893	RPS24	-0.230042	0.00161022	0.0114589
ILMN_1758728	FANCG	-0.23004	0.000475773	0.0042263
ILMN_1727815	CFI	-0.230027	0.0138111	0.0656119
ILMN_1656940	ABLIM3	-0.230015	0.000262938	0.00259049
ILMN_1717052	STARD10	-0.22997	0.00239598	0.0157809
ILMN_3292224	LOC100131609	-0.229941	0.0116087	0.0572152
ILMN_2311020	DNAJC12	-0.229861	2.33053e-05	0.000359365
ILMN_1731184	MELK	-0.229812	0.00712237	0.0386042
ILMN_2087646	HLX	-0.229624	0.00212238	0.0143162
ILMN_1750029	GABPA	-0.229546	0.000580488	0.00496596
ILMN_3245707	RIMKLB	-0.229462	4.57039e-08	2.64864e-06
ILMN_1674934	FOXF2	-0.229357	0.0013224	0.00968932
ILMN_1896406	HS.555260	-0.22932	3.96328e-08	2.39362e-06
ILMN_1669201	ABCF2	-0.229296	3.21561e-08	2.03062e-06
ILMN_1662964	PRMT3	-0.229064	0.00014913	0.00163158
ILMN_1662799	GPSM3	-0.229014	8.64769e-05	0.00103929
ILMN_1689431	APCDD1L	-0.228962	0.000219527	0.00223218
ILMN_1804479	MRPL18	-0.228889	5.89993e-05	0.000759498
ILMN_2192281	CARD8	-0.228827	0.000114482	0.00131559
ILMN_1773018	CUEDC2	-0.228737	0.000725477	0.00594053
ILMN_1718898	HOXC9	-0.228417	1.20932e-06	3.39581e-05
ILMN_1668540	ZNHIT6	-0.228361	1.40785e-08	1.0865e-06
ILMN_1797307	BUB1B	-0.228298	8.04869e-06	0.000152915
ILMN_1802553	MRPS24	-0.22826	9.22876e-07	2.74313e-05
ILMN_1809577	GTF2IRD2	-0.228137	0.0096563	0.049375
ILMN_1753016	MRPL35	-0.228092	2.35226e-05	0.00036177
ILMN_1657606	ZFHX4	-0.228078	8.08009e-05	0.000984092
ILMN_1672124	C4ORF18	-0.228027	0.000779602	0.00628888
ILMN_1781373	IFIH1	-0.228024	5.47421e-05	0.000717602
ILMN_3236694	LOC100132139	-0.22773	5.80619e-06	0.000116894
ILMN_1798472	LOC550112	-0.227717	4.70679e-08	2.70445e-06
ILMN_3305938	SGK1	-0.227713	0.0445941	0.162555
ILMN_1790228	FURIN	-0.227697	0.000385273	0.00355199
ILMN_1651987	C6ORF129	-0.227662	0.000382954	0.00353336
ILMN_1666893	TRIML2	-0.227578	0.00507637	0.0292714
ILMN_1705908	RPL7L1	-0.22757	7.26509e-06	0.000140285
ILMN_2319424	GYG2	-0.227478	0.00060699	0.00513692
ILMN_1676361	ARHGAP22	-0.227455	4.6788e-05	0.000632649
ILMN_2107933	ZNF285A	-0.227425	0.00356346	0.021855
ILMN_1729868	SPRYD4	-0.227341	9.17358e-06	0.00017038
ILMN_1711862	RNF7	-0.227253	2.69018e-06	6.41716e-05
ILMN_1676058	MAGOHB	-0.227237	3.97422e-07	1.42634e-05
ILMN_1755405	FRAG1	-0.22719	0.000953804	0.00740087
ILMN_2236800	SON	-0.227094	0.000108951	0.00126341
ILMN_1736340	ANGEL2	-0.227064	3.21152e-07	1.20098e-05
ILMN_1730995	AFAP1L2	-0.227043	0.000104106	0.00121723
ILMN_1803652	C9ORF91	-0.227017	6.40656e-07	2.06287e-05
ILMN_2229242	LSM3	-0.226941	0.00200503	0.0136729
ILMN_1811579	HOMER3	-0.226696	0.00153302	0.0109973
ILMN_1677814	ABCC3	-0.226684	0.00240725	0.0158374
ILMN_1681679	TSPO	-0.226556	0.00279165	0.0178822
ILMN_1803995	TM7SF3	-0.22653	0.0012538	0.00927745
ILMN_1687301	VCAN	-0.226277	0.0173456	0.0786755
ILMN_1680104	SLC35C1	-0.226245	2.55461e-06	6.16622e-05
ILMN_1741736	DDX28	-0.22621	1.34104e-06	3.66755e-05
ILMN_1762103	WDR48	-0.226148	1.24864e-05	0.000218749
ILMN_2276811	METT11D1	-0.226141	2.50221e-06	6.07932e-05
ILMN_1653861	SCMH1	-0.226087	1.31789e-05	0.000227838
ILMN_1740555	SNAP25	-0.226066	0.10114	0.293263
ILMN_1663090	SON	-0.226058	0.000184191	0.00193366
ILMN_1763007	HIAT1	-0.22604	1.19622e-07	5.5609e-06
ILMN_1756162	EXOSC8	-0.225887	0.0416224	0.154234
ILMN_1771126	RORC	-0.225758	0.000583137	0.0049814
ILMN_2150856	SERPINB2	-0.225731	0.0376267	0.142938
ILMN_1806502	ZNF165	-0.225601	3.96258e-05	0.000551759
ILMN_2105919	FGF2	-0.225526	1.4575e-05	0.000247059
ILMN_1712522	CEACAM6	-0.225501	0.0610735	0.205219
ILMN_2324157	UBA3	-0.225498	0.00206087	0.0139752
ILMN_1709032	FYCO1	-0.225181	2.50392e-05	0.000379534
ILMN_2173975	RTP4	-0.225118	0.00254056	0.0165553
ILMN_1674811	OASL	-0.225104	0.0145321	0.0683101
ILMN_1756814	PTPRE	-0.224911	3.95727e-05	0.000551182
ILMN_1681983	RSPO3	-0.224724	0.0336997	0.1315
ILMN_1749612	LOC729101	-0.224685	0.0017549	0.0122485
ILMN_1794711	LOC642477	-0.224679	0.000772662	0.00624036
ILMN_3208881	LOC647597	-0.224465	0.000817601	0.00653846
ILMN_1743103	SH3PXD2A	-0.224423	0.00271764	0.0174944
ILMN_1704500	STAP2	-0.224278	0.000120051	0.00136828
ILMN_1801124	KIAA1826	-0.224232	9.56641e-07	2.82164e-05
ILMN_1669273	PPT1	-0.224202	0.000510191	0.00446817
ILMN_1772651	CNOT2	-0.224073	0.000374127	0.00346751
ILMN_1718033	LYPD5	-0.224048	1.95046e-06	4.93847e-05
ILMN_1719611	CCT6A	-0.223961	0.00252158	0.0164545
ILMN_1755664	RPS26	-0.223925	0.000676693	0.00561407
ILMN_1677239	CCDC14	-0.223911	0.00234657	0.0155116
ILMN_3211935	LOC100132715	-0.223884	0.00234146	0.0154844
ILMN_3307982	MGC11082	-0.223883	0.000202968	0.00209263
ILMN_2392546	PAICS	-0.223754	6.00843e-05	0.000769689
ILMN_1736510	FOXN2	-0.223702	0.000128153	0.00144458
ILMN_2104696	ERICH1	-0.223699	5.97057e-07	1.95288e-05
ILMN_1773380	UNC13D	-0.223668	0.000245202	0.00244999
[truncated: 45,232 more rows]

## Sheet: NSCLC-resistant
Illumina probe	symbol	logFC	P.Value	adj.P.Val
ILMN_1666893	TRIML2	-1.98883	0.000189747	0.0217851
ILMN_1773337	DKK1	-1.79274	1.16884e-05	0.00873071
ILMN_1795190	CLDN2	-1.64532	0.00132023	0.0493065
ILMN_1712431	FAM113B	-1.61124	1.55855e-05	0.00952685
ILMN_1700081	FST	-1.44769	0.000166233	0.0210593
ILMN_1720048	CCL2	-1.4468	1.12175e-06	0.00662269
ILMN_1673113	F2RL1	-1.40707	0.000270198	0.0247726
ILMN_1771308	BAAT	-1.30723	0.000527959	0.0327245
ILMN_1792404	TM4SF4	-1.29089	0.0331543	0.260464
ILMN_1754247	SLC3A1	-1.25575	0.000537701	0.0328877
ILMN_1680814	EDN2	-1.22789	0.000215311	0.0222047
ILMN_1713990	TRIP6	-1.21845	0.000983743	0.0425487
ILMN_2387385	IGFBP1	-1.21595	0.000220836	0.0222302
ILMN_3235709	HNF1B	-1.20569	3.83843e-05	0.012503
ILMN_1706483	C1ORF116	-1.15257	4.65093e-07	0.00557781
ILMN_1730612	DBNDD2	-1.14702	0.00647046	0.107836
ILMN_1844593	HS.551128	-1.13885	2.92008e-06	0.00735164
ILMN_1770940	CDH1	-1.12517	0.00266482	0.0675587
ILMN_2160210	TACSTD1	-1.10554	0.0121461	0.149044
ILMN_1713952	C1ORF106	-1.09608	2.66886e-05	0.0119165
ILMN_1656369	C8ORF4	-1.09485	2.24277e-08	0.00105928
ILMN_1775830	TM4SF20	-1.08191	0.0127584	0.153234
ILMN_1778337	TCF2	-1.08028	1.07978e-05	0.00873071
ILMN_1721770	PAPPA	-1.08026	0.000376655	0.0284464
ILMN_1759008	ZNF689	-1.07629	8.12812e-07	0.00662269
ILMN_1746085	IGFBP3	-1.0709	0.000813713	0.0395293
ILMN_1739170	TM4SF18	-1.04469	0.0202281	0.197518
ILMN_1777233	E2F2	-1.02088	5.17282e-06	0.00752525
ILMN_1684982	PDK4	-1.01761	1.08606e-05	0.00873071
ILMN_1791483	PDE4D	-1.00082	1.39044e-05	0.00891282
ILMN_1705814	KRT80	-0.993556	0.000444013	0.0302459
ILMN_1798496	HOXB8	-0.98773	7.61142e-05	0.0158846
ILMN_2399463	VAV3	-0.985623	1.76118e-06	0.00735164
ILMN_2041190	F2RL1	-0.971123	0.00222637	0.0617488
ILMN_1778333	MMP24	-0.943719	1.07982e-06	0.00662269
ILMN_1667893	TNS3	-0.939206	0.00101075	0.0433594
ILMN_1685663	CYP24A1	-0.933695	3.36563e-05	0.0121345
ILMN_2169966	TM4SF18	-0.925218	0.0339368	0.263977
ILMN_1656057	PLAU	-0.905117	4.57178e-05	0.0130866
ILMN_1718285	HOXC8	-0.889974	4.88344e-05	0.0135435
ILMN_1661197	CLCF1	-0.889265	2.9717e-05	0.0119165
ILMN_2185845	BRSK1	-0.888817	1.92595e-05	0.0108291
ILMN_1712082	GCNT3	-0.884353	8.44558e-05	0.0164832
ILMN_2065606	TOMM40L	-0.866189	2.71387e-05	0.0119165
ILMN_2184373	IL8	-0.859025	3.28252e-06	0.00744818
ILMN_1675656	PPFIBP2	-0.858893	5.89946e-06	0.00752525
ILMN_1683148	PRICKLE2	-0.846525	1.31083e-06	0.0068791
ILMN_1751328	FAM83H	-0.84251	2.67381e-05	0.0119165
ILMN_1669382	CPLX2	-0.840279	0.00341076	0.0766748
ILMN_2396875	IGFBP3	-0.831017	0.0047183	0.0904134
ILMN_3207122	LOC644563	-0.827911	0.00194629	0.0580207
ILMN_1725098	RTN4RL2	-0.823508	0.000607263	0.0345954
ILMN_1720476	PHF2	-0.818322	0.000220391	0.0222302
ILMN_1757440	FAM69B	-0.81097	0.00957417	0.131434
ILMN_2186983	ANXA8L2	-0.809729	0.00482408	0.0910973
ILMN_2174189	DKK1	-0.800261	0.000141406	0.0200859
ILMN_1751276	BDNF	-0.797968	0.00013539	0.0200859
ILMN_1729905	GAL3ST1	-0.797882	0.000732115	0.0374007
ILMN_1723632	PIGC	-0.794181	3.27565e-05	0.0121108
ILMN_1731358	ZNF532	-0.793112	0.000280777	0.025308
ILMN_1687768	NCOA7	-0.791084	0.000513996	0.0324457
ILMN_1765326	DGKD	-0.783083	3.91982e-06	0.00744818
ILMN_3249032	EPCAM	-0.782801	0.0188872	0.190774
ILMN_1779017	FGA	-0.78274	0.000364452	0.0282277
ILMN_1695362	ZNF32	-0.781918	0.000474184	0.0313067
ILMN_1657248	EREG	-0.780864	0.000144288	0.0203525
ILMN_2405254	GRB7	-0.778772	0.000637655	0.0352604
ILMN_1715508	NNMT	-0.77474	0.0013925	0.0496746
ILMN_1749868	FAM171A1	-0.771783	0.00179222	0.0558115
ILMN_1668052	FOXA2	-0.764574	3.77924e-06	0.00744818
ILMN_1787815	TRIB3	-0.759727	9.73254e-05	0.0176122
ILMN_2309156	PMEPA1	-0.759331	0.00265356	0.0675053
ILMN_1667476	LTBR	-0.755696	0.000373174	0.0284198
ILMN_1701441	LPAR1	-0.752838	0.000206395	0.0221619
ILMN_1785404	FGFBP1	-0.747439	0.00283107	0.0693899
ILMN_1768751	MTA3	-0.745878	0.0004586	0.0305722
ILMN_2366445	KRT80	-0.745546	0.00142348	0.050136
ILMN_2054297	PTGS2	-0.740942	0.0036734	0.0794044
ILMN_1702125	HOXB7	-0.740543	0.000368317	0.0283816
ILMN_1705570	H2AFY2	-0.73871	0.00230122	0.0625416
ILMN_2340259	PDE4B	-0.734106	2.9574e-06	0.00735164
ILMN_1682799	STAMBPL1	-0.734056	0.000219301	0.0222302
ILMN_1852151	HS.125395	-0.729948	0.0190024	0.191064
ILMN_1738725	LIF	-0.72994	0.000127444	0.0199315
ILMN_1775330	C15ORF52	-0.72466	9.69643e-05	0.0176122
ILMN_1800420	RNF214	-0.722339	0.000124253	0.019709
ILMN_1759232	IRS1	-0.720817	5.0093e-05	0.0135627
ILMN_1811303	NR5A2	-0.720638	1.2051e-05	0.00873071
ILMN_1691376	JAG1	-0.716956	0.000954542	0.0419776
ILMN_2097793	ZBTB4	-0.715014	6.59555e-05	0.0150059
ILMN_1753819	RFFL	-0.713488	0.000137195	0.0200859
ILMN_1713496	ST3GAL5	-0.709815	1.21448e-05	0.00873071
ILMN_1774336	POLE2	-0.708498	0.000532459	0.0328146
ILMN_1812526	TGFB2	-0.706292	0.000150187	0.0205422
ILMN_1653711	FZD2	-0.701133	1.20409e-05	0.00873071
ILMN_1746465	FJX1	-0.700328	2.62807e-06	0.00735164
ILMN_1703906	HJURP	-0.69677	5.27398e-06	0.00752525
ILMN_1654118	BCL2L1	-0.696367	0.000373935	0.0284198
ILMN_1774261	DOK4	-0.695727	0.00160201	0.0523268
ILMN_1652525	FAM125B	-0.694844	0.000318151	0.0265019
ILMN_1758146	SIRPA	-0.693973	0.00657068	0.108739
ILMN_1742410	BCL2L1	-0.687581	0.000689461	0.0366955
ILMN_1752562	CXCL5	-0.686611	0.00714749	0.11343
ILMN_1811238	ALPK2	-0.686072	0.00117263	0.0463083
ILMN_1734276	PMEPA1	-0.685415	0.00935208	0.129876
ILMN_1755822	SYDE1	-0.684565	6.42988e-05	0.0150059
ILMN_1794492	HOXC6	-0.684085	1.59349e-05	0.00952685
ILMN_1682775	EDN1	-0.683132	0.00155114	0.0517022
ILMN_1701204	VEGFC	-0.681023	8.17655e-05	0.0162263
ILMN_1719975	HOXC4	-0.676047	0.000135914	0.0200859
ILMN_2372974	SIRPA	-0.675282	0.00082761	0.0398324
ILMN_1699574	NRP1	-0.673017	7.09111e-06	0.00800061
ILMN_2367010	GPR126	-0.672687	0.000213956	0.0222047
ILMN_1688034	COIL	-0.6724	0.000496032	0.0317123
ILMN_1661628	LOC653110	-0.672124	0.000741608	0.0375737
ILMN_2054392	PPIL1	-0.669571	0.000370057	0.0284198
ILMN_2148527	H19	-0.665979	0.00282141	0.0693305
ILMN_1674934	FOXF2	-0.661426	7.99737e-05	0.0161303
ILMN_1703695	C19ORF12	-0.660349	3.92822e-06	0.00744818
ILMN_1658685	ELFN2	-0.660313	0.00248291	0.0652983
ILMN_1766981	UNC50	-0.656767	0.000414887	0.029645
ILMN_3248511	FAM167A	-0.655103	0.000587325	0.0341575
ILMN_2131861	SOCS2	-0.654632	0.000171888	0.0212628
ILMN_1703946	ADORA2B	-0.654478	6.80539e-05	0.0152226
ILMN_1744381	SERPINE1	-0.653313	0.000207224	0.0221619
ILMN_3237376	GRAMD1B	-0.651907	2.51343e-06	0.00735164
ILMN_1682781	TEAD2	-0.651719	0.0164245	0.176965
ILMN_1669669	KCMF1	-0.651418	0.000728093	0.0373639
ILMN_1652407	ZMYND8	-0.647164	7.70452e-05	0.0158905
ILMN_1801616	EMP1	-0.646547	0.00247818	0.0652855
ILMN_1712112	RCAN1	-0.646541	0.000179359	0.0212896
ILMN_1658080	ZNF573	-0.645742	1.3855e-05	0.00891282
ILMN_1715543	ACOT1	-0.645227	0.00258747	0.0666311
ILMN_1674620	SGCE	-0.644614	0.00191786	0.0577327
ILMN_1679800	BRIX1	-0.642602	3.94242e-06	0.00744818
ILMN_1689318	NUAK1	-0.641471	1.25173e-05	0.00882397
ILMN_1753249	DDX10	-0.640495	8.02218e-05	0.0161303
ILMN_2410772	KEAP1	-0.638023	0.00577184	0.100967
ILMN_1798360	CXCR7	-0.637979	3.72323e-05	0.0124663
ILMN_1717094	ZNF618	-0.63756	0.000202902	0.0221619
ILMN_1676278	ABCC2	-0.637368	0.00091164	0.0410459
ILMN_2223805	TSGA14	-0.636685	0.00217586	0.0611715
ILMN_1770338	TM4SF1	-0.636432	0.000705151	0.0368093
ILMN_3240586	PLD6	-0.636024	1.41137e-05	0.00891282
ILMN_2352303	RASSF2	-0.631666	0.00127391	0.0485227
ILMN_1661500	B4GALT4	-0.631161	0.00467524	0.09015
ILMN_1808811	SBNO2	-0.630243	0.00288332	0.0700686
ILMN_1776519	RAP1GAP	-0.628285	0.0214259	0.20419
ILMN_1739810	RAI1	-0.626433	0.00182637	0.0563065
ILMN_1656574	PCGF6	-0.626213	0.000805377	0.0392152
ILMN_1716237	ACOT2	-0.625596	0.00508395	0.0939437
ILMN_1738558	RGS20	-0.62543	0.00132857	0.0493065
ILMN_1664434	TCF3	-0.624545	0.000735842	0.0374107
ILMN_2188862	GDF15	-0.622606	0.0011408	0.0459554
ILMN_2397571	PIGC	-0.622329	0.000436867	0.0301592
ILMN_1732197	MN1	-0.620566	0.000317802	0.0265019
ILMN_2313074	DEDD	-0.620441	3.15378e-05	0.0119165
ILMN_2392352	CTPS2	-0.619757	0.00407084	0.0836319
ILMN_1691425	LDOC1L	-0.619687	0.0015421	0.0516213
ILMN_1797209	TSGA14	-0.618808	6.64022e-05	0.0150059
ILMN_2198413	MYEOV	-0.618747	0.00589611	0.102174
ILMN_1685714	INHBB	-0.618682	0.000297634	0.0257268
ILMN_1782098	SMO	-0.616896	0.00020041	0.0221619
ILMN_2138765	PLIN2	-0.61665	0.00329691	0.075298
ILMN_1770653	MAL2	-0.615719	0.0774801	0.403869
ILMN_1677085	RGS19	-0.612494	0.000348355	0.0276989
ILMN_1656487	FGA	-0.611399	0.000937815	0.0416688
ILMN_1771841	FOSL1	-0.610897	0.00143264	0.0502516
ILMN_1664920	C19ORF12	-0.610046	4.43637e-06	0.00752525
ILMN_2153495	WNT7B	-0.608869	0.00237222	0.0636967
ILMN_1701512	KIAA0391	-0.608345	0.000747407	0.0376743
ILMN_1734893	NTRK3	-0.605964	0.00207587	0.0594079
ILMN_1749636	DNAJC22	-0.603675	0.0090361	0.127703
ILMN_2111237	MN1	-0.603563	1.58225e-05	0.00952685
ILMN_1701403	HIP1	-0.60103	0.000794976	0.0389777
ILMN_2363361	SFXN4	-0.59928	0.000902718	0.040937
ILMN_1809417	LRFN4	-0.598753	0.0015327	0.0516213
ILMN_1785202	STAT4	-0.598323	0.0053283	0.0964904
ILMN_1707240	PTBP2	-0.59807	0.000385189	0.028666
ILMN_1682567	CCDC106	-0.597017	0.101706	0.459763
ILMN_1759097	MLLT11	-0.596961	0.00594038	0.102576
ILMN_2412549	GAR1	-0.596229	0.00104621	0.0440014
ILMN_1810832	ZNF343	-0.596155	0.000293962	0.0257113
ILMN_1813685	RAB7L1	-0.596108	0.000172539	0.0212628
ILMN_1673941	RBM24	-0.595904	8.00068e-05	0.0161303
ILMN_1795285	PHF15	-0.595559	2.81942e-05	0.0119165
ILMN_1733863	FAM100A	-0.59473	0.0565778	0.344424
ILMN_2346727	MTUS1	-0.592487	0.000630794	0.0351464
ILMN_2395856	TMEM218	-0.592189	0.0043339	0.0867637
ILMN_1671392	KCNF1	-0.591815	0.0245828	0.220442
ILMN_3251662	HINT3	-0.591058	0.125662	0.507581
ILMN_1789793	NUAK2	-0.590073	0.00120075	0.0469474
ILMN_1704842	ARL4A	-0.58938	0.000154647	0.0207575
ILMN_1679071	MTX3	-0.587728	6.05449e-06	0.00752525
ILMN_1657039	FILIP1	-0.587074	0.000789269	0.0388968
ILMN_1653180	TPM4	-0.586931	0.0124421	0.151029
ILMN_1756086	INTS3	-0.586024	0.00289733	0.0700686
ILMN_1810374	TMEM156	-0.585684	0.000196749	0.0221619
ILMN_1709683	RASSF2	-0.58564	0.00615555	0.104909
ILMN_2349006	USP21	-0.585507	0.00891818	0.126453
ILMN_1661399	LOC649604	-0.585412	0.00030727	0.0259989
ILMN_1673917	GTF2I	-0.585064	0.00717821	0.113541
ILMN_1707571	GABRA5	-0.585039	0.00486209	0.0914542
ILMN_1741632	RAB3IL1	-0.583331	0.00825856	0.121552
ILMN_1658619	WWC1	-0.582889	0.000317659	0.0265019
ILMN_3242586	RHOU	-0.582089	0.000162255	0.0209385
ILMN_1745034	SLC11A2	-0.581729	0.00137832	0.0496746
ILMN_2252136	YWHAE	-0.581114	0.161507	0.564379
ILMN_1670925	CYB5D1	-0.57939	0.000656612	0.0358525
ILMN_1784428	MGC57346	-0.578011	0.000276298	0.0250958
ILMN_1691884	STC2	-0.577578	0.000129778	0.019935
ILMN_2386179	ZMYND8	-0.57754	0.000156458	0.0207575
ILMN_1727300	ZNF444	-0.577103	0.0142077	0.163032
ILMN_3245684	C12ORF27	-0.576457	0.000179401	0.0212896
ILMN_1753502	IGSF11	-0.576428	0.000418818	0.0297015
ILMN_2301722	PDE8B	-0.575306	0.00290544	0.0701517
ILMN_1812297	CYP26B1	-0.574426	0.00190732	0.0576726
ILMN_1912737	HS.397465	-0.573125	0.000330701	0.0270165
ILMN_3242105	LOC100134073	-0.572496	0.00204418	0.059119
ILMN_1900110	HS.570308	-0.571813	3.53432e-05	0.012365
ILMN_1769546	RIN2	-0.570419	2.30134e-05	0.0115381
ILMN_1739001	TACSTD2	-0.569614	0.0948736	0.446179
ILMN_1810275	SLC7A7	-0.569211	0.0516668	0.328404
ILMN_1737252	NRG1	-0.568251	0.00705144	0.112782
ILMN_2214098	BIVM	-0.567591	0.000112321	0.0190647
ILMN_1765621	HDGF	-0.567374	0.00101627	0.0434037
ILMN_3238960	LOC100134294	-0.566484	0.0654356	0.370959
ILMN_1776181	BIRC3	-0.566267	1.2076e-05	0.00873071
ILMN_2410826	OAS1	-0.565643	0.0127107	0.152836
ILMN_1712896	FST	-0.563573	1.9672e-05	0.0109059
ILMN_1657679	VAV3	-0.563369	4.07182e-05	0.0125511
ILMN_1685112	TACO1	-0.562674	0.000135592	0.0200859
ILMN_1666727	ZNF586	-0.561503	0.000651053	0.0356314
ILMN_2248863	ZBTB38	-0.561462	4.81953e-05	0.0135435
ILMN_1800512	HMOX1	-0.560648	0.000271493	0.0247726
ILMN_1803217	KIAA0514	-0.559385	0.000373981	0.0284198
ILMN_3306730	RBM47	-0.55922	9.14863e-05	0.0170557
ILMN_2410771	KEAP1	-0.558653	0.00184596	0.0565048
ILMN_1724181	IL15	-0.558295	1.83411e-05	0.0105642
ILMN_1718207	SETDB1	-0.557685	0.00132329	0.0493065
ILMN_2055523	CSGALNACT1	-0.557617	0.00735346	0.115086
ILMN_1728163	CTDSP1	-0.557226	0.000378992	0.0284581
ILMN_1688953	ARHGAP19	-0.556752	0.00922602	0.1289
ILMN_2063168	MALL	-0.556494	0.0112888	0.143251
ILMN_2409793	MAZ	-0.556395	0.0405293	0.289989
ILMN_1748697	LIN28B	-0.555761	5.94991e-06	0.00752525
ILMN_1662318	CCDC59	-0.555586	1.1687e-05	0.00873071
ILMN_1791531	FA2H	-0.555236	0.000670185	0.0362026
ILMN_1713143	MRPL3	-0.554114	0.000584201	0.0341068
ILMN_1789879	WDR35	-0.553352	2.62593e-05	0.0119165
ILMN_2364535	SNUPN	-0.552434	6.18446e-05	0.0149794
ILMN_2388701	ST3GAL5	-0.552229	0.000292243	0.025656
ILMN_2352293	PRDM10	-0.551906	0.000307709	0.0259989
ILMN_1753613	HOXA5	-0.550993	0.00182534	0.0563065
ILMN_1716264	ANKRD1	-0.550115	0.000325249	0.0268563
ILMN_1695945	MEIS2	-0.549867	0.000221215	0.0222302
ILMN_1713249	PHF19	-0.549199	0.000430853	0.0299259
ILMN_1723481	CHST3	-0.549091	4.72385e-07	0.00557781
ILMN_1678049	FGB	-0.548711	0.0194769	0.193625
ILMN_1705310	VEZF1	-0.546602	0.000148895	0.0205422
ILMN_1812262	DDR1	-0.545783	0.000140599	0.0200859
ILMN_1699226	UBR4	-0.544122	0.00021607	0.0222047
ILMN_1733311	PIGB	-0.542273	0.00289691	0.0700686
ILMN_2318733	BNIP1	-0.541556	2.93768e-05	0.0119165
ILMN_3305938	SGK1	-0.541148	0.00400321	0.0828258
ILMN_2142284	SLC25A43	-0.540323	0.00703139	0.112682
ILMN_1799744	GALC	-0.539106	0.0073601	0.115086
ILMN_2371458	CXCR7	-0.539042	5.76415e-05	0.0145765
ILMN_1797277	KIF3C	-0.538977	0.000215914	0.0222047
ILMN_1712999	LOC642103	-0.537677	0.000846085	0.0400129
ILMN_1745420	PHF19	-0.537372	0.00117252	0.0463083
ILMN_1824666	HS.157344	-0.537228	3.58663e-05	0.012365
ILMN_1654571	FCHO1	-0.536939	0.00262984	0.0672133
ILMN_1787511	THUMPD2	-0.536727	4.51245e-05	0.0130611
ILMN_1813641	C9ORF167	-0.536217	0.00952489	0.131196
ILMN_3235326	LOC388796	-0.535912	0.000150664	0.0205422
ILMN_2089073	ATP9A	-0.535333	0.0190143	0.191064
ILMN_2381945	FGA	-0.535234	0.0001856	0.0215736
ILMN_1786326	KCTD15	-0.535199	0.00132551	0.0493065
ILMN_1804396	C14ORF4	-0.534783	0.000901893	0.040937
ILMN_2365307	CD276	-0.533666	0.00181913	0.0562377
ILMN_1742031	IFRD2	-0.533557	0.000779376	0.0386857
ILMN_1687967	NTRK3	-0.532273	0.0163399	0.176521
ILMN_2388800	PPAP2B	-0.531719	0.000388342	0.028666
ILMN_1740555	SNAP25	-0.530317	0.0374398	0.277732
ILMN_2095660	TMEM156	-0.530005	0.00484028	0.091262
ILMN_1711627	SIAH1	-0.529397	0.00125684	0.0481834
ILMN_2266948	SLC38A1	-0.529314	0.00140251	0.0497561
ILMN_2311020	DNAJC12	-0.529292	0.00612234	0.104653
ILMN_2344971	FOXM1	-0.528895	0.00100422	0.0431577
ILMN_1807093	FLJ45248	-0.528527	0.000150921	0.0205422
ILMN_1669696	ZNF792	-0.527982	1.67194e-05	0.00974904
ILMN_1675266	NAGPA	-0.527865	0.000266587	0.0246558
ILMN_3307841	AGR2	-0.527791	0.0821395	0.415323
ILMN_1710170	PPAP2C	-0.52647	0.00040387	0.0292116
ILMN_1658677	DTX3	-0.525838	3.67905e-05	0.0124336
ILMN_1738589	MGLL	-0.525324	0.00434691	0.0867943
ILMN_1733932	SNUPN	-0.523956	0.000499711	0.0318084
ILMN_2273053	IL15	-0.522796	7.69753e-06	0.00831369
ILMN_1737833	ATN1	-0.52242	0.0147283	0.166739
ILMN_1772370	ARHGEF1	-0.52222	0.0117119	0.14574
ILMN_1734445	LOC91461	-0.521134	0.00177506	0.0555954
ILMN_1723846	FAM119B	-0.520298	0.00352403	0.077741
ILMN_1781479	SUV39H1	-0.519195	0.00208239	0.0595217
ILMN_1730294	INO80C	-0.519132	0.000430534	0.0299259
ILMN_1762275	CSE1L	-0.518623	0.00020702	0.0221619
ILMN_1745807	TMEM62	-0.518261	0.000963926	0.042233
ILMN_1744129	DTX2	-0.517603	0.0102199	0.136133
ILMN_1804415	SMAGP	-0.516459	3.09326e-05	0.0119165
ILMN_1779043	CACNG6	-0.516299	0.0216549	0.205327
ILMN_1720158	ETS2	-0.516277	0.00931451	0.129641
ILMN_1748303	MUC5AC	-0.515248	0.0013835	0.0496746
ILMN_3272603	FAM60A	-0.514652	0.000254958	0.0240839
ILMN_1664641	MED4	-0.511861	0.000451186	0.0305722
ILMN_1712719	MAP7	-0.511448	0.000878591	0.0404698
ILMN_1714158	PON2	-0.511126	0.0104909	0.137843
ILMN_1790650	C16ORF63	-0.511113	0.000163924	0.0210388
ILMN_1798657	TBL1XR1	-0.509517	8.61312e-05	0.0165968
ILMN_1670130	ARID3A	-0.509069	0.00288684	0.0700686
ILMN_3240685	INO80D	-0.508698	7.87141e-05	0.0161303
ILMN_2133205	GPX2	-0.507653	0.0264878	0.229339
ILMN_1756595	SH3TC1	-0.506617	4.17401e-05	0.0125569
ILMN_1711853	MED24	-0.506373	0.00063103	0.0351464
ILMN_3305055	TP63	-0.504841	0.00122566	0.0474399
ILMN_3246722	LOC100134259	-0.504742	0.000344565	0.0275219
ILMN_2198239	HGD	-0.504443	0.108846	0.475405
ILMN_1814657	TFAP4	-0.503438	0.0462901	0.310611
ILMN_1667225	PDE1C	-0.502995	0.00132997	0.0493065
ILMN_1734096	DCLRE1A	-0.502726	0.000232936	0.0228529
ILMN_1754727	GPRASP2	-0.502696	0.000448621	0.0304437
ILMN_2315780	TACC2	-0.502439	0.000266093	0.0246558
ILMN_1769911	SLC38A1	-0.500973	8.93947e-05	0.0168888
ILMN_1793002	C20ORF196	-0.500537	0.000288217	0.0255879
ILMN_1714622	TNRC6A	-0.500244	0.0482096	0.317306
ILMN_1759154	PABPN1	-0.499644	0.0058501	0.101794
ILMN_1775708	SLC2A3	-0.498896	0.0325249	0.257619
ILMN_1801077	PLIN2	-0.498702	0.000967625	0.042248
ILMN_2155172	BRIX1	-0.49826	7.75311e-06	0.00831369
ILMN_1657823	PMEPA1	-0.497926	0.0188553	0.190534
ILMN_1709067	SAMD11	-0.497717	0.00162267	0.0527099
ILMN_1720540	INSL4	-0.497068	0.0378418	0.279565
ILMN_2341661	ETV4	-0.497057	0.00388315	0.0814891
ILMN_2140974	TPM4	-0.496576	0.00715713	0.11343
ILMN_1726025	ASXL1	-0.496545	0.0145379	0.165316
ILMN_1751028	SERPINH1	-0.496544	0.00117198	0.0463083
ILMN_1810181	PCGF6	-0.495823	0.0105552	0.138362
ILMN_1727577	GLI2	-0.495654	0.00107098	0.044616
ILMN_2073446	C1ORF116	-0.495525	0.00018319	0.0214697
ILMN_1746393	TSEN2	-0.495092	0.000421443	0.0297803
ILMN_1768595	DLG4	-0.494853	0.000514203	0.0324457
ILMN_1727589	SULT2B1	-0.494344	0.00751151	0.116396
ILMN_1780887	USP21	-0.493697	0.000496995	0.031721
ILMN_2389876	TGFB1I1	-0.493689	0.0406183	0.29018
ILMN_1691578	GTF3C6	-0.493675	0.00455004	0.0890973
ILMN_1796059	ANKRD30A	-0.493526	0.00138871	0.0496746
ILMN_1687583	CAV1	-0.492733	0.00162068	0.0526817
ILMN_1728540	FUNDC1	-0.492115	0.00144943	0.0503738
ILMN_1751228	C20ORF46	-0.49199	0.000784014	0.0387811
ILMN_1710906	RNF145	-0.491038	1.22002e-05	0.00873071
ILMN_2398039	TCERG1	-0.490361	0.000167869	0.0211995
ILMN_1804448	MSI2	-0.490048	0.00773343	0.117958
ILMN_1771326	C15ORF44	-0.490031	0.00210307	0.0599346
ILMN_3221828	LOC728787	-0.489767	0.0217976	0.206069
ILMN_2134062	ALKBH3	-0.489509	0.00216421	0.0610279
ILMN_1797728	HMGCS1	-0.489455	0.00377429	0.0805164
ILMN_1658472	APH1A	-0.489284	0.0010837	0.0448592
ILMN_1768110	ZAK	-0.489283	0.00149921	0.0512282
ILMN_1886515	HS.556255	-0.489125	5.21036e-05	0.0136684
ILMN_1700384	KIAA1522	-0.488813	0.000733149	0.0374007
ILMN_2369221	IL15	-0.488286	0.000209551	0.0221619
ILMN_1808789	MYO5C	-0.487912	0.00133808	0.0493065
ILMN_2357777	RNF214	-0.487804	0.000181087	0.0213823
ILMN_2321485	PPP1R8	-0.487792	8.17645e-05	0.0162263
ILMN_2395728	HNRPUL1	-0.487337	0.00811679	0.120679
ILMN_1651254	LPP	-0.486798	0.00918902	0.128633
ILMN_1759787	THBD	-0.486779	1.0531e-05	0.00873071
ILMN_2352295	PRDM10	-0.486777	0.000693754	0.0366955
ILMN_1798327	PAQR9	-0.486735	4.47652e-06	0.00752525
ILMN_2215730	GABRA5	-0.486731	0.0113718	0.143802
ILMN_1788347	KIAA1737	-0.486513	6.06244e-05	0.0149133
ILMN_1671911	MTA1	-0.486034	0.00529883	0.0964571
ILMN_1663160	ZNF337	-0.485353	3.74798e-05	0.0124663
ILMN_1782922	PDE4B	-0.484407	6.48574e-05	0.0150059
ILMN_1707124	TFPI	-0.484015	0.00331093	0.0754359
ILMN_1655904	ROR1	-0.483944	0.00398037	0.0825272
ILMN_1724406	INO80E	-0.483928	0.0640278	0.367363
ILMN_1729987	SRC	-0.483911	0.0317397	0.254288
ILMN_1764609	PWWP2B	-0.483837	0.000416923	0.029645
ILMN_1808238	RBPMS2	-0.483768	0.0330025	0.25979
ILMN_2366654	NR5A2	-0.483393	8.22522e-06	0.00844533
ILMN_1716400	FOXM1	-0.482557	0.00216818	0.0610646
ILMN_3248649	LOC100134144	-0.482205	0.0148471	0.167482
ILMN_1743711	LOC650215	-0.481733	0.00298461	0.0711951
ILMN_1667825	MLKL	-0.481663	0.0210362	0.202113
ILMN_1839019	HS.5724	-0.481318	0.00227339	0.0620782
ILMN_2059211	KIAA0195	-0.480695	0.00131419	0.0493065
ILMN_3259509	FLJ22675	-0.480679	0.000170393	0.0212628
ILMN_2352090	GPRC5C	-0.480603	0.0216863	0.205429
ILMN_1809101	STEAP2	-0.480157	3.12815e-05	0.0119165
ILMN_1873620	HS.568777	-0.47959	0.00198821	0.0585378
ILMN_1791770	SMARCC2	-0.479396	0.0305312	0.248854
ILMN_2322996	EYA2	-0.479369	0.000221032	0.0222302
ILMN_1764361	DUSP16	-0.4793	5.1692e-05	0.0136684
ILMN_1717366	MDFIC	-0.479045	0.000112618	0.0190647
ILMN_2289093	KIAA1618	-0.478556	0.00382648	0.0810441
ILMN_2363165	TACC2	-0.477494	0.00220114	0.0615161
ILMN_1779480	KCMF1	-0.476781	0.00097053	0.042248
ILMN_1737650	DIO2	-0.476519	6.10576e-05	0.014942
ILMN_1814282	ISG20L1	-0.476161	0.00147132	0.0508481
ILMN_1709044	TGIF2	-0.475869	0.000155141	0.0207575
ILMN_2182531	C18ORF55	-0.475245	0.000185728	0.0215736
ILMN_2372200	ZNF586	-0.475191	0.00113997	0.0459554
ILMN_1672389	CRYZ	-0.474569	0.0295361	0.243927
ILMN_3224926	RBM47	-0.473838	3.807e-05	0.012503
ILMN_1761762	C6ORF141	-0.473605	0.00101936	0.043432
ILMN_1716507	EPB41L1	-0.472495	0.000809997	0.0393996
ILMN_2269256	DNAJC12	-0.472062	0.0134512	0.15796
ILMN_1673962	NUP205	-0.472036	0.00143315	0.0502516
ILMN_1737025	PLCL2	-0.471972	0.000208468	0.0221619
ILMN_1657708	MGLL	-0.47166	0.00890222	0.126448
ILMN_1728049	S100A16	-0.471258	0.000375472	0.0284198
ILMN_2355033	KIAA1147	-0.469642	0.000104411	0.0181972
ILMN_1712522	CEACAM6	-0.469338	0.0604459	0.35701
ILMN_3238132	HNF1A	-0.469254	0.000190033	0.0217851
ILMN_1715991	SDPR	-0.468501	2.48994e-05	0.0119165
ILMN_1660871	NEK6	-0.468299	0.0003303	0.0270165
ILMN_1687092	KBTBD4	-0.467586	0.000605862	0.0345954
ILMN_1714600	NAV3	-0.466556	5.2364e-05	0.0136684
ILMN_2384122	GPR56	-0.465919	0.0106591	0.139111
ILMN_1789830	CFLAR	-0.465554	2.26918e-06	0.00735164
ILMN_1688152	IL27RA	-0.465375	0.00151541	0.0515293
ILMN_1687213	C8ORF13	-0.465184	0.00140991	0.0498446
ILMN_1730777	KRT19	-0.464976	0.0203698	0.198123
ILMN_3234837	PKDCC	-0.46457	0.00783978	0.118566
ILMN_1654737	TRIM32	-0.46457	0.0010964	0.0450782
ILMN_1803254	KIAA2010	-0.464524	0.00486811	0.0914582
ILMN_1688295	ZNF219	-0.464511	0.0015753	0.0520184
ILMN_1749752	NOLA1	-0.464001	0.000116807	0.0193576
ILMN_1856861	HS.445036	-0.463929	0.000302518	0.0258845
ILMN_1682738	SMAD3	-0.463758	0.00244542	0.0648781
ILMN_1687440	HIPK2	-0.462939	0.000134729	0.0200859
ILMN_1725705	CLPP	-0.462877	0.0242141	0.218645
ILMN_1665865	IGFBP4	-0.4628	0.011887	0.147073
ILMN_1811470	PLEK2	-0.462266	0.00476759	0.0906352
ILMN_1702973	TMEM166	-0.462199	0.000124417	0.019709
ILMN_1658160	FAM156A	-0.462189	0.000305761	0.0259271
ILMN_1796063	TRIM44	-0.461815	0.000553564	0.0332638
ILMN_1746561	BCL2L2	-0.461122	0.000174808	0.0212647
ILMN_1800058	NKX2-5	-0.460944	0.00114004	0.0459554
ILMN_2247842	TGIF1	-0.460035	2.22144e-05	0.0115381
ILMN_1878029	HS.202577	-0.459854	0.000558392	0.0333841
ILMN_1785286	SOCS5	-0.458861	8.44153e-05	0.0164832
ILMN_1788107	IL11	-0.458578	0.044882	0.306598
ILMN_2053567	FASTKD2	-0.458304	0.000842532	0.0400129
ILMN_1737498	MLKL	-0.458214	0.00207649	0.0594079
ILMN_1712545	S100A3	-0.458138	0.0857171	0.425085
ILMN_2087646	HLX	-0.457962	1.33806e-05	0.00891282
ILMN_1695717	RBM41	-0.455933	0.00235151	0.0633205
ILMN_1683700	TNFSF12	-0.455901	0.0423522	0.296785
ILMN_3229324	SGK1	-0.455762	0.00452376	0.0887669
ILMN_3244521	LOC283267	-0.455441	0.00161267	0.0525169
ILMN_1736412	AMHR2	-0.455049	0.00706358	0.112786
ILMN_1806123	MRPL23	-0.45411	0.00440166	0.0874796
ILMN_1803005	MMACHC	-0.453726	0.000391259	0.0287448
ILMN_1808898	NPR2	-0.453627	0.00038131	0.0285415
ILMN_1728934	PRC1	-0.453406	0.000248985	0.0238232
ILMN_2349393	MDK	-0.452724	0.0376389	0.278683
ILMN_1785177	DNAJC14	-0.452595	0.000903375	0.040937
ILMN_3191393	LOC100128892	-0.452335	0.00189962	0.0575133
ILMN_1771689	EXD2	-0.451069	0.000909634	0.0409951
ILMN_1797184	PKN3	-0.450862	0.00140124	0.0497561
ILMN_1702487	SGK	-0.45053	0.0217816	0.205989
ILMN_1701514	TRAF3IP2	-0.450362	0.00258873	0.0666311
ILMN_3244110	FAM156B	-0.450192	0.000569731	0.0336362
ILMN_1664440	TP53BP1	-0.449571	0.00400354	0.0828258
ILMN_2402272	TCEAL8	-0.449548	0.00261112	0.0669157
ILMN_2408683	PPAP2B	-0.449523	0.000279945	0.0252812
ILMN_1741131	CHRNB1	-0.44941	0.000949269	0.0418369
ILMN_3194638	FAM176A	-0.449334	0.000140761	0.0200859
ILMN_1729288	C1QTNF6	-0.448866	0.00789439	0.118846
ILMN_1724493	LYSMD2	-0.448467	3.06384e-05	0.0119165
ILMN_2355831	FHL2	-0.44813	0.011471	0.144476
ILMN_1757956	PCGF1	-0.447708	0.00893465	0.126572
ILMN_1730825	SGOL1	-0.447421	5.80664e-05	0.014588
ILMN_1752639	SLC25A24	-0.44736	0.000107543	0.0186057
ILMN_1814151	AGR2	-0.447145	0.0393064	0.285481
ILMN_1723505	KIAA0514	-0.447028	0.000353635	0.0279307
ILMN_1775822	PDGFB	-0.446373	1.4153e-05	0.00891282
ILMN_1748427	ZNF239	-0.446312	2.84186e-05	0.0119165
ILMN_1711189	EXOSC10	-0.445981	0.00136929	0.0495957
ILMN_1746801	CGN	-0.445234	0.15154	0.550358
ILMN_2135756	HSF2BP	-0.444724	0.00375267	0.0802547
ILMN_1782389	LAD1	-0.444663	0.0087146	0.125344
ILMN_1713638	NIPAL4	-0.444591	0.000920493	0.0412093
ILMN_1771652	BAIAP2L2	-0.444455	0.167919	0.574476
ILMN_1854833	HS.485155	-0.444095	0.00153214	0.0516213
ILMN_2403889	PRMT5	-0.443925	0.00306565	0.0724372
ILMN_1726245	TGFBR2	-0.443721	0.0013948	0.0496817
ILMN_2392356	CTPS2	-0.443298	0.00330169	0.0753708
ILMN_1799604	OCIAD1	-0.442324	0.000165791	0.0210593
ILMN_1739749	B3GALT6	-0.441452	0.00106216	0.0444919
ILMN_1696127	KIAA0240	-0.441207	4.13983e-05	0.0125569
ILMN_1802456	DCTD	-0.440561	0.000401387	0.0291212
ILMN_3247023	FLJ22536	-0.440176	0.00334679	0.0758141
ILMN_3244960	NACC1	-0.440169	0.165557	0.570433
ILMN_1807535	YWHAE	-0.440132	0.19455	0.608909
ILMN_3204933	LOC401805	-0.439897	9.10208e-05	0.0170557
ILMN_1680390	GCNT2	-0.43957	6.02852e-06	0.00752525
ILMN_1724686	CLDN1	-0.43949	0.00165303	0.0532705
ILMN_1796339	PLEKHA2	-0.439279	0.000124505	0.019709
ILMN_1813800	NUFIP1	-0.437854	0.000422451	0.0297803
ILMN_3245591	DIO3OS	-0.43739	0.0159996	0.174279
ILMN_2139761	LIMCH1	-0.437034	0.00109734	0.0450782
ILMN_2324672	USF2	-0.436422	0.0188452	0.190534
ILMN_1658437	SFXN4	-0.43634	0.0216049	0.205201
ILMN_2375032	BEND3	-0.436136	9.95507e-05	0.0177429
ILMN_1734410	BNIP1	-0.435891	0.000266404	0.0246558
ILMN_3203801	LOC442041	-0.435835	0.00017829	0.0212647
ILMN_1803073	DNAJC12	-0.435698	0.0189239	0.190903
ILMN_1670379	ANTXR1	-0.435631	0.0224243	0.209148
ILMN_1741455	USP30	-0.435355	3.6855e-05	0.0124336
ILMN_1761722	ZNF579	-0.435172	0.00678877	0.110566
ILMN_2323087	RBPMS	-0.43514	0.011124	0.142076
ILMN_1708954	GAR1	-0.43428	0.00270466	0.068214
ILMN_1789991	2004-03-01	-0.434063	0.00807877	0.120559
ILMN_2092756	TMEM109	-0.43353	0.00419891	0.0850738
ILMN_3240321	AEN	-0.43314	0.000146824	0.0205422
ILMN_1810559	RHOQ	-0.432753	0.00275725	0.0685825
ILMN_1698766	PYCARD	-0.432565	0.00457289	0.0893198
ILMN_1718898	HOXC9	-0.432165	7.28027e-05	0.0154195
ILMN_1666050	TMUB1	-0.432117	0.00270993	0.068214
ILMN_1745397	OAS3	-0.431934	0.00159216	0.0521642
ILMN_2333107	AES	-0.431526	0.0125621	0.151822
ILMN_1700031	PRAME	-0.431295	0.000693487	0.0366955
ILMN_1782419	GNG11	-0.431121	0.0231193	0.212399
ILMN_1759792	CLIP4	-0.430866	0.0062785	0.106097
ILMN_2153466	FAM50B	-0.430849	0.00111284	0.0453501
ILMN_1735220	CAV2	-0.430731	0.000484666	0.0315742
ILMN_1692826	UNKL	-0.430588	0.00694044	0.11184
ILMN_1769849	HORMAD1	-0.430316	0.000181678	0.0213986
ILMN_2113490	NTN4	-0.430281	0.000100753	0.0177562
ILMN_1694311	NUDT6	-0.429961	0.000294836	0.0257268
ILMN_1796949	TPX2	-0.429587	0.00208315	0.0595217
ILMN_2390338	UBE2E3	-0.429296	0.00180607	0.0560094
ILMN_1653856	STS-1	-0.428977	0.0323357	0.256983
ILMN_1666733	IL8	-0.428192	0.000120117	0.0194957
ILMN_1780937	MUS81	-0.427535	0.000211359	0.0221619
ILMN_1699711	DEDD	-0.427386	0.000537501	0.0328877
ILMN_3272267	LOC100130111	-0.427376	0.0059288	0.10249
ILMN_1711450	TH1L	-0.426985	0.0136812	0.159589
ILMN_1716596	NSMAF	-0.426723	0.00483236	0.0911746
ILMN_1712708	TRIM47	-0.426614	0.0081278	0.120682
ILMN_2311537	HMGA1	-0.426091	0.095719	0.44788
ILMN_1671603	MED30	-0.425963	6.14798e-05	0.0149678
ILMN_1678493	CHN1	-0.425279	0.00179994	0.0559295
ILMN_1744765	KRT4	-0.425161	0.000662819	0.036108
ILMN_1796210	PPRC1	-0.424882	0.00114778	0.0460425
ILMN_1667716	TMEM101	-0.424641	0.000862421	0.0402828
ILMN_1753830	ETV4	-0.423971	0.00526914	0.0961282
ILMN_1710514	BCL3	-0.423857	0.0348185	0.268127
ILMN_1815668	GTF2IP1	-0.42352	0.00140281	0.0497561
ILMN_1731518	PLD6	-0.423464	0.000530438	0.0328146
ILMN_1765641	SEMA3A	-0.423052	0.00188695	0.0573504
ILMN_1792681	CCDC86	-0.422518	0.00160936	0.052458
ILMN_1678962	DFFB	-0.421345	0.00124544	0.0478372
ILMN_2137084	LIN9	-0.421109	0.00016001	0.0207757
ILMN_2265654	UBE2C	-0.420349	0.000102968	0.0180792
ILMN_1656373	BNC2	-0.419992	0.000491785	0.0317123
ILMN_1752111	SMARCAL1	-0.419977	0.0061837	0.105176
ILMN_2219466	APOBEC3B	-0.419902	0.00881097	0.125839
ILMN_2216815	MAP7	-0.41966	0.00265601	0.0675053
ILMN_2378376	CYB561	-0.419281	0.000388543	0.028666
ILMN_1784630	KBTBD11	-0.419205	3.14667e-05	0.0119165
ILMN_1712944	AES	-0.41906	0.00430849	0.0864695
ILMN_1658835	CAV2	-0.418263	0.00457463	0.0893198
ILMN_1807439	ALDH1A3	-0.418078	0.000681391	0.0364471
ILMN_1805474	C1ORF131	-0.417987	0.00458267	0.0893552
ILMN_1661653	DET1	-0.417841	0.0220961	0.207799
ILMN_1666019	ADNP	-0.417658	0.000417394	0.029645
ILMN_1655307	FAM136A	-0.417636	0.0194235	0.193338
ILMN_1763409	LRRC8D	-0.417598	0.000135333	0.0200859
ILMN_2041236	GARNL4	-0.417546	5.2302e-05	0.0136684
ILMN_2367239	RCAN1	-0.416539	0.00132731	0.0493065
ILMN_1656316	ZMYM3	-0.416462	0.00273398	0.068365
ILMN_2064725	METTL7B	-0.416365	0.00858496	0.124245
ILMN_1705733	KIAA0460	-0.416125	0.0113146	0.143445
ILMN_1714278	C9ORF30	-0.416087	0.000409516	0.0293949
ILMN_1715863	MLKL	-0.415942	0.00447931	0.0883718
ILMN_2176768	SEPHS1	-0.415181	0.000771664	0.0385012
ILMN_1729123	PPP2R4	-0.415139	0.0338806	0.263714
ILMN_1702503	ALDH3A1	-0.414566	0.120395	0.498847
ILMN_1691570	METTL5	-0.414307	0.00635722	0.106755
ILMN_1657893	TXNRD2	-0.413605	0.207246	0.625842
ILMN_2388272	MED24	-0.41339	0.0140735	0.162202
ILMN_1756982	CLIC1	-0.413366	0.00924494	0.1291
ILMN_2291619	RAB3IP	-0.412982	0.000847512	0.0400129
ILMN_1663561	TCF2	-0.412814	0.000258702	0.0243402
ILMN_1805658	LTV1	-0.412484	0.000203435	0.0221619
ILMN_1662619	TFPI	-0.412327	0.00915377	0.128383
ILMN_1783285	CTPS	-0.412309	0.000437916	0.0301592
ILMN_1718907	TSHZ1	-0.411781	0.00790329	0.118917
ILMN_1795026	FAM189B	-0.411665	0.0307983	0.250109
ILMN_1796069	CBLN2	-0.411588	0.000358348	0.028095
ILMN_1682699	PBX2	-0.411004	0.000266407	0.0246558
ILMN_1755221	LMAN2L	-0.4107	9.34776e-05	0.017126
ILMN_1746257	DAZAP1	-0.410689	0.00107464	0.0446799
ILMN_1661137	SH3RF2	-0.410675	2.39653e-05	0.0116691
ILMN_1734827	MKI67	-0.410595	0.00388215	0.0814891
ILMN_1695959	C21ORF63	-0.410555	0.00865274	0.124917
ILMN_2166457	HPGD	-0.410298	0.00770266	0.117826
ILMN_1888359	HS.573062	-0.409921	0.000542286	0.0328877
ILMN_1794501	HAS3	-0.409791	0.0300344	0.246405
ILMN_1761479	ZC3HC1	-0.40911	3.81251e-05	0.012503
ILMN_1730824	ZNF512	-0.409079	0.00303457	0.0718785
ILMN_1747162	DDX47	-0.408	0.00755713	0.116572
ILMN_1727134	KLHDC5	-0.407801	5.49268e-06	0.00752525
ILMN_3266186	HDAC7	-0.407269	0.00832452	0.122066
ILMN_1782730	ZNF473	-0.407122	1.28224e-05	0.00890607
ILMN_1678922	HERC4	-0.406886	0.00265407	0.0675053
ILMN_1670353	RAD51AP1	-0.406688	0.000643022	0.0353384
ILMN_1783185	SOX21	-0.406516	0.000284851	0.0254325
ILMN_2402341	MAPK3	-0.406433	0.0192559	0.192511
ILMN_1664466	KLHL9	-0.406409	0.0325017	0.257608
ILMN_1734915	C1ORF156	-0.406318	0.0010198	0.043432
ILMN_1893633	LOC439949	-0.406037	0.00115255	0.0460694
ILMN_2229032	NME6	-0.405845	3.02384e-05	0.0119165
ILMN_2381121	UQCC	-0.405129	0.00116009	0.0461213
ILMN_1757631	DBNDD1	-0.404693	0.0139618	0.161414
ILMN_1732537	HEATR2	-0.40443	0.0041032	0.0839317
ILMN_1806603	MESP1	-0.404037	0.00409514	0.0838394
ILMN_1669667	PDLIM2	-0.403319	0.00231651	0.0629159
ILMN_2354381	PON2	-0.40323	0.0170926	0.180529
ILMN_3277332	LOC441453	-0.403197	0.0124149	0.150854
ILMN_2139970	ALDH1A3	-0.403176	0.00213376	0.0603679
ILMN_2186858	C14ORF131	-0.403166	4.8857e-05	0.0135435
ILMN_1655011	SERF1B	-0.402961	0.000638764	0.0352604
ILMN_1691048	SLC22A18AS	-0.402708	0.0336026	0.262467
ILMN_1785699	PTHLH	-0.402647	2.75286e-05	0.0119165
ILMN_1813607	ANKRD30A	-0.402595	0.000163706	0.0210388
ILMN_2370907	RAD51L3	-0.402538	0.000769827	0.0385012
ILMN_2365881	ATG16L1	-0.402384	0.00342934	0.0767534
ILMN_2043728	ZNF341	-0.401876	0.00204838	0.0591559
ILMN_1843198	HS.10862	-0.401656	9.81181e-05	0.0176174
ILMN_1672811	C1ORF159	-0.40154	0.00936624	0.129908
ILMN_1777487	ZNF839	-0.401343	0.000397339	0.0289478
ILMN_1779989	GLI1	-0.401298	8.64433e-05	0.0165968
ILMN_1741175	RAB11FIP2	-0.401246	0.000621689	0.035017
ILMN_1813833	NARFL	-0.401195	0.0040229	0.0829718
ILMN_1758827	RTN4IP1	-0.400987	0.00361811	0.0788418
ILMN_2072541	RAB11FIP2	-0.400461	0.00102818	0.0435924
ILMN_3275672	LOC643873	-0.39983	0.00547082	0.0980444
ILMN_1793578	ZFP37	-0.399686	4.90343e-05	0.0135435
ILMN_1654010	AGPAT3	-0.399612	0.00198854	0.0585378
ILMN_1659206	RARA	-0.399474	0.000847075	0.0400129
ILMN_1679318	ARSJ	-0.399435	6.9487e-05	0.0152616
ILMN_3306440	TMEM194A	-0.398894	0.000590187	0.0342446
ILMN_1702861	SGCD	-0.398363	0.0215641	0.204969
ILMN_1665583	TUBB	-0.397867	0.00434525	0.0867943
ILMN_1739283	UPF2	-0.397728	0.0227596	0.210446
ILMN_2217809	TMEM126A	-0.397684	0.00128429	0.0487096
ILMN_1690625	SLC9A8	-0.396867	2.31483e-05	0.0115381
ILMN_1695797	NCOA6	-0.396649	0.000200446	0.0221619
ILMN_1728914	PRUNE	-0.396309	0.00103917	0.0438412
ILMN_1745282	RAGE	-0.396047	0.000170963	0.0212628
ILMN_1756999	RBL2	-0.39578	0.00106872	0.044616
ILMN_2188374	XPOT	-0.395711	0.0019889	0.0585378
ILMN_1665423	ZFP91	-0.395529	0.000442905	0.0302459
ILMN_1743753	IFT81	-0.395505	0.00149216	0.0512282
ILMN_1757872	DKFZP761P0423	-0.395456	0.000634664	0.0352604
ILMN_2161330	SPDEF	-0.39472	0.00197165	0.0583476
ILMN_2101034	CAPN12	-0.394693	0.00997043	0.13438
ILMN_1685540	SHRM	-0.394655	0.00020337	0.0221619
ILMN_1782635	YARS2	-0.394629	0.000869081	0.0403789
ILMN_1796013	PYCR1	-0.394442	0.000709062	0.0368528
ILMN_1715384	B3GNT6	-0.394394	0.00558413	0.0991147
ILMN_1743130	PTGFRN	-0.394376	0.00114836	0.0460425
ILMN_1767929	LOC642252	-0.39437	0.0178696	0.184928
ILMN_1694466	ZBED1	-0.394353	0.000779758	0.0386857
ILMN_1753164	IPO8	-0.394343	0.00910033	0.128036
ILMN_1767068	SMAD6	-0.394252	0.02104	0.202113
ILMN_2354237	PARP2	-0.394228	0.000297885	0.0257268
ILMN_3307940	FLJ35776	-0.394186	0.000733284	0.0374007
ILMN_1771051	RPL29	-0.393926	0.0361284	0.272968
ILMN_2398587	ZNRD1	-0.393854	0.000371052	0.0284198
ILMN_1765640	LOC642773	-0.393778	0.0743773	0.39676
ILMN_2197365	RGS2	-0.39361	0.0249018	0.221745
ILMN_1808587	ZFHX3	-0.393532	0.00295828	0.0708891
ILMN_2365686	ALG8	-0.39308	0.00671924	0.110007
ILMN_2413644	TM4SF19	-0.39293	0.00113789	0.0459554
ILMN_1737517	RPL29	-0.392182	0.0132362	0.156603
ILMN_1799688	CDC23	-0.392161	0.000115568	0.019356
ILMN_2215211	ZNF514	-0.39209	0.000565175	0.0334549
ILMN_1726930	C5ORF44	-0.392035	0.00133235	0.0493065
ILMN_1713759	UBE2J1	-0.391866	0.00066557	0.0361328
ILMN_1737308	GLRX	-0.39174	0.00525619	0.0959996
ILMN_1790228	FURIN	-0.391713	0.00339911	0.0764857
ILMN_1752478	DHRS3	-0.391524	0.0265458	0.229587
ILMN_2316104	IQCB1	-0.391246	0.00357851	0.0783285
ILMN_1699357	SLC22A5	-0.391178	0.000332404	0.0270165
ILMN_1709882	ICK	-0.390849	0.000475782	0.0313067
ILMN_2171384	CXCL5	-0.390843	0.0881415	0.430597
ILMN_1680010	KIAA0753	-0.390762	0.00453288	0.0889035
ILMN_1809859	PCGF2	-0.39067	0.0218505	0.206321
ILMN_2048478	SLC22A3	-0.390634	0.0322889	0.256783
ILMN_3234142	LOC728855	-0.390309	0.0312806	0.252118
ILMN_1801378	COQ3	-0.390306	0.0201088	0.197122
ILMN_1777318	C9ORF64	-0.390282	1.08262e-05	0.00873071
ILMN_2079786	NUAK1	-0.389705	1.98678e-05	0.0109059
ILMN_1772876	ZNF395	-0.389622	0.0134784	0.158121
ILMN_2314169	PTHLH	-0.389504	6.57154e-05	0.0150059
ILMN_1725121	XPO1	-0.389389	0.00154362	0.0516213
ILMN_1788810	C12ORF30	-0.389377	0.000178223	0.0212647
ILMN_1814221	NPTX1	-0.38918	0.016007	0.17428
ILMN_3271098	FAM176A	-0.389072	0.000608025	0.0345954
ILMN_1665205	ZNF260	-0.388498	0.000250652	0.023868
ILMN_1685703	ACOX2	-0.388428	0.13305	0.520725
ILMN_1659786	CCDC76	-0.388199	8.84059e-05	0.0168367
ILMN_2304186	MITF	-0.38796	0.000156438	0.0207575
ILMN_1724544	PPP4R1	-0.387747	0.00023876	0.0232035
ILMN_1704617	EFHB	-0.38765	0.0033569	0.075925
ILMN_1690963	ASAP1	-0.387553	0.000836204	0.0400093
ILMN_2094952	NUAK2	-0.387445	0.000644203	0.0353384
ILMN_1763207	BATF3	-0.387368	0.0578827	0.347775
ILMN_1713995	SCNN1A	-0.387308	0.0262955	0.228661
ILMN_1723092	CRB3	-0.387224	0.0092591	0.129193
ILMN_1743714	CARD10	-0.386632	0.00631137	0.106274
ILMN_2405129	ARHGEF1	-0.386128	0.0117139	0.14574
ILMN_3244457	EHBP1L1	-0.385932	0.00725071	0.114179
ILMN_1812321	FAM131C	-0.385652	0.00202136	0.0589325
ILMN_1674782	LOC375295	-0.38524	0.0147343	0.166767
ILMN_2110281	UFC1	-0.385145	0.00557858	0.09909
ILMN_1756311	UFSP2	-0.385082	0.0232842	0.213376
ILMN_2087303	XKR8	-0.385037	0.00229031	0.0623521
ILMN_1814622	FLJ20125	-0.383802	0.000865529	0.0403552
ILMN_1751656	KLF11	-0.383505	0.00361296	0.0788193
ILMN_1728218	RBPMS	-0.382984	0.0238077	0.21616
ILMN_1799098	LOC652846	-0.382895	0.00824691	0.121483
ILMN_1811535	JUB	-0.382562	0.00247977	0.0652855
ILMN_1728676	KIAA0196	-0.382349	0.000279478	0.0252812
ILMN_2415011	DCTD	-0.381887	0.00181666	0.0562377
ILMN_1695020	NEK3	-0.381593	0.000607783	0.0345954
ILMN_1692486	ZNRD1	-0.38131	0.000380502	0.0285262
ILMN_1729509	C1ORF43	-0.381299	0.00119635	0.0468785
ILMN_2380237	C1QTNF1	-0.381223	0.0633573	0.365465
ILMN_1767579	KRR1	-0.380897	0.00379345	0.080636
ILMN_1746378	GHDC	-0.380891	0.00946931	0.130735
ILMN_1680703	MRPS15	-0.380845	0.00602195	0.103502
ILMN_2388397	LYPD1	-0.380824	0.0167231	0.17874
ILMN_1690386	CSRP2BP	-0.379726	0.00149453	0.0512282
ILMN_2097858	KIAA1737	-0.379291	0.000176795	0.0212647
ILMN_2133638	DULLARD	-0.379182	0.0481139	0.316852
ILMN_1769299	MTMR11	-0.379066	0.0155009	0.171174
ILMN_1717855	PFDN1	-0.378877	0.0117831	0.146199
ILMN_1705849	SPR	-0.378751	0.00541209	0.0974155
ILMN_2406586	CC2D2A	-0.378614	0.000694781	0.0366955
ILMN_1663616	DNAJC7	-0.37853	0.00192608	0.057796
ILMN_2380688	B4GALT4	-0.378198	0.0188299	0.190481
ILMN_1677511	PTGS2	-0.378145	0.0031016	0.0730676
ILMN_1736096	DLL3	-0.378137	0.00245931	0.0651827
ILMN_1770020	PPIL3	-0.377299	0.00021825	0.0222302
ILMN_1738095	PER2	-0.376798	0.0112646	0.143125
ILMN_1908918	HS.546710	-0.376754	0.00108338	0.0448592
ILMN_2396672	ABLIM1	-0.376585	0.00986941	0.133527
ILMN_1772521	MTHFD1L	-0.37647	0.000729581	0.0373639
ILMN_1789436	C1ORF218	-0.37603	0.000194519	0.022085
ILMN_1809583	CREBBP	-0.37599	0.0014408	0.0502786
ILMN_1677018	HOXA4	-0.375916	0.0032288	0.0747765
ILMN_1652490	MANSC1	-0.375503	0.0183418	0.187491
ILMN_1782551	E2F5	-0.375319	0.0260709	0.227607
ILMN_1727574	ZNF827	-0.375212	0.000601984	0.0345472
ILMN_1663664	MRPS10	-0.375127	0.000916761	0.0410812
ILMN_1681503	MCM2	-0.374872	0.0018364	0.0563947
ILMN_1787115	WWTR1	-0.374765	0.00844297	0.123115
ILMN_1765446	EMP3	-0.374741	0.0386516	0.282506
ILMN_1728445	IGFBP1	-0.374679	0.000859023	0.0402505
ILMN_1750234	PRSS2	-0.37421	0.119953	0.498121
ILMN_1747160	SYT15	-0.373817	0.017603	0.183736
ILMN_2404906	SGOL1	-0.373766	0.00242612	0.0645568
ILMN_1797046	MTHFSD	-0.373665	0.0111577	0.142198
ILMN_1664424	ZBED5	-0.373578	0.0063076	0.106274
ILMN_1664922	FLNB	-0.373259	0.00235532	0.0633508
ILMN_1792748	CPS1	-0.373002	0.0800974	0.410149
ILMN_1758846	ANKRD40	-0.372566	0.00744873	0.115956
ILMN_2336109	L3MBTL2	-0.372504	0.000577392	0.0338378
ILMN_1769556	C5ORF23	-0.372477	0.0014444	0.0503215
ILMN_1705562	KIAA0802	-0.372288	0.000624752	0.0350864
ILMN_1764571	ARHGAP23	-0.372267	0.0108348	0.139896
ILMN_1814296	TRPM6	-0.372189	4.99668e-05	0.0135627
ILMN_1768391	ARL4C	-0.372155	0.000270749	0.0247726
ILMN_1785424	ABLIM1	-0.371903	0.0277022	0.235367
ILMN_2387214	PALM	-0.3719	0.00279333	0.0689149
ILMN_1766658	PKMYT1	-0.371884	0.0653339	0.370954
ILMN_1714820	ITGB1	-0.371636	0.000825314	0.0398165
ILMN_1768534	BHLHB2	-0.371526	0.000158643	0.0207757
ILMN_1718718	MKKS	-0.37133	0.000225349	0.0225021
ILMN_1676458	MRPL11	-0.371288	0.0103701	0.137031
ILMN_2381197	RNF19A	-0.371123	0.000553008	0.0332638
ILMN_1655497	EIF4B	-0.371053	0.00636997	0.106898
ILMN_1668411	FHL2	-0.37077	0.00565705	0.0997489
ILMN_2408080	SNAP25	-0.370607	0.0563147	0.343555
ILMN_1752046	SH2B3	-0.370252	0.00145356	0.0504801
ILMN_2338480	RHOT1	-0.369656	0.00681178	0.110749
ILMN_2367710	PKN1	-0.369417	0.0289255	0.241077
ILMN_1806778	UBE2E1	-0.36939	0.00480385	0.0909099
ILMN_1806533	PDE7B	-0.369343	0.0015241	0.0516213
ILMN_1763941	LRRC49	-0.36927	0.00502318	0.0932952
ILMN_1798816	GOSR1	-0.369212	0.00394722	0.0821218
ILMN_1715669	TP53I11	-0.369065	0.020335	0.197916
ILMN_1732489	SLC10A7	-0.369014	0.00134718	0.0493065
ILMN_3251482	ALG10B	-0.368923	0.000705292	0.0368093
ILMN_1685403	MMP7	-0.36886	0.148665	0.545894
ILMN_1845086	HS.193784	-0.368838	0.0010544	0.0442278
ILMN_1658709	LAMB1	-0.36875	0.000114108	0.01922
ILMN_1677793	P2RX5	-0.368188	0.0101189	0.135429
ILMN_1738523	MYD88	-0.368134	0.00808664	0.1206
ILMN_2383305	GPATCH4	-0.368125	0.00300501	0.0714291
ILMN_1795524	C15ORF44	-0.368028	0.00332493	0.0754977
ILMN_1733511	GOLGA3	-0.367883	0.005401	0.09729
ILMN_1717046	MOBKL2B	-0.367481	0.000270906	0.0247726
ILMN_2394561	IRF2BP2	-0.367385	0.000587191	0.0341575
ILMN_2314007	TCF12	-0.367241	0.0019173	0.0577327
ILMN_1744059	DCTN6	-0.367216	0.00377062	0.0804987
ILMN_1896406	HS.555260	-0.367187	8.25775e-05	0.0162509
ILMN_2169025	JOSD2	-0.366821	0.137976	0.529556
ILMN_1790891	CKAP4	-0.36648	0.00471154	0.0903862
ILMN_1665859	RAB27A	-0.365876	0.000388669	0.028666
ILMN_1669286	YWHAZ	-0.365828	0.00552803	0.0984454
ILMN_1727689	TNFAIP2	-0.365824	0.0107633	0.139551
ILMN_1709334	TM9SF1	-0.365662	0.0013303	0.0493065
ILMN_1680018	RIPK4	-0.364645	6.22547e-05	0.0150018
ILMN_1673637	SLC10A4	-0.364416	0.00289513	0.0700686
ILMN_1799103	SNRPB	-0.364193	0.00301654	0.071631
ILMN_1800082	B3GNT3	-0.364096	0.00180373	0.0559736
ILMN_1692539	SH3BP1	-0.36393	0.00151132	0.0514925
ILMN_1656910	TRIM6	-0.363892	0.00254118	0.0659954
ILMN_2339234	TRIM16	-0.363571	0.0103517	0.136953
ILMN_1742569	PAPD1	-0.363045	0.0036882	0.0796149
ILMN_1779076	HINT3	-0.362622	0.00182894	0.0563486
ILMN_1767658	RRS1	-0.362617	0.000456412	0.0305722
ILMN_1742147	UBL4A	-0.36256	0.00193821	0.0579283
ILMN_1723358	SCARA3	-0.362307	0.0205384	0.199223
ILMN_1802603	RFNG	-0.362197	0.0400253	0.288132
ILMN_1743538	MLLT10	-0.36215	0.00773396	0.117958
ILMN_1805665	FLRT3	-0.362065	0.00741136	0.115603
ILMN_1853599	HS.114449	-0.362025	3.07243e-05	0.0119165
ILMN_2386818	URG4	-0.36185	9.7195e-05	0.0176122
ILMN_1718365	C19ORF12	-0.361603	0.00147273	0.0508481
ILMN_1805395	LTBP3	-0.361363	0.00104376	0.0439768
ILMN_1691662	LOC100101266	-0.361205	0.0436738	0.301926
ILMN_3307916	BMPER	-0.361202	0.00126508	0.048303
ILMN_1747217	C15ORF41	-0.361049	0.00655886	0.108695
ILMN_1687301	VCAN	-0.360929	0.0185636	0.188676
ILMN_1753122	MCPH1	-0.360708	0.00326921	0.0749837
ILMN_1661439	FLOT1	-0.3607	0.00118733	0.0468104
ILMN_1766169	BCAT1	-0.360684	0.0020562	0.0592479
ILMN_1754538	C10ORF58	-0.359836	0.00134827	0.0493065
ILMN_2395285	U1SNRNPBP	-0.359813	0.0018942	0.0574968
ILMN_1763000	ADAP2	-0.359813	0.0131471	0.155992
ILMN_2285817	FAM89A	-0.35918	0.00590755	0.10228
ILMN_1725750	LOC644695	-0.359039	0.00121236	0.0471674
ILMN_2271627	ATXN2L	-0.358794	0.0528147	0.331898
ILMN_1665781	LOC390466	-0.358708	0.00169295	0.0540269
ILMN_1681983	RSPO3	-0.358513	0.00246766	0.0652576
ILMN_2370208	CMTM3	-0.358424	0.0378787	0.279565
ILMN_1669281	CLN3	-0.358365	0.00720129	0.11375
ILMN_1741054	SLC5A6	-0.358126	0.00227073	0.0620652
ILMN_1765558	NPAS2	-0.358106	0.00160141	0.0523268
ILMN_1707137	C17ORF97	-0.358032	0.000368358	0.0283816
ILMN_2105983	XRCC5	-0.35795	0.00379069	0.080636
ILMN_2266005	C21ORF51	-0.35765	0.00401056	0.0828922
ILMN_2364852	BTN2A1	-0.357395	0.00019835	0.0221619
ILMN_1750330	OR51E1	-0.357332	0.00592497	0.10249
ILMN_1681644	BIRC3	-0.35729	0.00153392	0.0516213
ILMN_1805673	ALKBH4	-0.357273	1.0253e-05	0.00873071
ILMN_2381206	DHODH	-0.357268	0.00243423	0.0646419
ILMN_1798926	SOCS2	-0.357152	0.00482576	0.0910973
ILMN_1764415	ZNF585A	-0.356719	0.00289721	0.0700686
ILMN_1685413	ALG8	-0.356626	0.0100414	0.134811
ILMN_2078389	SLC4A2	-0.356558	0.0243178	0.219148
ILMN_1749612	LOC729101	-0.35655	0.00929626	0.129481
ILMN_2208158	GTF2IP1	-0.3564	0.00652265	0.108247
ILMN_2362232	ZNF331	-0.356341	0.000286902	0.0255673
ILMN_1724907	NUDT3	-0.356321	0.000720953	0.0372146
ILMN_1657864	TMUB2	-0.355938	0.00888269	0.126448
ILMN_2166686	NUFIP1	-0.355893	0.000186457	0.0215847
ILMN_2103761	TLE4	-0.355689	0.000291127	0.025656
ILMN_1776723	PHF11	-0.355614	0.00515928	0.0949657
ILMN_1796762	CCDC102A	-0.355589	0.0103991	0.137158
ILMN_1727001	DDX46	-0.354832	0.00565016	0.0997245
ILMN_1792092	ZCCHC8	-0.354714	0.00357071	0.0783195
ILMN_1671005	IRF2BP2	-0.354671	0.0026444	0.0675053
ILMN_1686116	THBS1	-0.35426	0.000408433	0.0293949
ILMN_1735955	LOC644033	-0.354209	0.0301034	0.246757
ILMN_2384241	TGFBR2	-0.354188	0.00222647	0.0617488
ILMN_2371433	MID1	-0.354052	0.0225761	0.209687
ILMN_2330371	TATDN3	-0.353671	0.00121046	0.0471545
ILMN_1664111	RFFL	-0.353564	0.000532618	0.0328146
ILMN_1703955	FBXO32	-0.35334	0.00142949	0.0501979
ILMN_1682957	PACSIN3	-0.353109	0.00312654	0.0733254
ILMN_2399300	NAV2	-0.352644	0.0261114	0.227792
ILMN_1717229	C9ORF21	-0.352489	0.00242113	0.0644966
ILMN_3181420	HMGXB4	-0.351872	0.00189859	0.0575133
ILMN_1796835	RWDD3	-0.351281	0.000423706	0.0298242
ILMN_1663486	TLK2	-0.351256	0.00807267	0.120544
ILMN_1684293	ANP32B	-0.351211	0.000839981	0.0400129
ILMN_1674984	LPAR1	-0.350992	0.0021558	0.0608975
ILMN_1716445	LOC727761	-0.350915	0.0113819	0.143891
ILMN_1737164	TM9SF1	-0.35078	0.00646932	0.107836
ILMN_1684051	WASF2	-0.350767	0.0240359	0.217729
ILMN_1670807	FAM84B	-0.350746	0.0568844	0.345069
ILMN_1668194	LMTK3	-0.35073	0.0823554	0.416063
ILMN_1690282	CRADD	-0.350347	0.0299759	0.246096
ILMN_1778087	ANXA8	-0.350237	0.0477694	0.315508
ILMN_1748916	C18ORF55	-0.349787	0.000200586	0.0221619
ILMN_1722438	MGAT4B	-0.349787	0.142845	0.53656
ILMN_1697959	SLC35B4	-0.349723	0.00250414	0.0655094
ILMN_1757730	TTC27	-0.349667	0.038219	0.280725
ILMN_1779190	ALKBH8	-0.349006	0.000481928	0.0314826
ILMN_1717052	STARD10	-0.348565	0.0140858	0.162265
ILMN_1815723	NUP35	-0.348307	0.00401662	0.0829148
ILMN_1687319	SLCO1B3	-0.348243	0.0358619	0.272202
ILMN_1801302	SCN1B	-0.3476	0.0167857	0.179208
ILMN_1795247	ARID2	-0.346964	0.0199165	0.196296
ILMN_1731736	RIN3	-0.346303	0.00107027	0.044616
ILMN_1683096	ASB1	-0.346089	0.000287451	0.025568
ILMN_1782247	KAT2A	-0.345695	0.0222857	0.208463
ILMN_1789123	PLK4	-0.345635	0.00274768	0.0685151
ILMN_1798061	ZFYVE26	-0.345527	4.3153e-05	0.0128997
ILMN_1738173	METTL4	-0.345457	0.000868293	0.0403789
ILMN_2061452	ORC2L	-0.345371	0.000211088	0.0221619
ILMN_1665483	KIAA0020	-0.345075	0.0099279	0.134126
ILMN_2386967	VPS54	-0.344775	0.00199858	0.0585759
ILMN_1679754	ADRA1B	-0.34476	0.00670744	0.110006
ILMN_1776325	UBE2Q1	-0.344303	0.000132051	0.0200859
ILMN_1674629	C9ORF3	-0.344284	0.000123317	0.019709
ILMN_1768194	BIRC2	-0.344265	0.0128154	0.153661
ILMN_1811877	ANTXR1	-0.344233	0.00970929	0.132155
ILMN_1788457	ABCC4	-0.344109	0.00471093	0.0903862
ILMN_3249949	C11ORF58	-0.344082	0.00226123	0.0619199
ILMN_1750678	TIMD4	-0.343632	0.000160033	0.0207757
ILMN_2192072	MMP7	-0.343567	0.132353	0.519933
ILMN_2232520	ANKRD28	-0.34354	0.000117588	0.0194103
ILMN_2192620	DCAF15	-0.343297	0.0238228	0.216255
ILMN_1771179	CYB561	-0.343102	0.00478478	0.090759
ILMN_2363489	BRE	-0.34308	0.00809698	0.120637
ILMN_2256868	NCOR2	-0.342993	0.0293349	0.242903
ILMN_1716766	CEBPG	-0.342988	0.000248569	0.0238232
ILMN_1737255	C22ORF36	-0.342962	0.000564705	0.0334549
ILMN_1771966	BCCIP	-0.342766	0.0067589	0.110307
ILMN_1781526	PPP1R8	-0.342438	2.09666e-05	0.0112272
ILMN_1805466	SOX9	-0.342165	0.0230109	0.211822
ILMN_1653161	SNCG	-0.342044	0.0023014	0.0625416
ILMN_1728885	KIAA1644	-0.34197	0.00300134	0.0713777
ILMN_1740493	TRAF5	-0.341422	5.6609e-05	0.0144823
ILMN_1673207	KLF11	-0.341357	0.000152311	0.0206719
ILMN_1705469	RDH14	-0.341189	0.016133	0.175196
ILMN_2387995	ANTXR1	-0.341152	0.0144436	0.164779
ILMN_2189993	MRPS35	-0.340733	0.000539681	0.0328877
ILMN_1709257	DSCR6	-0.340601	0.00466978	0.0901387
ILMN_1730816	GPR162	-0.340512	0.0291331	0.241995
ILMN_1713803	C17ORF97	-0.340505	0.027822	0.236002
ILMN_2308689	AGBL5	-0.340288	0.00714534	0.11343
ILMN_1811373	FAM20B	-0.33982	0.00124021	0.0477008
ILMN_1802027	MGST2	-0.339804	0.0143834	0.16437
ILMN_1745806	PEMT	-0.339236	0.086781	0.427569
ILMN_2149226	CAV1	-0.33906	0.0024143	0.0644339
ILMN_1760160	STX1A	-0.339057	0.0651347	0.370333
ILMN_1806634	NNT	-0.338818	0.0101493	0.135643
ILMN_1797074	EMG1	-0.338787	0.00170708	0.0543764
ILMN_2176955	CUL5	-0.338726	0.000572844	0.0337357
ILMN_1753547	STAT5A	-0.338527	0.000333664	0.0270165
ILMN_1808821	COMMD9	-0.338413	0.00365937	0.0792461
ILMN_1740900	BMP4	-0.338014	0.00235298	0.0633239
ILMN_1705774	TIGD5	-0.337993	0.0433657	0.300953
ILMN_1708081	LCLAT1	-0.337885	0.00118394	0.0467156
ILMN_1771870	FAM98C	-0.337858	0.00302576	0.0717779
ILMN_1680591	RTKN	-0.337222	0.0578691	0.347775
ILMN_1745593	STMN1	-0.337164	0.0178222	0.184837
ILMN_1791002	SKP2	-0.337113	0.00159261	0.0521642
ILMN_1743078	LOC643031	-0.336972	0.151529	0.550358
ILMN_1654566	HSPA1L	-0.336587	0.00335812	0.075925
ILMN_1721106	C14ORF159	-0.336222	0.0113897	0.143951
ILMN_1753457	PKP3	-0.336046	0.00188551	0.0573436
ILMN_1716687	TPM1	-0.335656	0.129973	0.515868
ILMN_2325168	ARRB1	-0.335624	0.00017127	0.0212628
ILMN_2366967	WT1	-0.335274	0.00122216	0.0474313
ILMN_1726805	STX2	-0.33524	0.00210525	0.0599346
ILMN_1758272	MYPN	-0.334844	0.00618232	0.105176
ILMN_1705861	AP1M2	-0.3346	0.0225916	0.209687
ILMN_1749327	MAPK13	-0.334547	0.0164632	0.177124
ILMN_2394242	AMMECR1	-0.334542	0.00712872	0.113251
ILMN_1728426	INPPL1	-0.334478	0.0175977	0.183736
ILMN_1812559	SLC7A6	-0.333885	6.83278e-05	0.0152226
ILMN_1747451	PLCXD1	-0.333871	0.00286272	0.0699479
ILMN_1677376	CHD7	-0.3338	0.0131326	0.155924
ILMN_1652185	IL4R	-0.333634	0.00232978	0.0629715
ILMN_1768197	ROD1	-0.332969	9.35512e-05	0.017126
ILMN_1689059	ZNF329	-0.332856	0.00272473	0.0682716
ILMN_2078264	C3ORF38	-0.332822	0.0314438	0.252787
ILMN_3228822	TMEM194A	-0.332484	3.32954e-05	0.0121108
ILMN_1692026	SUV420H1	-0.332483	0.00247907	0.0652855
ILMN_1757847	C11ORF68	-0.332479	0.0155656	0.171498
ILMN_2163723	KRT7	-0.332476	0.00913045	0.128269
ILMN_1691487	TRAF2	-0.332339	0.0035657	0.0782945
ILMN_1813836	DARS	-0.332	0.0025169	0.0656048
ILMN_1673369	SEPHS1	-0.331893	0.00357886	0.0783285
ILMN_2319424	GYG2	-0.331658	0.0718202	0.389319
ILMN_1666845	KRT17	-0.331553	0.0539994	0.335939
ILMN_1727633	PVRL3	-0.331301	0.00548469	0.098124
ILMN_1727156	ARSI	-0.331199	0.0023772	0.0637578
ILMN_1729831	LOC388814	-0.330988	9.78807e-05	0.0176174
ILMN_1714401	SNX27	-0.330866	0.0279467	0.236465
ILMN_1669479	MEST	-0.330258	0.0204859	0.198924
ILMN_2180371	C12ORF24	-0.330152	0.0164957	0.177368
ILMN_3299365	LOC729406	-0.330093	0.0275126	0.234378
ILMN_2383419	GMEB1	-0.329881	0.00563271	0.0996729
ILMN_1757384	RAN	-0.329765	0.00840365	0.122712
ILMN_1795342	MLPH	-0.329733	0.0631249	0.364972
ILMN_1800750	ZNF692	-0.329661	0.00375352	0.0802547
ILMN_1655990	CDK5RAP2	-0.329587	0.00735743	0.115086
ILMN_1760441	MRPS5	-0.329566	0.00212399	0.0602128
ILMN_2396444	CD14	-0.329513	0.0284194	0.238823
ILMN_3209358	LOC646836	-0.329508	0.000105843	0.018379
ILMN_1666632	VPS52	-0.32943	0.00147892	0.050986
ILMN_1652749	ERF	-0.3293	0.00827248	0.121643
ILMN_1782609	STAG2	-0.32914	0.00915737	0.128383
ILMN_1698996	SLC19A1	-0.329012	0.0325912	0.257928
ILMN_1730117	TMC5	-0.328935	0.00333827	0.0756936
ILMN_3263702	LOC100128881	-0.32888	0.0190478	0.191251
ILMN_1673185	CPSF2	-0.328825	0.0072548	0.114179
ILMN_1798014	EIF2S2	-0.328685	0.00249597	0.0653752
ILMN_2376859	PDGFD	-0.328623	0.0101045	0.135427
ILMN_1728478	CXCL16	-0.328505	0.13378	0.522283
ILMN_2143250	FAR1	-0.328158	0.000878969	0.0404698
ILMN_1717403	C9ORF100	-0.328113	0.00220673	0.0616357
ILMN_2207393	CNOT3	-0.328068	0.154655	0.554447
ILMN_1681984	GALNT10	-0.328066	0.00810435	0.120637
ILMN_1814122	MDC1	-0.328038	0.00243348	0.0646419
ILMN_1802615	CDK6	-0.327802	0.000378474	0.0284581
ILMN_2343097	NCALD	-0.327779	0.0172277	0.181213
ILMN_1803652	C9ORF91	-0.327678	0.00518869	0.0952246
ILMN_1667374	C14ORF149	-0.327407	0.0376509	0.278729
ILMN_1665964	GAB2	-0.326996	0.000352623	0.0279307
ILMN_1716382	LOC387882	-0.326862	0.04593	0.309108
ILMN_1660663	DYRK1A	-0.326788	0.0133351	0.157344
ILMN_1669376	DRAM1	-0.326709	0.00134173	0.0493065
ILMN_1669046	FOXQ1	-0.326612	0.0111237	0.142076
ILMN_1725760	YTHDC2	-0.326302	0.00322368	0.0747461
ILMN_1741200	RFX5	-0.326271	0.0020876	0.0596128
ILMN_1682919	PAFAH2	-0.326216	0.00189644	0.0575133
ILMN_2138801	TP73L	-0.326194	0.0023796	0.063786
ILMN_3245057	ASAP1	-0.326013	0.0010826	0.0448592
ILMN_1662306	RABL3	-0.325997	0.00486543	0.091457
ILMN_2235354	PWWP2	-0.325972	0.00144137	0.0502786
ILMN_2174884	XPO7	-0.325943	0.00451789	0.0886885
ILMN_2143685	CLDN7	-0.325936	0.0514388	0.327824
ILMN_1799367	TXNDC14	-0.325735	0.00133018	0.0493065
ILMN_1725707	ATG16L1	-0.32559	0.000356556	0.0280675
ILMN_2346460	NARG2	-0.325529	0.00282356	0.0693305
ILMN_1707689	FAM59B	-0.325513	0.0010162	0.0434037
ILMN_3277209	LOC285943	-0.325427	0.0181899	0.186599
ILMN_2145423	DET1	-0.325227	0.0260519	0.227526
ILMN_1756755	LINGO1	-0.325226	0.0135875	0.15881
ILMN_2415572	GALC	-0.325225	0.00311387	0.0732032
ILMN_1652082	ELF4	-0.325145	0.0160722	0.17475
ILMN_1670099	NOSTRIN	-0.325073	0.0168642	0.179436
ILMN_1841620	HS.572642	-0.325061	0.000481284	0.0314826
ILMN_3181215	AGFG1	-0.324739	0.00272075	0.0682583
ILMN_1715647	VANGL2	-0.324703	0.00102551	0.0435663
ILMN_1711414	MRPS27	-0.324495	0.00433534	0.0867637
ILMN_1700831	SLC27A2	-0.324398	0.00713265	0.113276
ILMN_1725773	DNAJC12	-0.324323	0.0123538	0.150621
ILMN_2393046	NHLRC3	-0.324234	0.000377028	0.0284464
ILMN_1753287	DLL3	-0.324121	0.000305397	0.0259271
ILMN_1705907	NUP153	-0.32386	0.0338147	0.26347
ILMN_1794442	ZNF469	-0.323738	0.00255013	0.0661703
ILMN_1763739	SOLH	-0.323711	0.0264546	0.229177
ILMN_1715684	LAMB3	-0.323629	0.00875946	0.125563
ILMN_1673518	BRWD1	-0.323619	0.00513329	0.0946333
ILMN_1693227	ZC3H7A	-0.323355	0.0262325	0.2283
ILMN_1764891	ZNF384	-0.323352	0.00431148	0.0864695
ILMN_1877068	HS.12489	-0.322923	0.00218421	0.0612603
ILMN_1723768	NLRX1	-0.322832	0.0101568	0.135705
ILMN_1728168	C20ORF45	-0.322806	0.00876753	0.125599
ILMN_1740169	TYRO3	-0.322216	0.00634275	0.106572
ILMN_1789338	SORBS3	-0.322159	0.190842	0.605107
ILMN_1679978	WBSCR16	-0.322153	0.00876419	0.125589
ILMN_1759991	MGC3731	-0.3217	0.0855707	0.42476
ILMN_1712269	ZNF605	-0.321632	0.000289976	0.025656
ILMN_1671766	F12	-0.321587	0.0767131	0.402001
ILMN_2189605	FAM122B	-0.321583	0.000378241	0.0284581
ILMN_1658499	SYT13	-0.321537	0.168155	0.574817
ILMN_1715096	C6ORF168	-0.321371	0.000327857	0.0270001
ILMN_1686748	TMEM9	-0.320711	0.00312384	0.0733254
ILMN_1814686	BCMO1	-0.320554	0.0631682	0.365136
ILMN_2396020	DUSP6	-0.320551	0.0283255	0.238645
ILMN_2088410	PSMG2	-0.320361	0.0044026	0.0874796
ILMN_2415529	CDK5RAP2	-0.320135	0.00437538	0.0870994
ILMN_1736828	CHST10	-0.320037	3.15141e-05	0.0119165
ILMN_1661599	DDIT4	-0.31994	0.0923662	0.44035
ILMN_1676058	MAGOHB	-0.319751	8.91767e-05	0.0168888
ILMN_1811836	DYNC2LI1	-0.319661	0.0055866	0.0991212
ILMN_2348788	CD44	-0.31964	0.0534808	0.333944
ILMN_1689989	CDC42BPB	-0.319356	0.282975	0.702229
ILMN_1682792	BYSL	-0.319332	0.000523325	0.0325654
ILMN_1799106	MOSC1	-0.319329	0.00226224	0.0619199
ILMN_1678362	INO80	-0.319313	0.0014876	0.051136
ILMN_1723709	C9ORF116	-0.319111	0.0218929	0.206475
ILMN_1740861	DTWD1	-0.319104	0.00485363	0.0914042
ILMN_1787514	CAPN12	-0.319013	0.0132	0.156331
ILMN_2363106	RBM23	-0.318938	0.0262687	0.228573
ILMN_1744574	TRUB1	-0.318908	0.00363495	0.0790071
ILMN_1806818	MCM3	-0.318846	0.0141183	0.16242
ILMN_2228463	DDC	-0.318762	0.121325	0.500369
ILMN_1686194	SDCCAG10	-0.318686	0.00592525	0.10249
ILMN_1742866	F2R	-0.318681	0.00731652	0.114692
ILMN_2096372	ALDH1A1	-0.318433	0.00108162	0.0448592
ILMN_1678235	KIAA1267	-0.318359	0.0269969	0.231585
ILMN_1761463	EFHD2	-0.318323	0.00102596	0.0435663
ILMN_1675640	OAS1	-0.318206	0.0193244	0.192746
ILMN_1680072	ZNF32	-0.31819	0.000111553	0.0190208
ILMN_1784320	ELMO1	-0.31815	0.0610703	0.358885
ILMN_1690101	FAIM	-0.318073	0.00933037	0.129795
ILMN_1811437	C11ORF9	-0.318018	0.00124726	0.0478547
ILMN_1696731	LOC652683	-0.317711	0.00325031	0.0749158
ILMN_1685339	TPM1	-0.317602	0.000220033	0.0222302
ILMN_1775042	WDR69	-0.317508	0.00803436	0.120298
ILMN_1805826	BIVM	-0.317432	0.0129823	0.154801
ILMN_2096604	NIP30	-0.317316	8.02571e-05	0.0161303
ILMN_1799890	ZFYVE20	-0.317215	0.000670557	0.0362026
ILMN_2399893	RPS24	-0.317164	0.00444163	0.0879224
ILMN_2323944	FAM110A	-0.317031	0.000313429	0.0263878
ILMN_1683300	BAX	-0.316722	0.104687	0.466721
ILMN_1763520	SULT2B1	-0.316631	0.00044694	0.0303733
ILMN_2143795	MGC4677	-0.316574	0.039495	0.286186
ILMN_2395711	ARRB2	-0.316453	0.0396222	0.286584
ILMN_2373830	ATN1	-0.316377	0.0750281	0.398386
ILMN_1705442	CMTM3	-0.316245	0.0186173	0.18898
ILMN_3288032	LOC646576	-0.31621	0.00274814	0.0685151
ILMN_1776586	RPL26L1	-0.316056	0.0070696	0.112806
ILMN_1702301	DOCK10	-0.315963	0.00254167	0.0659954
ILMN_2279635	EIF4G2	-0.315916	0.00470276	0.0903277
ILMN_1810864	PMP22	-0.315789	0.00465046	0.0900481
ILMN_1669635	NUP85	-0.315741	0.0235379	0.214659
ILMN_1788053	SLC25A12	-0.315661	0.0012932	0.0488634
ILMN_1660718	GABBR2	-0.315305	0.00393162	0.0819841
ILMN_1843949	HS.194225	-0.315172	0.000157022	0.0207739
ILMN_2360710	TPM1	-0.315074	0.0549531	0.338793
ILMN_1780898	PRKCH	-0.314938	0.00970215	0.132134
ILMN_1718808	AKAP10	-0.314909	0.00663114	0.109242
ILMN_3186473	LCLAT1	-0.314663	0.000828173	0.0398324
ILMN_1741176	CHMP2B	-0.314391	3.04547e-05	0.0119165
ILMN_2370976	FER1L3	-0.314148	0.0199551	0.19655
ILMN_1807042	MARCKS	-0.314119	0.0198731	0.195996
ILMN_2352097	GPR56	-0.314113	0.139867	0.532834
ILMN_1703487	LMO4	-0.31411	6.39868e-05	0.0150059
ILMN_1753279	HNRNPA0	-0.313936	0.0020667	0.0593388
ILMN_1734833	NBN	-0.313923	0.0015646	0.0518951
ILMN_1692865	VPS37D	-0.3138	0.0808276	0.412086
ILMN_1655557	INTS6	-0.31373	0.0134425	0.157899
ILMN_1805812	TOR1A	-0.3137	5.62945e-05	0.0144823
ILMN_1741976	SMARCAD1	-0.313692	0.00533038	0.0964904
ILMN_1743340	CHST14	-0.313667	0.00220041	0.0615161
ILMN_1735548	HIVEP1	-0.313666	0.00185967	0.056777
ILMN_1882590	HS.531457	-0.313532	0.00108862	0.0449968
ILMN_1781906	RBM17	-0.313435	0.0027558	0.0685825
ILMN_1766334	MB	-0.313433	0.0244259	0.219666
ILMN_1811650	DUS2L	-0.313334	0.000308659	0.0260326
ILMN_1813175	LPHN1	-0.313145	0.00101638	0.0434037
ILMN_1659888	PPP1R14B	-0.313091	0.0269207	0.231259
ILMN_2306033	PRAME	-0.312592	0.00800819	0.120113
ILMN_1847308	HS.475334	-0.312454	0.00027169	0.0247726
ILMN_2380243	SMAGP	-0.312338	0.0205462	0.199223
ILMN_1665538	SKP2	-0.312153	2.87534e-05	0.0119165
ILMN_1664323	MBIP	-0.311911	0.0301679	0.24706
ILMN_1669928	ARHGEF16	-0.31165	0.000639048	0.0352604
ILMN_2275098	DTX2	-0.311636	0.0482262	0.317371
ILMN_1703692	LOC647000	-0.311596	0.00846615	0.123339
ILMN_2357438	AURKA	-0.311568	0.00122555	0.0474399
ILMN_1660582	LIG3	-0.311559	0.000495618	0.0317123
ILMN_1727462	ARSE	-0.311451	0.0597151	0.354382
ILMN_1759984	KCTD1	-0.31131	0.00301841	0.0716394
ILMN_1712419	DCDC2	-0.311294	0.00194709	0.0580207
ILMN_2410864	RAB28	-0.311267	0.0100206	0.134633
ILMN_1814859	DDX47	-0.31124	0.000172344	0.0212628
ILMN_1658628	C14ORF72	-0.311235	0.00037545	0.0284198
ILMN_1699603	MRPL12	-0.310673	0.0230842	0.212325
ILMN_3270641	HNRNPH3	-0.310626	0.0141461	0.162642
ILMN_2189424	MRPL20	-0.310543	0.00153822	0.0516213
ILMN_1722894	ZNRD1	-0.310299	0.00207349	0.0594079
ILMN_1791593	DENND5B	-0.310025	0.002743	0.0685151
ILMN_1712577	FAM174A	-0.309822	0.00054243	0.0328877
ILMN_2286024	CTPS2	-0.309661	0.00700289	0.112563
ILMN_1801257	CENPA	-0.309596	0.0765523	0.401578
ILMN_1700606	RNF43	-0.309198	0.000160868	0.0208164
ILMN_3241501	GPRIN2	-0.309144	0.00215772	0.0609152
ILMN_1670456	RBM42	-0.309036	0.165963	0.571136
ILMN_1732452	MAPKAPK3	-0.308999	0.146995	0.543391
ILMN_1810467	PPP2R1A	-0.308945	0.0484424	0.318357
ILMN_1696828	RGS14	-0.308627	0.00145604	0.0504966
ILMN_1681590	LARP1	-0.308618	0.0338277	0.263517
ILMN_2197128	OSR1	-0.308062	0.02438	0.21947
ILMN_1767892	DUSP12	-0.308034	0.000955848	0.041996
ILMN_2350970	SOCS5	-0.307951	0.00138329	0.0496746
ILMN_1735402	WDR22	-0.307873	0.000532613	0.0328146
ILMN_3239060	KRBA1	-0.307616	0.00494777	0.0925498
ILMN_1915076	HS.355933	-0.307404	0.000679332	0.0364222
ILMN_1788377	COL27A1	-0.307401	0.00433393	0.0867637
ILMN_1790881	HNMT	-0.307343	0.00320892	0.0745503
ILMN_2278152	TPM1	-0.307204	0.00547401	0.0980444
ILMN_1725139	CA9	-0.307109	0.103772	0.465104
ILMN_2293992	RAB28	-0.307009	0.00386357	0.081372
ILMN_2378081	BCL7A	-0.306922	0.00736361	0.115086
ILMN_3253901	HAVCR1	-0.306688	0.120791	0.499525
ILMN_1798533	ZNF22	-0.306628	0.0612501	0.359499
ILMN_1722698	RCHY1	-0.306623	0.000868731	0.0403789
ILMN_1691476	MYLK	-0.306538	0.00657793	0.108744
ILMN_1685314	WNT7B	-0.306436	0.0246653	0.220753
ILMN_1733042	BCAS1	-0.306136	0.00972761	0.132252
ILMN_1755862	PFAS	-0.306062	0.078945	0.407809
ILMN_1810418	LBR	-0.305909	0.00686575	0.111287
ILMN_1738681	NUP62	-0.305688	0.00351506	0.0776156
ILMN_3181695	LOC100130178	-0.3055	0.00362052	0.0788418
ILMN_1799836	HOXA2	-0.305496	0.00299149	0.0712747
ILMN_1672486	TCF7L2	-0.305353	0.0723499	0.3908
ILMN_1899404	HS.128753	-0.305297	0.0290103	0.241297
ILMN_1770356	POLRMT	-0.305291	0.0210276	0.202113
ILMN_1767665	LOC493869	-0.305291	0.015165	0.169167
ILMN_2046003	ZDHHC6	-0.305151	0.0130933	0.155614
ILMN_1782095	C20ORF55	-0.305049	0.000592394	0.0342885
ILMN_1654920	HNRPH3	-0.305026	0.00871839	0.125344
ILMN_1856315	HS.473191	-0.30487	0.065808	0.372059
ILMN_1797031	HSPBAP1	-0.304843	0.00184244	0.05647
ILMN_1692477	MGAT5B	-0.304699	0.0347518	0.267977
ILMN_1743219	CA11	-0.30456	0.00507898	0.0939145
ILMN_3238680	C7ORF55	-0.304405	0.00217365	0.0611463
ILMN_1714643	MGAM	-0.304309	0.0142605	0.163401
ILMN_2403458	SMARCB1	-0.304036	0.158045	0.559272
ILMN_1652512	C2CD2	-0.303979	0.000960176	0.0421078
ILMN_1740762	GRB7	-0.303872	0.0117163	0.14574
ILMN_1764596	MPST	-0.303861	0.0184858	0.188209
ILMN_1797531	PRKAG2	-0.303807	0.00204158	0.0591139
ILMN_1724666	INADL	-0.303552	0.000363877	0.0282277
ILMN_1697491	FLJ14213	-0.30354	0.000444425	0.0302459
ILMN_1758679	TMEM168	-0.303216	0.00148752	0.051136
ILMN_1693538	STK36	-0.303094	0.000861828	0.0402828
ILMN_1745152	UQCC	-0.302975	0.0110874	0.141875
ILMN_1659913	ISG20	-0.302942	0.130602	0.517225
ILMN_1764964	IFNGR2	-0.302844	0.000165576	0.0210593
ILMN_2216637	STK32B	-0.302715	0.182431	0.594838
ILMN_1807994	PCNP	-0.302413	0.00257411	0.0663996
ILMN_1773117	BCOR	-0.302315	0.000158672	0.0207757
ILMN_1655504	IFT81	-0.302234	0.00224374	0.0617551
ILMN_1793386	MED12	-0.302179	0.000777195	0.0386397
ILMN_1669390	PPP1R13L	-0.301899	0.00196782	0.0583075
ILMN_2329569	C9ORF116	-0.30178	0.0224016	0.20906
ILMN_1652128	LMBRD1	-0.301718	0.00157739	0.0520184
ILMN_1707484	GEMIN6	-0.301611	0.00772008	0.117926
ILMN_1750160	FASTKD3	-0.301459	0.022314	0.208613
ILMN_1794829	C6ORF117	-0.301442	0.0849362	0.423073
ILMN_1655444	LOC728492	-0.301436	0.0148011	0.167122
ILMN_1750051	FLJ39827	-0.301391	0.000785738	0.0387811
ILMN_1776879	HMGN2	-0.301272	0.0249117	0.221792
ILMN_1660413	SGK2	-0.300986	0.00571397	0.100438
ILMN_1708101	LMNB2	-0.300878	0.0262981	0.228661
ILMN_1766054	ABCA1	-0.300786	0.000743821	0.0375737
ILMN_2407434	DCLK2	-0.300778	0.00346265	0.0769376
ILMN_3245066	DENND4B	-0.30076	0.0560847	0.342594
ILMN_1714223	LETM2	-0.300587	0.000204946	0.0221619
ILMN_1690979	SLC17A3	-0.300566	0.0903738	0.436215
ILMN_2329263	NFIC	-0.300486	0.0216582	0.205327
ILMN_2364971	PPP2R5C	-0.30016	0.0143438	0.164038
ILMN_2367883	GEM	-0.300133	0.00142695	0.0501461
ILMN_1758173	TMEM99	-0.300024	0.00373231	0.0801291
ILMN_2086077	JUNB	-0.299977	0.0693395	0.382501
ILMN_1759732	RFNG	-0.299888	0.0292556	0.242668
ILMN_1747775	STX2	-0.29972	8.21934e-05	0.016243
ILMN_1897741	HS.137971	-0.299663	0.0214763	0.204382
ILMN_1694194	SCAF1	-0.299505	0.208328	0.627166
ILMN_2370414	CHD3	-0.299193	0.00013486	0.0200859
ILMN_1743635	ALG14	-0.299187	0.00701672	0.112567
ILMN_1671568	ECHDC2	-0.299152	0.109912	0.47776
ILMN_1709937	KCNN4	-0.299102	9.00267e-05	0.0169404
ILMN_1844611	HS.129244	-0.298951	0.000211898	0.0221619
ILMN_2392189	CTDSPL	-0.298875	0.0158819	0.173358
ILMN_1670901	COX10	-0.298628	0.0107438	0.139537
ILMN_2331348	TCOF1	-0.298567	0.00676873	0.110392
ILMN_2318643	TGIF1	-0.298477	0.00240614	0.0642786
ILMN_1779182	TMEM98	-0.298434	0.205491	0.62367
ILMN_1736190	CYP4F3	-0.298408	0.00383945	0.0812097
ILMN_1655194	PHF17	-0.298383	0.0107901	0.139701
ILMN_1761147	GABPB2	-0.298083	0.0616827	0.360874
ILMN_2098418	LOC652968	-0.298	0.000876236	0.0404551
ILMN_1804357	GNG4	-0.297852	0.0511694	0.32699
ILMN_1744023	MGC18216	-0.297813	0.00264762	0.0675053
ILMN_1743966	BCL9L	-0.297799	0.120929	0.499661
ILMN_1808501	SH3KBP1	-0.297666	0.00359218	0.0784851
ILMN_2090105	TAGLN2	-0.297353	0.0169527	0.179971
ILMN_1684594	USP24	-0.297319	0.0064303	0.107469
ILMN_1754241	C16ORF73	-0.297154	0.022835	0.2109
ILMN_1722774	VPS72	-0.296889	0.00199622	0.0585712
ILMN_1765044	CUTC	-0.296547	0.0123629	0.150621
ILMN_3276971	LOC642469	-0.295915	0.102382	0.461258
ILMN_1654946	ZSCAN18	-0.295903	0.00386953	0.081372
ILMN_1713901	KDELR3	-0.295886	0.021469	0.204382
ILMN_1799243	ANXA13	-0.295854	0.138135	0.529795
ILMN_1708858	CSNK1E	-0.295589	0.159218	0.561279
ILMN_1768816	TMPO	-0.29551	0.0106903	0.139178
ILMN_2129859	FASTKD3	-0.295488	0.00776193	0.118159
ILMN_1777591	C10ORF65	-0.295454	0.13113	0.518384
ILMN_3245236	FBRS	-0.295405	0.0180098	0.185791
ILMN_1796639	UBQLN3	-0.295363	0.0950471	0.446611
ILMN_2112811	RPL36A	-0.295307	0.0243641	0.21947
ILMN_2117171	LMO4	-0.295245	0.00629572	0.106209
ILMN_1712389	CKLF	-0.295227	0.00778182	0.118161
ILMN_1692177	TSC22D1	-0.294865	0.00460971	0.0895972
ILMN_1707791	TAZ	-0.294761	0.000283472	0.0253582
ILMN_1851547	HS.86045	-0.294546	0.00260101	0.0667452
ILMN_2346769	FAM189B	-0.29432	0.00361255	0.0788193
ILMN_1906187	HS.576106	-0.294314	0.0237228	0.215757
ILMN_2380566	SIAH1	-0.294271	0.000556372	0.0333477
ILMN_1767182	CMIP	-0.294241	0.000690893	0.0366955
ILMN_1775759	NRAS	-0.294169	0.00516385	0.0949657
ILMN_1746618	PAQR7	-0.294165	0.000212089	0.0221619
ILMN_1812976	DDX54	-0.293847	0.000614892	0.0347392
ILMN_1735461	DDX21	-0.293801	0.0195213	0.1937
ILMN_1753712	STX10	-0.293783	0.00167136	0.0536641
ILMN_2223380	PPWD1	-0.293718	0.00467633	0.09015
ILMN_3245707	RIMKLB	-0.293563	0.000121505	0.0196534
ILMN_1674983	LOC387841	-0.293557	0.0706089	0.385719
ILMN_1681678	CTDSP1	-0.293401	0.0328117	0.258892
ILMN_1796106	MGAT4B	-0.29333	0.100405	0.45692
ILMN_1693702	MRFAP1L1	-0.293134	0.000643455	0.0353384
ILMN_2336609	SYTL2	-0.293123	0.00870195	0.125267
ILMN_1748685	TRIM31	-0.293037	0.00190135	0.0575288
ILMN_1741960	DGKG	-0.293012	0.00046252	0.030768
ILMN_1812776	FBXO28	-0.292927	0.00357347	0.0783195
ILMN_3238845	FAM165B	-0.29247	0.00672117	0.110007
ILMN_3251477	RG9MTD3	-0.292417	0.000155227	0.0207575
ILMN_1736015	PHF17	-0.292164	0.00359266	0.0784851
ILMN_1718061	FLJ12688	-0.29188	0.00559757	0.0992112
ILMN_3245824	C17ORF89	-0.291873	0.0025339	0.0658841
ILMN_1754126	SH2D5	-0.291627	0.0156705	0.171961
ILMN_2159453	STXBP2	-0.291624	0.0247912	0.221345
ILMN_3304898	LOC92755	-0.291585	0.104368	0.46624
ILMN_1686573	DEFB1	-0.291339	0.107047	0.471443
ILMN_1726842	TYW3	-0.291219	0.000261349	0.0244916
ILMN_1799198	OTUB2	-0.291196	0.000130188	0.019935
ILMN_1746376	SCARA3	-0.291185	0.0381961	0.280725
ILMN_1667260	MAPK3	-0.291031	0.212281	0.631939
ILMN_1797776	PRSS23	-0.290722	0.0624405	0.363059
ILMN_1696190	STRN4	-0.290711	0.0224394	0.209241
ILMN_2301083	UBE2C	-0.290612	0.00110611	0.0452711
ILMN_3251085	RBBP4	-0.290587	0.0463747	0.310805
ILMN_1657750	CNNM1	-0.29052	0.0119028	0.147116
ILMN_1697377	LOC649841	-0.290473	0.00360167	0.0786456
ILMN_2324998	NGDN	-0.290352	0.00153644	0.0516213
ILMN_1763634	PEX14	-0.290153	0.00771877	0.117926
ILMN_2319913	DGKA	-0.290146	0.00115978	0.0461213
ILMN_1693668	KIAA0261	-0.290124	0.0149007	0.167617
ILMN_1798582	GRB7	-0.290062	0.0110962	0.141875
ILMN_1731484	RHOT1	-0.290025	0.00165263	0.0532705
ILMN_1731224	PARP9	-0.28999	0.00220987	0.0616869
ILMN_2361603	NDRG2	-0.289966	0.0165558	0.177432
ILMN_2344298	STEAP2	-0.289836	0.000543685	0.0329052
ILMN_1741727	QPCT	-0.289832	0.0975064	0.451681
ILMN_1676088	MSRB3	-0.289825	0.00958576	0.131497
ILMN_1722089	RNF217	-0.289713	0.00936547	0.129908
ILMN_1683664	LOC650369	-0.289696	0.00706032	0.112786
ILMN_1732296	ID3	-0.289621	0.000165181	0.0210593
ILMN_1719154	AKR1C2	-0.289583	0.0102847	0.136607
ILMN_2348146	ERCC8	-0.289536	0.027275	0.233099
ILMN_1800225	PPARG	-0.289399	0.0170972	0.180529
ILMN_1651433	DCK	-0.289388	0.0118067	0.146325
ILMN_1770479	LMO7	-0.289293	0.000221183	0.0222302
ILMN_2380588	C6ORF108	-0.289002	0.0128249	0.15368
ILMN_2371169	ZYX	-0.288571	0.0196996	0.194937
ILMN_3256478	LOC100129034	-0.288521	0.00105216	0.0441729
ILMN_2363498	LSR	-0.288486	0.0113265	0.143461
ILMN_1802519	VPS36	-0.288473	0.00625449	0.105782
ILMN_1676745	ZNF142	-0.288317	0.0295115	0.24381
ILMN_1798081	PTPRF	-0.288185	0.00945429	0.130642
ILMN_1721626	ARID5B	-0.288084	0.00262796	0.0672016
ILMN_1813938	CHCHD4	-0.287942	0.00160867	0.052458
ILMN_1678086	CCDC74A	-0.287889	0.0104609	0.137626
ILMN_3242357	LOC100132418	-0.28776	0.0110848	0.141875
ILMN_1672662	SLC20A1	-0.287689	0.00451505	0.0886885
ILMN_2370910	RAD51L3	-0.287643	0.00140993	0.0498446
ILMN_1751062	SCARA5	-0.287556	0.0356269	0.271379
ILMN_1756669	POGK	-0.287476	0.0110235	0.141312
ILMN_1656691	FBXO4	-0.287297	0.0147099	0.16661
ILMN_1676448	WDFY1	-0.287127	0.000629872	0.0351464
ILMN_1763638	BCAR3	-0.287106	0.00176197	0.0555496
ILMN_1706455	TTC5	-0.287101	0.0234154	0.214204
ILMN_1903914	HS.193767	-0.286959	0.00504344	0.0935245
ILMN_2159300	C10ORF114	-0.286934	0.000944958	0.0417978
ILMN_1681340	C1ORF41	-0.286898	0.0154816	0.171174
ILMN_1693717	RPH3AL	-0.2867	0.115809	0.490536
ILMN_2356311	C21ORF51	-0.286671	0.0184426	0.187932
ILMN_1698725	FRMD3	-0.286618	0.0270824	0.23208
ILMN_1707169	AGMAT	-0.286514	0.0799898	0.409943
ILMN_1745256	CXXC5	-0.28643	0.00956133	0.131429
ILMN_2397750	IVNS1ABP	-0.28641	0.00226201	0.0619199
ILMN_1770692	WDR12	-0.286226	0.0108275	0.139879
ILMN_1731648	FOXJ2	-0.286213	0.0149624	0.168059
ILMN_1733859	DCAF15	-0.285501	0.00404595	0.0832362
ILMN_1764801	LOC285047	-0.285438	0.0276029	0.234777
ILMN_1672094	DLX1	-0.285428	0.00394889	0.0821218
ILMN_1716370	TNS4	-0.285394	0.000539995	0.0328877
ILMN_1798459	PPAN	-0.285299	0.0117432	0.14592
ILMN_1748124	TSC22D3	-0.285297	0.043407	0.301095
ILMN_1660031	P2RY6	-0.284965	0.00232134	0.0629159
ILMN_1703140	NEDD4	-0.284898	0.000476547	0.0313067
ILMN_3247653	LRFN1	-0.284895	0.00250631	0.0655094
ILMN_1657836	PLEKHG2	-0.28489	0.0124125	0.150854
ILMN_1776858	DUS4L	-0.284782	0.00394887	0.0821218
ILMN_2374293	DYRK1A	-0.284704	0.00345127	0.0769376
ILMN_2138435	MRPS27	-0.284701	0.0186952	0.189427
ILMN_1802174	WT1	-0.28465	0.00151323	0.0514925
ILMN_1767811	ZNF416	-0.284566	0.00563458	0.0996729
ILMN_1652677	FAM89A	-0.284563	0.0143765	0.164333
ILMN_1757106	2006-03-01	-0.284477	0.00553822	0.0985407
ILMN_2350266	FBXO46	-0.284376	0.0166874	0.178479
ILMN_1722533	KATNAL1	-0.284283	0.000339175	0.0273372
ILMN_1691559	ELF2	-0.284199	0.0798019	0.409865
ILMN_1731699	RAB15	-0.284198	0.0128001	0.153637
ILMN_1778684	BRE	-0.284191	0.00955552	0.131429
ILMN_3236061	ZNF783	-0.284074	0.000709068	0.0368528
ILMN_1680955	AURKA	-0.283853	0.00265559	0.0675053
ILMN_2375484	CPEB2	-0.283849	0.000637149	0.0352604
ILMN_1793672	SIX5	-0.283758	0.0571799	0.345582
ILMN_1760593	CRY1	-0.283565	0.00529402	0.0964571
ILMN_1735275	WDSUB1	-0.283362	0.000593819	0.0343288
ILMN_1658498	SLC44A3	-0.28322	0.0289055	0.240995
ILMN_1747857	SMARCE1	-0.283066	0.0102573	0.136391
ILMN_1800787	RFTN1	-0.282905	0.0668996	0.375132
ILMN_1797893	PFAAP5	-0.282755	0.00156682	0.0518951
ILMN_1756204	RPS6KA4	-0.28272	0.0125402	0.15173
ILMN_1703335	LACTB	-0.282604	0.00138411	0.0496746
ILMN_1800958	ALS2CR4	-0.282285	0.00284009	0.0695388
ILMN_1694923	PTPN9	-0.282249	0.00435039	0.0867943
ILMN_1795007	C2ORF47	-0.282208	0.0229152	0.211397
ILMN_1802404	ABCC1	-0.282189	0.0498754	0.323358
ILMN_1763326	C5ORF25	-0.282059	0.0184326	0.187932
ILMN_1668639	TBC1D10B	-0.282051	0.118681	0.49597
ILMN_2150654	ZSWIM4	-0.281991	0.00810534	0.120637
ILMN_1697448	TXNIP	-0.281794	0.468136	0.831039
ILMN_2281186	RGNEF	-0.281763	0.00211739	0.0601
ILMN_3219695	LOC441711	-0.281756	0.00143824	0.0502786
ILMN_1772692	DICER1	-0.281752	0.0109594	0.140951
ILMN_2188521	PVRL3	-0.281734	0.0488571	0.319699
ILMN_1669553	UBE2E3	-0.281457	0.0313702	0.252539
ILMN_2357770	TCEA1	-0.281431	0.0081192	0.120679
ILMN_2405680	CRB3	-0.281039	0.000422365	0.0297803
ILMN_1721022	SHC1	-0.281004	0.0448195	0.306438
ILMN_1809490	NCKAP5	-0.280926	0.0422362	0.296538
ILMN_1685005	TNFRSF1A	-0.280882	0.0492044	0.321257
ILMN_1765993	DMBX1	-0.280875	0.00077152	0.0385012
ILMN_1691611	LOC645436	-0.280739	0.0455607	0.30849
ILMN_1701006	HEXIM2	-0.280475	0.00691646	0.111568
ILMN_2386291	WTIP	-0.280458	0.0553094	0.339814
ILMN_3237721	TMCO7	-0.280275	0.00476511	0.0906352
ILMN_1811188	BCCIP	-0.280264	0.0247412	0.221139
ILMN_1800634	NME4	-0.280183	0.0176134	0.183764
ILMN_3179620	LOC100129673	-0.28012	0.0660352	0.372533
ILMN_1881909	HS.579631	-0.280096	0.00678361	0.11052
ILMN_1727761	GMEB1	-0.279973	0.0137274	0.159845
ILMN_2174081	ZNF133	-0.279961	0.0120746	0.148514
ILMN_1684017	GYG2	-0.279952	0.0310825	0.251509
ILMN_1674366	LHX4	-0.279881	0.0001778	0.0212647
ILMN_1772719	GPN1	-0.279867	0.00566082	0.0997635
ILMN_1670660	NPTX1	-0.279834	0.00691452	0.111568
ILMN_2346649	ZNF473	-0.279774	0.00087594	0.0404551
ILMN_3262376	LOC100130967	-0.279396	0.0138967	0.161088
ILMN_1773801	TGFB1I1	-0.279308	0.0123702	0.150659
ILMN_1803033	MGST1	-0.279114	0.00572866	0.100579
ILMN_2411076	MATR3	-0.279102	0.00779964	0.118169
ILMN_1697115	FLJ12355	-0.278401	0.00138439	0.0496746
ILMN_1661593	FAM18B	-0.278069	0.007229	0.114001
ILMN_1674421	TM9SF4	-0.277931	0.00592626	0.10249
ILMN_1770373	TMEM39A	-0.277907	0.00430633	0.0864695
ILMN_1712386	C21ORF45	-0.277872	0.0960377	0.448567
ILMN_1669832	TCF12	-0.27777	0.000178103	0.0212647
ILMN_3236935	LOC728908	-0.277641	0.24682	0.667137
ILMN_1815169	MCM5	-0.277616	0.0602824	0.3564
ILMN_2177965	RPS19BP1	-0.277446	0.00568257	0.100109
ILMN_3282768	LOC644879	-0.277391	0.0234448	0.214313
ILMN_1690464	TMEM20	-0.2772	0.00369782	0.0797132
ILMN_3234436	LOC100132528	-0.277081	0.0125938	0.152011
ILMN_1692511	TMEM106C	-0.276964	0.0146052	0.165822
ILMN_1780894	ANTXR1	-0.276787	0.0383208	0.281021
ILMN_2115696	USP42	-0.276758	0.00993441	0.134152
ILMN_2103397	ZNF234	-0.276731	0.00442613	0.0877995
ILMN_2105919	FGF2	-0.276641	0.000296913	0.0257268
ILMN_1693270	SUSD2	-0.276269	0.359522	0.764203
ILMN_3233871	ATXN1L	-0.276216	0.0442056	0.304133
ILMN_2149164	SFRP1	-0.275975	0.0182512	0.187014
ILMN_1815705	LZTFL1	-0.275951	0.000119492	0.0194611
ILMN_2229242	LSM3	-0.275701	0.0240092	0.217571
ILMN_1758719	NEDD9	-0.275653	0.0048806	0.0916564
ILMN_1673548	HSPC159	-0.275622	0.0287931	0.240525
ILMN_1695917	C5ORF15	-0.275338	0.00861595	0.124523
ILMN_1707208	LOC643660	-0.275287	0.000516569	0.0324615
ILMN_1761808	MCFD2	-0.275177	0.0121221	0.148828
ILMN_2233366	ASAP1	-0.275158	0.0136596	0.159416
ILMN_1788538	NCALD	-0.274958	0.0747202	0.397915
ILMN_1690268	HNRPUL1	-0.274783	0.00310234	0.0730676
ILMN_1667022	PASK	-0.274735	0.00143521	0.0502747
ILMN_1767685	SERPINB7	-0.274626	0.00117205	0.0463083
ILMN_3197652	ERI2	-0.274564	0.000100479	0.0177562
ILMN_2370365	RFC4	-0.27447	0.004746	0.0906352
ILMN_1692072	LOC728006	-0.27426	0.0168416	0.179403
ILMN_1667405	C9ORF100	-0.274001	0.0124857	0.151324
ILMN_3258346	LOC100130009	-0.273851	0.321173	0.734586
ILMN_1751898	C12ORF4	-0.273669	0.00337852	0.0762396
ILMN_2367707	PKN1	-0.273512	0.022467	0.209284
ILMN_1733875	RUNDC1	-0.273435	0.0172373	0.181213
ILMN_1688606	RNFT1	-0.273273	0.0259767	0.227162
ILMN_1685104	C9ORF6	-0.273153	0.0251138	0.223041
ILMN_1814808	BFAR	-0.273103	0.0194156	0.1933
ILMN_1749722	RNF213	-0.272963	0.000699226	0.0366955
ILMN_1664833	MRPL50	-0.272912	0.000195936	0.0221619
ILMN_1767503	GABRB3	-0.272853	0.00249331	0.0653752
ILMN_1814281	SPC25	-0.272713	0.00166261	0.0534922
ILMN_1717799	PRKCE	-0.272675	0.00106258	0.0444919
ILMN_1659537	MED8	-0.272625	0.00149791	0.0512282
ILMN_1790577	SLC35F2	-0.272609	0.0107511	0.13954
ILMN_1675542	LOC729148	-0.272444	0.00132668	0.0493065
ILMN_2414027	CKLF	-0.272342	0.0067372	0.11008
ILMN_2225144	EIF4E3	-0.272336	0.0254627	0.224664
ILMN_1812474	TFG	-0.272308	0.00746671	0.11608
ILMN_3244065	C9ORF69	-0.272162	0.120202	0.498524
ILMN_1706553	SMG7	-0.272094	0.109525	0.476841
ILMN_1661220	TRIM16	-0.271912	0.0676926	0.377472
ILMN_1694548	ANXA3	-0.271863	0.194922	0.609248
ILMN_1680689	SPANXB2	-0.271757	0.00536695	0.0968245
ILMN_1658094	ZNF365	-0.271719	7.60099e-05	0.0158846
ILMN_3242038	GPX8	-0.271538	0.0253116	0.224142
ILMN_1696585	FERMT1	-0.271467	0.000858445	0.0402505
ILMN_1751773	POLD3	-0.27145	0.0109993	0.141171
ILMN_1752269	ACSS1	-0.271161	0.00047501	0.0313067
ILMN_1706598	ACPL2	-0.271059	0.00565663	0.0997489
ILMN_1729596	INF2	-0.270763	0.0200961	0.197122
ILMN_1666757	SDHALP1	-0.270695	0.00265081	0.0675053
ILMN_2405684	BIRC3	-0.270609	0.000848022	0.0400129
ILMN_1719403	MTX1	-0.270522	0.0120589	0.148381
ILMN_1792107	ERCC8	-0.270517	0.0469215	0.312645
ILMN_1669275	ZNF16	-0.27036	0.00582742	0.101563
ILMN_2306540	PDE9A	-0.270287	0.000793128	0.03894
ILMN_1773716	MRPL9	-0.270253	0.0105573	0.138362
ILMN_1690484	KIAA0895	-0.269968	0.000429153	0.0299259
ILMN_1731044	KCTD14	-0.269942	0.000622452	0.035017
ILMN_1703301	LOC653479	-0.269718	0.0223216	0.208642
ILMN_1751345	AP1S1	-0.269698	0.0218152	0.206195
ILMN_1688404	ZMYM4	-0.269686	0.000176681	0.0212647
ILMN_1781952	MGST1	-0.269582	0.000945144	0.0417978
ILMN_1660179	MATR3	-0.269491	0.0424674	0.297261
ILMN_1715968	MLL4	-0.269193	0.0189476	0.190903
ILMN_1803192	WDR76	-0.269089	0.00176627	0.0555496
ILMN_1810782	SH3KBP1	-0.268972	0.00168582	0.0539348
ILMN_2383306	GPATCH4	-0.268904	0.000931719	0.0415151
ILMN_1706558	FLJ20628	-0.268836	0.00330632	0.0753782
ILMN_1783675	ASB8	-0.26883	0.0443638	0.304769
ILMN_1712755	LRRC41	-0.268759	0.106247	0.469819
ILMN_1715392	PRPF3	-0.268753	0.0375018	0.278061
ILMN_1699208	NAP1L1	-0.26842	0.00367069	0.0794044
ILMN_2175894	HNRPR	-0.26839	0.00138136	0.0496746
ILMN_1686531	GGT1	-0.268346	0.0365501	0.274535
ILMN_1657760	SYT17	-0.268322	0.00373407	0.0801291
ILMN_1764871	PIGP	-0.268169	0.011642	0.145428
ILMN_1740233	UGT1A10	-0.268072	0.0153526	0.170332
ILMN_2389528	MTL5	-0.267987	0.00551968	0.0984454
ILMN_2411963	RBM39	-0.267959	0.0585003	0.350238
ILMN_1687223	ZNF514	-0.267955	0.000577351	0.0338378
ILMN_1801864	LOC730455	-0.267869	0.0165304	0.177389
ILMN_1745811	TDRD3	-0.267639	0.000374896	0.0284198
ILMN_1698752	NLRX1	-0.267553	0.00207666	0.0594079
ILMN_1740842	SALL2	-0.267511	0.0081399	0.120784
ILMN_1658821	SAMD1	-0.267507	0.124615	0.505819
ILMN_1709605	MANEAL	-0.267398	0.00594589	0.102577
ILMN_1706390	UGT1A6	-0.267377	0.0220998	0.207799
ILMN_1702279	KIF3B	-0.267365	0.0694536	0.382817
ILMN_1741331	MUDENG	-0.267102	0.00144722	0.0503339
ILMN_2200917	SLC4A7	-0.26707	0.00671925	0.110007
ILMN_1660222	MTBP	-0.267022	0.000117947	0.0194103
ILMN_1742330	PLXNB1	-0.266956	0.00532968	0.0964904
ILMN_1746831	ZNF114	-0.26695	0.000302503	0.0258845
ILMN_2142979	PTBP2	-0.266928	0.015172	0.169167
ILMN_1660079	RNF44	-0.266927	0.000363964	0.0282277
ILMN_1690063	LOC651143	-0.266529	0.0104346	0.137584
ILMN_1741475	C7ORF47	-0.266487	0.0174312	0.182507
ILMN_3238740	CENPBD1	-0.266455	0.0555023	0.3404
ILMN_1754839	DHX15	-0.266424	0.000175158	0.0212647
ILMN_1762764	SH3BGRL2	-0.266397	0.000232538	0.0228529
ILMN_1750876	SLC4A1AP	-0.266154	0.00318772	0.0742037
ILMN_2309245	BIN1	-0.266129	0.055338	0.339876
ILMN_1732509	LRRC40	-0.266048	0.0147832	0.16708
ILMN_1704672	OBFC2B	-0.26584	0.0195354	0.19372
ILMN_1661173	TRIP4	-0.265779	0.00431131	0.0864695
ILMN_1760180	MID2	-0.26575	0.00134377	0.0493065
ILMN_2332553	MSRB3	-0.2657	0.0194685	0.193625
ILMN_1730799	PHF12	-0.265655	0.136322	0.526811
ILMN_1737947	LSM5	-0.265614	0.000253662	0.0240839
ILMN_2292123	COL4A3BP	-0.265606	0.00426298	0.0859713
ILMN_2044453	LPAR5	-0.265086	0.0042488	0.0858512
ILMN_1785330	SH3BP4	-0.264928	0.000853935	0.0401526
ILMN_1749210	BUD13	-0.264828	0.00213171	0.0603613
ILMN_2340439	ZFP64	-0.264823	0.000957528	0.0420307
ILMN_1659106	PHLDA3	-0.264681	0.0683345	0.379345
ILMN_3249608	ANKLE2	-0.264436	0.00090661	0.040937
ILMN_1805652	PPP2R2D	-0.26417	0.0144427	0.164779
ILMN_2368585	GGT1	-0.264105	0.0114326	0.1443
ILMN_1751431	WIBG	-0.264007	0.0208437	0.201117
ILMN_1685547	ZXDB	-0.263978	0.00812544	0.120682
ILMN_1761858	MID1	-0.263927	0.00358831	0.0784628
ILMN_1734867	NR2C1	-0.263912	0.000796765	0.0389936
ILMN_1769388	GJB2	-0.263906	0.00685174	0.111169
ILMN_1663220	MRPL22	-0.263875	0.0225531	0.209687
ILMN_3302919	MYOF	-0.263699	0.0165468	0.177389
ILMN_1669393	GGT1	-0.263522	0.0400553	0.288253
ILMN_1779584	UTP18	-0.263444	0.00687543	0.111363
ILMN_1814998	FKSG30	-0.263409	0.0301224	0.246784
ILMN_3209973	LOC646044	-0.263399	0.00193896	0.0579283
ILMN_1708203	OTUD4	-0.263392	0.0836604	0.41951
ILMN_1658143	RFC3	-0.263347	0.00386235	0.081372
ILMN_1676846	ABCE1	-0.263297	0.000845905	0.0400129
ILMN_1772894	TMEM27	-0.26325	0.0502542	0.324649
ILMN_2222984	RDH14	-0.263226	0.00741635	0.115643
ILMN_1723962	LXN	-0.263226	0.0946552	0.445373
ILMN_2323491	NUP62	-0.263167	0.026675	0.230201
ILMN_1676631	CCNO	-0.263152	0.00192499	0.057796
ILMN_1730995	AFAP1L2	-0.263132	0.0062554	0.105782
ILMN_1745697	MGRN1	-0.263011	0.330159	0.741274
ILMN_2401618	MLX	-0.262996	0.00158846	0.0521299
ILMN_2398403	TCEAL1	-0.262948	0.000844431	0.0400129
ILMN_1657451	SRPK2	-0.262754	0.000237175	0.0230969
ILMN_1796755	ITGB5	-0.262696	0.000785653	0.0387811
ILMN_1685109	POLR3D	-0.262652	0.00157726	0.0520184
ILMN_1663090	SON	-0.262592	0.0811992	0.412956
ILMN_1660635	LACTB2	-0.262484	0.0837966	0.419743
ILMN_1690049	NGDN	-0.262437	0.0194939	0.193632
ILMN_1862217	HS.532698	-0.262373	0.000854382	0.0401526
ILMN_1803348	EHBP1	-0.262288	0.00755034	0.116539
ILMN_2340052	NCOR2	-0.262063	0.0428449	0.298776
ILMN_2191822	ALG14	-0.261857	0.00258694	0.0666311
ILMN_1788356	C11ORF17	-0.26184	0.0361543	0.272998
ILMN_1716488	PACS1	-0.261743	0.331568	0.742343
ILMN_1737953	MKS1	-0.261721	0.00162613	0.0527499
ILMN_1687275	JUB	-0.261539	0.0112815	0.143251
ILMN_1657064	C6ORF70	-0.261512	0.00437565	0.0870994
ILMN_1729281	SPHK2	-0.26124	0.0201715	0.19729
ILMN_2329914	SPRY1	-0.261235	0.014272	0.163479
ILMN_3195198	KRT17P3	-0.260953	0.0277708	0.23578
ILMN_1715789	DOCK1	-0.260929	0.0614148	0.360065
ILMN_1657606	ZFHX4	-0.26075	0.000940569	0.0417127
ILMN_3243112	RNF182	-0.260651	0.000541211	0.0328877
ILMN_1747598	PPP1R11	-0.260611	0.00997063	0.13438
ILMN_1706406	ATP9A	-0.26053	0.0031723	0.0741647
ILMN_1696704	TLE4	-0.260407	0.00110094	0.0450984
ILMN_1797155	C17ORF75	-0.260399	0.00189057	0.0574235
ILMN_1793220	GART	-0.260205	0.00486611	0.091457
ILMN_2191313	FAM21A	-0.260176	0.000728983	0.0373639
ILMN_3231638	FAM160B1	-0.260032	0.0122316	0.149754
ILMN_3237452	C17ORF100	-0.259988	0.000715736	0.0369857
ILMN_1781867	FOXD4L1	-0.259936	0.0099171	0.134071
ILMN_1815885	ZFP112	-0.259799	0.0033722	0.0761773
ILMN_1872404	HS.478682	-0.259598	0.00036766	0.0283816
ILMN_1734897	SLC4A4	-0.25935	0.00428038	0.0862139
ILMN_1709032	FYCO1	-0.259261	0.000219817	0.0222302
ILMN_2154603	CCDC16	-0.258976	0.0191229	0.19168
ILMN_1813635	KIAA1429	-0.258912	0.00877944	0.125654
ILMN_2182335	ARID2	-0.258801	0.00578978	0.101168
ILMN_1797499	PRKDC	-0.258708	0.00371316	0.0798903
ILMN_2394102	STRN4	-0.258217	0.0749781	0.398386
ILMN_3227811	LOC729423	-0.258102	0.113272	0.485398
ILMN_2173891	C19ORF40	-0.258101	0.00398817	0.0826526
ILMN_2107068	HOXA2	-0.258059	0.00753295	0.116461
ILMN_1778347	NUDT2	-0.257806	0.0216278	0.205327
ILMN_2070072	RPS7	-0.25777	0.0189676	0.190949
ILMN_3243899	C8ORF83	-0.257741	0.0109737	0.140995
ILMN_1691237	CAP2	-0.257709	0.046628	0.311718
ILMN_1765076	APPL2	-0.257519	0.00325101	0.0749158
ILMN_1753016	MRPL35	-0.257337	0.0772726	0.40339
ILMN_1744316	TATDN3	-0.257168	0.00858675	0.124245
ILMN_1801090	KRT222	-0.257049	0.00834312	0.122244
ILMN_1724070	MAP3K14	-0.257001	0.0820058	0.414936
ILMN_1686804	CCRK	-0.256663	0.00524483	0.0958293
ILMN_2356031	RNF121	-0.256601	0.000939282	0.0416948
ILMN_1721138	GRPEL2	-0.256559	0.000361794	0.0281978
ILMN_1677452	REXO4	-0.256444	0.0386884	0.282557
ILMN_2331735	AP2B1	-0.256356	0.0116263	0.145386
ILMN_1795922	CCDC16	-0.256344	0.0495385	0.322147
ILMN_2365465	XBP1	-0.256268	0.00752806	0.116461
ILMN_1675048	IGF1R	-0.255688	0.064881	0.369707
ILMN_1682636	CXCL2	-0.255508	0.00365113	0.0791765
ILMN_1670672	TMEM37	-0.255068	0.0163911	0.17671
ILMN_1779639	IRAK1BP1	-0.255039	0.00135362	0.0493307
ILMN_1672135	ZNF615	-0.254924	0.00274529	0.0685151
ILMN_1727642	MOGS	-0.254905	0.0411202	0.292404
ILMN_1704750	LOC647000	-0.254741	0.00661066	0.109003
ILMN_2349658	TSPO	-0.254313	0.00418649	0.0849808
ILMN_1795128	C13ORF23	-0.254163	0.0176762	0.184101
ILMN_1789541	CRMP1	-0.254129	0.000522695	0.0325654
ILMN_3208576	LOC285943	-0.25399	0.00852873	0.124059
ILMN_2250048	KIF18B	-0.253872	0.024651	0.220753
ILMN_1797341	ARID1A	-0.253631	0.00490307	0.0918955
ILMN_1758750	EARS2	-0.253581	0.0684223	0.379471
ILMN_1795218	DHX30	-0.25331	0.020334	0.197916
ILMN_1836776	HS.513971	-0.253253	0.0107738	0.139643
ILMN_1736704	DIXDC1	-0.253236	0.00505482	0.0936619
ILMN_1693004	C20ORF117	-0.25319	0.0214042	0.204065
ILMN_1680507	PPP2R2C	-0.25315	0.0103853	0.137091
ILMN_1744912	CTTN	-0.253129	0.00166889	0.0536213
ILMN_1750029	GABPA	-0.253102	0.000709281	0.0368528
ILMN_1665058	TCHP	-0.252979	0.00890984	0.126449
ILMN_3304219	RBMS2P	-0.252956	0.000585132	0.034119
ILMN_1687998	LPGAT1	-0.252954	0.00111397	0.0453568
ILMN_1659929	TCF1	-0.252905	0.000208444	0.0221619
ILMN_2107933	ZNF285A	-0.252895	0.00179393	0.0558115
ILMN_1672589	SEMA4B	-0.25282	0.0427573	0.298414
ILMN_1728984	PA2G4	-0.252809	0.0623733	0.362981
ILMN_1762103	WDR48	-0.252732	0.0645774	0.369033
ILMN_1702775	LRP5	-0.252726	0.0216443	0.205327
ILMN_1740005	SERPINF2	-0.252706	0.00585791	0.101831
ILMN_1794473	PHF17	-0.252603	0.00020877	0.0221619
ILMN_1786050	RBBP9	-0.252523	0.0165047	0.177368
ILMN_1775542	FAIM3	-0.252486	0.00291299	0.0702314
ILMN_1717909	TMEM16A	-0.252406	0.0308164	0.250168
ILMN_1733045	RAB36	-0.252353	0.00247869	0.0652855
ILMN_1777976	SLC25A26	-0.252345	0.0419087	0.295313
ILMN_1759818	SORL1	-0.25229	0.00553927	0.0985407
ILMN_1671482	GALM	-0.252249	0.0290171	0.241297
ILMN_1671686	EPB49	-0.252188	0.015553	0.171498
ILMN_2136147	BCAS1	-0.252148	0.0101742	0.135821
ILMN_1670796	EXOSC10	-0.252089	0.0288397	0.240729
ILMN_1711792	GPBP1	-0.252016	0.0304484	0.248464
ILMN_1772286	OCIAD2	-0.252001	0.106529	0.470432
ILMN_1695604	DCBLD1	-0.251983	0.0136875	0.159609
ILMN_1737254	USP1	-0.251958	0.00374667	0.0801886
ILMN_2405009	NBL1	-0.251902	0.0594764	0.353441
ILMN_1770635	SOX2	-0.251834	0.000611091	0.0346174
ILMN_3275590	LOC647302	-0.251719	0.00153341	0.0516213
ILMN_1802753	TSSC4	-0.251551	0.038288	0.280948
ILMN_2316173	AP1S1	-0.251528	0.0284276	0.238823
ILMN_1710220	LOC729985	-0.251487	0.000637942	0.0352604
ILMN_3263329	GAR1	-0.251433	0.0140824	0.162265
ILMN_1778709	PICALM	-0.251314	0.00234703	0.063272
ILMN_3248343	INO80	-0.251208	0.000898797	0.040937
ILMN_1729748	PEF1	-0.251105	0.00480857	0.0909183
ILMN_1675684	APOBEC3C	-0.250968	0.0201499	0.197246
ILMN_1726986	AADAT	-0.25092	0.0129585	0.154674
ILMN_2081398	KIF3B	-0.250874	0.0918088	0.439141
ILMN_1777811	URG4	-0.250856	0.0448626	0.30651
ILMN_3250243	FAM119A	-0.25052	0.0494611	0.321732
ILMN_1737612	ANXA13	-0.250519	0.0649747	0.370002
ILMN_1664978	TJP2	-0.250472	0.00138125	0.0496746
ILMN_1798224	JARID1C	-0.25046	0.066036	0.372533
ILMN_1676528	BTN3A2	-0.250418	0.0218408	0.206275
ILMN_2413527	VCL	-0.250362	0.016154	0.175274
ILMN_2333440	TM9SF1	-0.25028	0.00762641	0.117177
ILMN_1706571	SLC35D2	-0.250264	0.0245128	0.21994
ILMN_2389151	UGP2	-0.250234	0.0309236	0.250523
ILMN_1803939	YIPF6	-0.250229	0.00157608	0.0520184
ILMN_1770048	DPH5	-0.250176	0.000699888	0.0366955
ILMN_1745242	PLSCR1	-0.250156	0.00394774	0.0821218
ILMN_2268026	C15ORF44	-0.250116	0.0104511	0.137596
ILMN_2139100	SHISA5	-0.250069	0.00875213	0.125563
ILMN_1768279	NME6	-0.25003	0.00321296	0.0745524
ILMN_1780382	LOC653566	-0.250022	0.00612864	0.104653
ILMN_1717294	PTPN3	-0.249987	0.00326818	0.0749837
ILMN_2380740	MTO1	-0.249979	0.00386378	0.081372
ILMN_1661372	JUB	-0.24972	0.00125817	0.048195
ILMN_1798311	MBTPS2	-0.249697	0.00623536	0.105576
ILMN_2401769	PHF14	-0.249466	0.0111607	0.142198
ILMN_3229606	LOC729406	-0.249297	0.0185005	0.188278
ILMN_2383934	ITGB1	-0.249168	0.00382344	0.0810441
ILMN_2286870	CSNK1D	-0.249058	0.171394	0.579753
ILMN_2318638	TGIF1	-0.248721	0.00506611	0.0937975
ILMN_1779886	TBC1D14	-0.248618	0.00255537	0.0661703
ILMN_1752409	TNRC6A	-0.24854	0.0323134	0.256892
ILMN_1784113	NAT14	-0.24841	0.126217	0.508864
ILMN_1811258	RELB	-0.248314	0.0304009	0.248164
ILMN_1672504	PDXK	-0.248265	0.156837	0.556894
ILMN_1661852	CNTN1	-0.248249	0.077338	0.40344
ILMN_1689456	ZBTB20	-0.248167	0.0193834	0.193183
ILMN_1760982	ZNF187	-0.248125	0.00015031	0.0205422
ILMN_1780756	RBM23	-0.247944	0.00721714	0.11389
ILMN_1674160	BIN1	-0.247758	0.132208	0.519817
ILMN_1725271	GPR3	-0.247688	0.00303365	0.0718785
ILMN_1668876	HECTD2	-0.247673	0.00390393	0.081603
ILMN_1784218	DDX23	-0.247392	0.00614482	0.10485
ILMN_1766366	ICA1L	-0.247314	0.000873922	0.0404551
ILMN_2323526	WAC	-0.247281	0.0991113	0.454822
ILMN_2316540	MRPL11	-0.24727	0.0156016	0.171607
ILMN_1773940	GPR161	-0.247103	0.00231896	0.0629159
ILMN_1769319	CNBP	-0.247098	0.0143013	0.163681
ILMN_2110532	RPL26L1	-0.24701	0.00468656	0.0902571
ILMN_1658902	DEAF1	-0.246955	0.00752178	0.116441
ILMN_1730304	ALG10B	-0.246837	0.0017714	0.0555544
ILMN_1673509	RPL28	-0.246718	0.053445	0.333809
ILMN_2105966	SLC35A4	-0.246578	0.0526458	0.331668
ILMN_1751368	HNRNPD	-0.246543	0.0291892	0.242331
ILMN_2054233	SENP6	-0.246534	0.00441972	0.087746
ILMN_1654916	KIF7	-0.246417	0.00137928	0.0496746
ILMN_1685763	WDR45L	-0.24636	0.0114985	0.144577
ILMN_2369603	CPEB1	-0.246336	0.000608684	0.0345954
ILMN_1676385	PAK2	-0.245834	0.0916633	0.438934
ILMN_1687315	RXRA	-0.245684	0.00766965	0.117536
ILMN_1719032	LSM3	-0.245564	0.00533401	0.0964904
ILMN_2232463	ARL14	-0.245555	0.000270121	0.0247726
ILMN_1733998	DHRS9	-0.245527	0.00211514	0.0600733
ILMN_2093500	ZBED5	-0.245406	0.0205811	0.199439
ILMN_1699354	EPHA2	-0.245368	0.0364952	0.274464
ILMN_1653824	LAMC2	-0.245319	0.00780103	0.118169
ILMN_2345512	PPP4R1	-0.24525	0.000969766	0.042248
ILMN_2236800	SON	-0.245229	0.0971628	0.451239
ILMN_1671114	LOC388565	-0.245182	0.0205338	0.199223
ILMN_1662470	C10ORF35	-0.245102	0.00193919	0.0579283
ILMN_2328666	CD83	-0.245064	0.00477334	0.0906478
ILMN_2077550	RACGAP1	-0.245031	0.0343142	0.265902
ILMN_1784860	RFC3	-0.244839	0.00470827	0.0903862
ILMN_1781803	FIZ1	-0.244533	0.000664831	0.0361328
ILMN_2322552	NCKAP1	-0.24452	0.0627487	0.36391
ILMN_2268068	MAPKAP1	-0.244332	0.0782487	0.406128
ILMN_2400500	LASS2	-0.244278	0.0035787	0.0783285
ILMN_1915188	HS.348844	-0.244273	0.00404409	0.0832362
ILMN_1706275	C8ORF33	-0.244079	0.0186872	0.189403
ILMN_1722390	CHRAC1	-0.244025	0.0106675	0.139178
ILMN_1680104	SLC35C1	-0.243992	0.00232291	0.0629159
ILMN_2375651	SCNM1	-0.243915	0.00396207	0.0823285
ILMN_3244574	KIAA1430	-0.243819	0.00106436	0.0445268
ILMN_2324002	CALD1	-0.243739	0.0104919	0.137843
ILMN_1757415	C1ORF163	-0.243728	0.00191605	0.0577327
ILMN_1722276	PAFAH1B1	-0.243725	0.0117321	0.145896
ILMN_1862018	ATXN7L3	-0.243662	0.151976	0.550931
ILMN_1869087	HS.40289	-0.24365	0.00266189	0.0675208
ILMN_2116714	SLC39A1	-0.243563	0.0280133	0.236817
ILMN_2167416	MR1	-0.243517	0.0136667	0.15946
ILMN_1761086	VPS54	-0.243438	0.00256866	0.0663393
ILMN_1708077	DAXX	-0.243355	0.0255673	0.224987
ILMN_1712639	AIFM2	-0.243201	0.00753715	0.116469
ILMN_1812327	RNF19A	-0.243081	0.000320454	0.0265532
ILMN_1658071	ATP1B1	-0.242951	0.000714211	0.0369473
ILMN_1705908	RPL7L1	-0.242823	0.0317545	0.254332
ILMN_1860288	HS.443490	-0.242772	0.00100405	0.0431577
ILMN_1721713	EXOSC9	-0.242669	0.0158317	0.17301
ILMN_1775939	SF3B2	-0.242602	0.0201026	0.197122
ILMN_1683682	DAGLA	-0.242403	0.0119904	0.147836
ILMN_1812968	SOX18	-0.242282	0.0653713	0.370954
ILMN_1734742	ARHGDIA	-0.242147	0.133042	0.520725
ILMN_1751362	FASTKD1	-0.242104	0.00701889	0.112567
ILMN_1660976	LOC653204	-0.24198	0.00584676	0.101787
ILMN_1679556	LOC653206	-0.241872	0.00689146	0.111431
ILMN_1706583	DLAT	-0.241682	0.0169864	0.180096
ILMN_2221808	DGCR5	-0.241572	0.0200201	0.196666
ILMN_1798308	AHSA2	-0.241359	0.00346035	0.0769376
ILMN_1651838	RND1	-0.241307	0.113355	0.485449
ILMN_1783806	DTNBP1	-0.241268	0.0143932	0.164443
ILMN_3237679	PTAR1	-0.241258	0.00550059	0.0982389
ILMN_1797082	SNX13	-0.241218	0.000535144	0.0328877
ILMN_1783681	MRPL34	-0.241043	0.00388624	0.0815027
ILMN_1714148	C9ORF90	-0.240886	0.0166216	0.177906
ILMN_1732577	TMEM216	-0.24084	0.000427881	0.0299259
ILMN_1820327	HS.200085	-0.24083	0.0387547	0.282861
ILMN_1726417	MRPL33	-0.2407	0.00419959	0.0850738
ILMN_2410938	SMOC1	-0.240461	0.00435157	0.0867943
ILMN_1788878	MORN4	-0.240448	0.00320792	0.0745503
ILMN_1651370	USP21	-0.240151	0.0128095	0.153661
ILMN_1709795	RAC2	-0.240149	0.0326692	0.258199
ILMN_1674908	HOXB5	-0.240002	0.0686703	0.380409
ILMN_1651886	CWF19L1	-0.239931	0.00107216	0.044616
ILMN_1807737	SFRS17A	-0.239926	0.0670449	0.375456
ILMN_1661373	AGPAT3	-0.239804	0.0016404	0.0529942
ILMN_1673944	MANBAL	-0.23975	0.00531854	0.0964904
ILMN_1770612	KRT15	-0.239737	0.00933699	0.129819
ILMN_3207933	LOC647150	-0.239398	0.00136772	0.049594
ILMN_1729269	LOC285074	-0.239332	0.022268	0.208348
ILMN_1786601	PLAGL2	-0.239308	0.000291184	0.025656
ILMN_1676091	LOC388275	-0.239248	0.0978456	0.452309
ILMN_1798886	NUDT21	-0.239215	0.0367623	0.275388
ILMN_2401701	PCGF6	-0.239181	0.00271404	0.068214
ILMN_1662358	MX1	-0.239172	0.015205	0.169321
ILMN_1671693	C18ORF10	-0.239128	0.0769676	0.402798
ILMN_1752927	KIAA1600	-0.239006	0.00312671	0.0733254
ILMN_1728535	COPZ1	-0.238976	0.00836781	0.12241
ILMN_1795419	C2ORF24	-0.238928	0.0900713	0.435124
ILMN_1757317	LARS	-0.238913	0.00154912	0.0516713
ILMN_1679929	KLF13	-0.238773	0.000673169	0.0362536
ILMN_1687375	ATP2A2	-0.238752	0.0265843	0.229838
ILMN_2132100	SPANXE	-0.23849	0.00638925	0.107011
ILMN_1800611	CEP72	-0.23845	0.000969715	0.042248
ILMN_1676725	C1ORF116	-0.238392	0.000283109	0.0253582
ILMN_1748309	LOC645367	-0.238389	0.000564178	0.0334549
ILMN_1796245	DNASE2	-0.238387	0.125011	0.506336
ILMN_1750178	LOC653450	-0.238212	0.0163879	0.17671
ILMN_1753340	LOC728226	-0.238184	0.00402803	0.0830051
ILMN_2063532	SLC10A4	-0.237921	0.000891342	0.0407936
ILMN_1700238	ZNF500	-0.237917	0.0365612	0.274535
ILMN_1730084	COMT	-0.237799	0.26144	0.681988
ILMN_1730658	YTHDF2	-0.23772	0.181045	0.592744
ILMN_1728202	TMEM22	-0.237714	0.0109655	0.140951
ILMN_1655884	ATP2A2	-0.237688	0.0570866	0.345453
ILMN_1727524	ADAM9	-0.237524	0.00582351	0.101532
ILMN_1783606	MLL5	-0.237448	0.0161431	0.175196
ILMN_1682694	LOC203547	-0.237434	0.000193326	0.0220555
ILMN_1785268	CD58	-0.237426	0.0144912	0.164974
ILMN_1742166	GRWD1	-0.237285	0.0223607	0.20881
ILMN_1769810	ARL6IP5	-0.237269	0.109888	0.47776
ILMN_1700967	C3ORF59	-0.237201	0.0293527	0.242964
ILMN_2334042	THYN1	-0.236923	0.00189754	0.0575133
ILMN_1808846	TBKBP1	-0.23691	0.00609077	0.104229
ILMN_2394305	PDGFB	-0.236786	0.00269092	0.068003
ILMN_1730809	SLC29A2	-0.236703	0.0181058	0.186147
ILMN_1708341	PDZK1	-0.236623	0.0398249	0.28722
ILMN_1781966	OSBP2	-0.2366	0.038693	0.282557
ILMN_1741356	PRICKLE1	-0.236502	0.00149359	0.0512282
ILMN_1772208	CCDC88B	-0.236421	0.0289562	0.241077
ILMN_1778187	TARS2	-0.236417	0.0194855	0.193629
ILMN_1815083	WHSC2	-0.236417	0.0379871	0.279766
ILMN_1687484	ZFX	-0.236405	0.000465749	0.0308537
ILMN_2274180	MKKS	-0.236318	0.0050574	0.093673
ILMN_1675937	ANKRD9	-0.236132	0.00251597	0.0656048
ILMN_1672080	NR2F6	-0.236119	0.0618293	0.36124
ILMN_1662184	C5ORF34	-0.235927	0.0088924	0.126448
ILMN_2390586	SP100	-0.235898	0.00123245	0.047596
ILMN_1703593	BAIAP2L1	-0.235801	0.104647	0.466721
ILMN_2415267	RREB1	-0.235743	0.00277158	0.0687163
ILMN_1683854	ZNF484	-0.235561	0.00223693	0.0617551
ILMN_2415949	MRRF	-0.235317	0.00279908	0.0689637
ILMN_1683658	FKBP1A	-0.235259	0.163328	0.567663
ILMN_1733094	STEAP1	-0.235134	0.0226003	0.209687
ILMN_1738712	GPR180	-0.235092	0.0137958	0.160253
ILMN_1775345	SFRS13B	-0.235068	0.000885461	0.040666
ILMN_1672660	MBP	-0.23484	0.00390002	0.0815774
ILMN_1764607	UGT1A7	-0.234828	0.196429	0.611011
ILMN_1679867	LOC642255	-0.234821	0.292155	0.711874
ILMN_1804834	C6ORF130	-0.234589	0.0070676	0.112806
ILMN_1672121	LOC387856	-0.234566	0.0185886	0.188814
ILMN_2321451	HNRNPD	-0.234509	0.0139688	0.161414
ILMN_2087575	ZC3H4	-0.2345	0.0283705	0.238738
ILMN_2382121	OCRL	-0.234409	0.0138738	0.160962
ILMN_1797579	LOC158318	-0.233966	0.00942601	0.130485
ILMN_2278636	CUTL1	-0.233819	0.0666874	0.374395
ILMN_2079803	LSM14A	-0.233711	0.00178859	0.0558115
ILMN_1705302	FCGRT	-0.233673	0.0531446	0.333122
ILMN_1797816	RPTOR	-0.233611	0.0615205	0.360461
ILMN_1703477	ARHGEF2	-0.233584	0.00657294	0.108739
ILMN_1810488	NFYC	-0.233554	0.034446	0.266533
ILMN_1747744	LHFPL2	-0.233537	0.0128033	0.153637
ILMN_1657873	XPO4	-0.233408	0.00361515	0.0788306
ILMN_1778253	SRC	-0.233359	0.00154434	0.0516213
ILMN_1736568	CASP2	-0.23335	0.106545	0.470432
ILMN_3248773	C7ORF40	-0.233224	0.00167852	0.0537844
ILMN_1689336	HOXA10	-0.233175	0.000233819	0.0228529
ILMN_1700633	ABHD4	-0.232971	0.0943239	0.444834
ILMN_1706990	ZNF271	-0.232856	0.00264767	0.0675053
ILMN_1815079	TICAM1	-0.232817	0.0288405	0.240729
ILMN_1671452	MRPL44	-0.232762	0.0260328	0.227443
ILMN_2103720	MRPL15	-0.23257	0.0273254	0.233373
ILMN_1682727	JAZF1	-0.232402	0.00147277	0.0508481
ILMN_1652649	LOC643722	-0.232379	0.0770334	0.402964
ILMN_3205264	LOC100133312	-0.232348	0.000568829	0.033625
ILMN_1714515	MRPS12	-0.232335	0.000509374	0.0322497
ILMN_3237641	MUDENG	-0.232216	0.0102744	0.136581
ILMN_1768640	CRNKL1	-0.232198	0.0038333	0.0811522
ILMN_1672378	ZP3	-0.232077	0.00793316	0.119252
ILMN_3237830	NAT8L	-0.231974	0.00921715	0.128874
ILMN_1767837	GOLT1B	-0.231972	0.00198715	0.0585378
ILMN_1712754	NFKBIB	-0.231934	0.0115161	0.144638
ILMN_1759359	BTF3L4	-0.231833	0.00158268	0.0520555
ILMN_1880446	HS.151334	-0.231827	0.000607734	0.0345954
ILMN_1653001	CABLES1	-0.231802	0.000328134	0.0270001
ILMN_1678490	RILPL2	-0.231712	0.0126489	0.15252
ILMN_1813741	KCNJ16	-0.231611	0.0100829	0.135177
ILMN_1658684	ATP9B	-0.231606	0.0727194	0.391721
ILMN_1696420	BRD7	-0.23151	0.0384974	0.281772
ILMN_1737005	C19ORF61	-0.23149	0.15732	0.55764
ILMN_1694432	CRIP2	-0.231415	0.0753525	0.399078
ILMN_1806242	PSD	-0.231337	0.00265342	0.0675053
ILMN_2274586	PKD1L2	-0.231169	0.0317758	0.254377
ILMN_2397954	PARP3	-0.231167	0.200603	0.616955
ILMN_1879857	HS.258266	-0.231143	0.0153927	0.17058
ILMN_1653115	ECH1	-0.231071	0.0697311	0.383414
ILMN_3260715	CRTC3	-0.231043	0.00288333	0.0700686
ILMN_2412281	PDLIM5	-0.231027	0.00710372	0.113039
ILMN_2407669	PEAR1	-0.231015	0.00481224	0.0909511
ILMN_3237946	LOC100134134	-0.231001	0.065388	0.370954
ILMN_1730794	SERTAD4	-0.230962	0.00168333	0.0539021
ILMN_1755954	CPEB3	-0.230842	0.00342553	0.0767534
ILMN_2224143	MCM3	-0.23065	0.0248383	0.221425
ILMN_1726114	SLC45A3	-0.230569	0.00143622	0.0502747
ILMN_3208881	LOC647597	-0.230489	0.067255	0.376009
ILMN_1657547	CCDC34	-0.230381	0.00680567	0.110726
ILMN_2324157	UBA3	-0.230265	0.0203356	0.197916
ILMN_1781099	ISY1	-0.23022	0.00365829	0.0792461
ILMN_1730332	CASP7	-0.230049	0.00195155	0.0581098
ILMN_1806647	HEATR2	-0.229953	0.0145432	0.165316
ILMN_3179994	LOC100128901	-0.229849	0.0114057	0.144076
ILMN_1739236	ZNF668	-0.229819	0.0120563	0.148381
[truncated: 45,232 more rows]
