# Supplementary material for: OTX015 (MK-8628), a novel BET inhibitor, exhibits antitumor activity in non-small cell and small cell lung cancer models harboring different oncogenic mutations
Source: Oncotarget. 2016 Nov 7;7(51):84675–87. doi: 10.18632/oncotarget.13181 (PMC5354535; doi:10.18632/oncotarget.13181)
Supplement: Supplementary file 3 [file oncotarget-07-84675-s003.xlsx]

## Sheet: OTX015 signatures
NSCLC_SENSITIVE_2H_DN		NSCLC_SENSITIVE_2H_UP		NSCLC_RESISTANT_2H_DN		NSCLC_RESISTANT_2H_UP		NSCLC_SENSITIVE_4H_DN		NSCLC_SENSITIVE_4H_UP		NSCLC_RESISTANT_4H_DN		NSCLC_RESISTANT_4H_UP		NSCLC_SENSITIVE_8H_DN		NSCLC_SENSITIVE_8H_UP		NSCLC_RESISTANT_8H_DN		NSCLC_RESISTANT_8H_UP		NSCLC_SENSITIVE_12H_DN		NSCLC_SENSITIVE_12H_UP		NSCLC_RESISTANT_12H_DN		NSCLC_RESISTANT_12H_UP		NSCLC_SENSITIVE_24H_DN		NSCLC_SENSITIVE_24H_UP		NSCLC_RESISTANT_24H_DN		NSCLC_RESISTANT_24H_UP		SCLC_SENSITIVE_2H_DN		SCLC_SENSITIVE_2H_UP		SCLC_SENSITIVE_4H_DN		SCLC_SENSITIVE_4H_UP		SCLC_RESISTANT_4H_DN
ILMN_1773337	DKK1	ILMN_1794017	SERTAD1	ILMN_2160210	TACSTD1	ILMN_1794017	SERTAD1	ILMN_1773337	DKK1	ILMN_1794017	SERTAD1	ILMN_3251662	HINT3	ILMN_1703337	LOC441763	ILMN_1667893	TNS3	ILMN_1732071	HIST2H2BE	ILMN_1666893	TRIML2	ILMN_1798181	IRF7	ILMN_1730612	DBNDD2	ILMN_1732071	HIST2H2BE	ILMN_1666893	TRIML2	ILMN_1779648	HIST3H2A	ILMN_1730612	DBNDD2	ILMN_1659047	HIST2H2AA3	ILMN_1792404	TM4SF4	ILMN_1732071	HIST2H2BE	ILMN_3214893	LOC100132761	ILMN_2374164	HERPUD1	ILMN_1718285	HOXC8	ILMN_1758918	BRD2	ILMN_3307906	PALMD
ILMN_1687978	PHLDA1	ILMN_1669523	FOS	ILMN_1770653	MAL2	ILMN_1681124	C19ORF48	ILMN_1652407	ZMYND8	ILMN_1694268	HES6	ILMN_2252136	YWHAE	ILMN_3243593	LOC100008588	ILMN_1775330	C15ORF52	ILMN_1694268	HES6	ILMN_2160210	TACSTD1	ILMN_1795963	OKL38	ILMN_1713990	TRIP6	ILMN_1659047	HIST2H2AA3	ILMN_1773337	DKK1	ILMN_1732071	HIST2H2BE	ILMN_3207122	LOC644563	ILMN_1732071	HIST2H2BE	ILMN_1795190	CLDN2	ILMN_1659047	HIST2H2AA3	ILMN_3278506	LOC148430	ILMN_3200330	LOC399988	ILMN_1695687	SALL4	ILMN_1778242	CALM1	ILMN_1718285	HOXC8
ILMN_1661197	CLCF1	ILMN_1691410	BAMBI	ILMN_3238960	LOC100134294	ILMN_1704056	RPPH1	ILMN_1775330	C15ORF52	ILMN_1732071	HIST2H2BE	ILMN_1680814	EDN2	ILMN_3249578	LOC100132394	ILMN_1705814	KRT80	ILMN_1651496	HIST1H2BD	ILMN_1773337	DKK1	ILMN_1694268	HES6	ILMN_1720048	CCL2	ILMN_1849494	HOMO SAPIENS CLONE 2	ILMN_1730612	DBNDD2	ILMN_2285713	TDP1	ILMN_1713990	TRIP6	ILMN_2144426	HIST2H2AA3	ILMN_1666893	TRIML2	ILMN_3242900	HIST2H2AA4	ILMN_2170625	LOC389286	ILMN_1710571	PAPD5	ILMN_2065606	TOMM40L	ILMN_1689294	LOC85390	ILMN_1736619	PHOX2B
ILMN_1759008	ZNF689	ILMN_1663080	LFNG	ILMN_1680814	EDN2	ILMN_1663080	LFNG	ILMN_1693338	CYP1B1	ILMN_1798181	IRF7	ILMN_3235709	HNF1B	ILMN_3251587	LOC100008589	ILMN_1730612	DBNDD2	ILMN_1798181	IRF7	ILMN_1720048	CCL2	ILMN_2115340	HIST2H4A	ILMN_1667893	TNS3	ILMN_3242900	HIST2H2AA4	ILMN_1795190	CLDN2	ILMN_1787923	PNPLA2	ILMN_1662619	TFPI	ILMN_3242900	HIST2H2AA4	ILMN_1739170	TM4SF18	ILMN_1690040	TM7SF2	ILMN_2112730	SLC9A4	ILMN_1655557	INTS6	ILMN_2285713	TDP1	ILMN_1699727	BAIAP2	ILMN_1811767	INHBE
ILMN_1705774	TIGD5	ILMN_1713266	FAM46C	ILMN_3249032	EPCAM	ILMN_2121408	HBEGF	ILMN_2386179	ZMYND8	ILMN_1704398	FZD9	ILMN_3244960	NACC1	ILMN_1733559	LOC100008589	ILMN_1713990	TRIP6	ILMN_1849494	HOMO SAPIENS CLONE 2	ILMN_3249032	EPCAM	ILMN_1704398	FZD9	ILMN_1705814	KRT80	ILMN_1792689	HIST1H2AC	ILMN_1712431	FAM113B	ILMN_3278506	LOC148430	ILMN_1707124	TFPI	ILMN_2115340	HIST2H4A	ILMN_1773337	DKK1	ILMN_2144426	HIST2H2AA3	ILMN_3234997	MAP7D1	ILMN_1708787	ZNF627	ILMN_1781097	UBXN4	ILMN_1695435	LOC653610	ILMN_1818677	HS.12513
ILMN_1688034	COIL	ILMN_1762899	EGR1	ILMN_1697448	TXNIP	ILMN_1735930	KLF2	ILMN_2065606	TOMM40L	ILMN_1705783	NXF1	ILMN_1712431	FAM113B	ILMN_3239610	LOC100133565	ILMN_1691341	IL7R	ILMN_1792689	HIST1H2AC	ILMN_1712431	FAM113B	ILMN_1732071	HIST2H2BE	ILMN_1691341	IL7R	ILMN_1651496	HIST1H2BD	ILMN_1682567	CCDC106	ILMN_3265742	LOC100130835	ILMN_1691341	IL7R	ILMN_1651496	HIST1H2BD	ILMN_1775830	TM4SF20	ILMN_1813314	HIST1H2BK	ILMN_2157510	BLOC1S1	ILMN_3251662	HINT3	ILMN_2097793	ZBTB4	ILMN_1746408	MIDN	ILMN_2328094	DACT1
ILMN_2329914	SPRY1	ILMN_3249110	CSRNP2	ILMN_1746801	CGN	ILMN_1656111	MYLIP	ILMN_1814657	TFAP4	ILMN_1651496	HIST1H2BD	ILMN_1807535	YWHAE	ILMN_1798181	IRF7	ILMN_1667825	MLKL	ILMN_1659047	HIST2H2AA3	ILMN_1770653	MAL2	ILMN_1686478	HIST1H2AG	ILMN_1699651	IL6	ILMN_1758623	HIST1H2BD	ILMN_1771308	BAAT	ILMN_1651496	HIST1H2BD	ILMN_1766169	BCAT1	ILMN_1758623	HIST1H2BD	ILMN_2169966	TM4SF18	ILMN_1651496	HIST1H2BD	ILMN_3269537	LOC100130562	ILMN_3243527	HIST2H3A	ILMN_1807554	EYA1	ILMN_2214678	MXD1	ILMN_1702105	EFS
ILMN_1796210	PPRC1	ILMN_1732071	HIST2H2BE	ILMN_1739001	TACSTD2	ILMN_3249110	CSRNP2	ILMN_1769546	RIN2	ILMN_1663080	LFNG	ILMN_3308961	MIR1974	ILMN_3214893	LOC100132761	ILMN_1720048	CCL2	ILMN_1758623	HIST1H2BD	ILMN_1739001	TACSTD2	ILMN_1731107	CCDC92	ILMN_2184373	IL8	ILMN_2115340	HIST2H4A	ILMN_1792404	TM4SF4	ILMN_1659047	HIST2H2AA3	ILMN_1667893	TNS3	ILMN_1849494	HOMO SAPIENS CLONE 2	ILMN_1673113	F2RL1	ILMN_1810055	ITFG3	ILMN_1695731	TUBG1	ILMN_1802205	RHOB	ILMN_2386179	ZMYND8	ILMN_2258749	BAIAP2	ILMN_2193864	PHOX2B
ILMN_1718207	SETDB1	ILMN_1658847	MGC61598	ILMN_1773337	DKK1	ILMN_1813314	HIST1H2BK	ILMN_1759008	ZNF689	ILMN_1784602	CDKN1A	ILMN_1720048	CCL2	ILMN_3236653	RNU1-5	ILMN_1795285	PHF15	ILMN_1794017	SERTAD1	ILMN_1700081	FST	ILMN_1805807	SLC30A3	ILMN_1667825	MLKL	ILMN_2144426	HIST2H2AA3	ILMN_1775830	TM4SF20	ILMN_1686478	HIST1H2AG	ILMN_1720048	CCL2	ILMN_1792689	HIST1H2AC	ILMN_1770940	CDH1	ILMN_1708728	H2AFJ	ILMN_1652638	LRRC58	ILMN_1695414	ASF1B	ILMN_2361104	ZMAT3	ILMN_1760412	SHISA2	ILMN_2168228	ATOH7
ILMN_1767658	RRS1	ILMN_1704056	RPPH1	ILMN_1720048	CCL2	ILMN_1744138	CHCHD7	ILMN_1723632	PIGC	ILMN_1792689	HIST1H2AC	ILMN_1689989	CDC42BPB	ILMN_1794017	SERTAD1	ILMN_1693338	CYP1B1	ILMN_3242900	HIST2H2AA4	ILMN_1795190	CLDN2	ILMN_1796179	HIST1H2BK	ILMN_3207122	LOC644563	ILMN_1694268	HES6	ILMN_1746085	IGFBP3	ILMN_1690040	TM7SF2	ILMN_1705814	KRT80	ILMN_1768973	HIST2H2AC	ILMN_1730612	DBNDD2	ILMN_1787923	PNPLA2	ILMN_3252446	LOC100129543	ILMN_1675331	PEG3	ILMN_1755822	SYDE1	ILMN_1688775	METRNL	ILMN_1752393	ATOH7
ILMN_1703955	FBXO32	ILMN_1651496	HIST1H2BD	ILMN_1751276	BDNF	ILMN_1724145	CBX4	ILMN_1742410	BCL2L1	ILMN_1791726	TUBB3	ILMN_1733863	FAM100A	ILMN_3293685	LOC286444	ILMN_3239576	LOC100216001	ILMN_2349061	IRF7	ILMN_1713990	TRIP6	ILMN_1757467	H1F0	ILMN_1666733	IL8	ILMN_1690040	TM7SF2	ILMN_1700081	FST	ILMN_2200331	H2AFX	ILMN_2093343	PLAC8	ILMN_1681437	DCXR	ILMN_1700081	FST	ILMN_1796179	HIST1H2BK	ILMN_1754220	SF3A2	ILMN_2374159	HERPUD1	ILMN_2357438	AURKA	ILMN_1794522	EIF5A	ILMN_1748903	LIN28
ILMN_1691860	SPRY1	ILMN_1694268	HES6	ILMN_1663631	BANP	ILMN_1746408	MIDN	ILMN_1691425	LDOC1L	ILMN_1746408	MIDN	ILMN_3258346	LOC100130009	ILMN_3245678	RNU1A3	ILMN_2366445	KRT80	ILMN_1681437	DCXR	ILMN_1667893	TNS3	ILMN_1813314	HIST1H2BK	ILMN_1749327	MAPK13	ILMN_1768973	HIST2H2AC	ILMN_1739170	TM4SF18	ILMN_1758623	HIST1H2BD	ILMN_1699651	IL6	ILMN_1690040	TM7SF2	ILMN_1771308	BAAT	ILMN_3247159	SCARNA8	ILMN_3268697	LOC100129882	ILMN_2214678	MXD1	ILMN_2251375	ZFP64	ILMN_1678669	RRM2	ILMN_1801068	DACT1
ILMN_1763638	BCAR3	ILMN_2121408	HBEGF	ILMN_1688034	COIL	ILMN_1704398	FZD9	ILMN_1781097	UBXN4	ILMN_1667295	VASN	ILMN_1720430	PPDPF	ILMN_1704398	FZD9	ILMN_2392352	CTPS2	ILMN_1723123	FGFR3	ILMN_1754247	SLC3A1	ILMN_1758623	HIST1H2BD	ILMN_1775330	C15ORF52	ILMN_1798181	IRF7	ILMN_2169966	TM4SF18	ILMN_1810055	ITFG3	ILMN_1749327	MAPK13	ILMN_3238233	HIST2H4B	ILMN_1712431	FAM113B	ILMN_1757467	H1F0	ILMN_3242535	LOC100133568	ILMN_2187533	CSRNP2	ILMN_3265742	LOC100130835	ILMN_1697448	TXNIP	ILMN_1717248	C9ORF66
ILMN_1704842	ARL4A	ILMN_1724145	CBX4	ILMN_1656369	C8ORF4	ILMN_1651496	HIST1H2BD	ILMN_1682799	STAMBPL1	ILMN_2358652	NXF1	ILMN_2409793	MAZ	ILMN_3238283	LOC100130123	ILMN_1753613	HOXA5	ILMN_2115340	HIST2H4A	ILMN_2387385	IGFBP1	ILMN_1779648	HIST3H2A	ILMN_3305055	TP63	ILMN_2349061	IRF7	ILMN_1673113	F2RL1	ILMN_1757467	H1F0	ILMN_1653026	PLAC8	ILMN_1757406	HIST1H1C	ILMN_1754247	SLC3A1	ILMN_1779648	HIST3H2A	ILMN_3238283	LOC100130123	ILMN_2083469	IRS2	ILMN_1723632	PIGC	ILMN_1655595	SERPINE2	ILMN_1761762	C6ORF141
ILMN_1711627	SIAH1	ILMN_2187533	CSRNP2	ILMN_1661197	CLCF1	ILMN_1679268	PELI1	ILMN_2097793	ZBTB4	ILMN_1703852	EFNB2	ILMN_1814657	TFAP4	ILMN_1789074	HSPA1A	ILMN_3305055	TP63	ILMN_1690040	TM7SF2	ILMN_1673113	F2RL1	ILMN_1777740	C8ORF55	ILMN_1777233	E2F2	ILMN_1787923	PNPLA2	ILMN_1754247	SLC3A1	ILMN_1813314	HIST1H2BK	ILMN_1795285	PHF15	ILMN_1694268	HES6	ILMN_2198239	HGD	ILMN_1803838	CNFN	ILMN_1809866	WDR74	ILMN_2153916	HSPA2	ILMN_1736015	PHF17	ILMN_1775170	MT1X	ILMN_3242710	LOC157627
ILMN_1706483	C1ORF116	ILMN_1758623	HIST1H2BD	ILMN_1750234	PRSS2	ILMN_1775405	ARL4A	ILMN_2285713	TDP1	ILMN_1713266	FAM46C	ILMN_1775327	PKM2	ILMN_1694268	HES6	ILMN_1690101	FAIM	ILMN_1704398	FZD9	ILMN_1656057	PLAU	ILMN_3238233	HIST2H4B	ILMN_1795285	PHF15	ILMN_3238233	HIST2H4B	ILMN_1770940	CDH1	ILMN_3247159	SCARNA8	ILMN_2184373	IL8	ILMN_1892403	SNORD13	ILMN_1713990	TRIP6	ILMN_3240594	RNU4ATAC	ILMN_3246360	LOC100130553	ILMN_1780769	TUBB2C	ILMN_1652407	ZMYND8	ILMN_1693604	GRM2	ILMN_1733864	SLC35F4
ILMN_1661399	LOC649604	ILMN_1672004	TOB1	ILMN_1706483	C1ORF116	ILMN_1704418	FOXD1	ILMN_1753613	HOXA5	ILMN_1758623	HIST1H2BD	ILMN_1844593	HOMO SAPIENS MSTP131	ILMN_3242315	SNORD3D	ILMN_1777233	E2F2	ILMN_2200331	H2AFX	ILMN_1771308	BAAT	ILMN_1659047	HIST2H2AA3	ILMN_2392352	CTPS2	ILMN_1681437	DCXR	ILMN_1713990	TRIP6	ILMN_2115340	HIST2H4A	ILMN_1753830	ETV4	ILMN_1751120	HIST1H4H	ILMN_2041190	F2RL1	ILMN_3235325	SCARNA13	ILMN_2353754	TPM3	ILMN_2048700	ATAD2	ILMN_1677018	HOXA4	ILMN_1808707	FSCN1	ILMN_3227086	LOC729950
ILMN_1654737	TRIM32	ILMN_1679268	PELI1	ILMN_1687768	NCOA7	ILMN_1798181	IRF7	ILMN_1734543	PTPRE	ILMN_1723123	FGFR3	ILMN_1666893	TRIML2	ILMN_3246273	RNU1-3	ILMN_2184373	IL8	ILMN_1704446	SLC6A10P	ILMN_1697448	TXNIP	ILMN_1651496	HIST1H2BD	ILMN_1653026	PLAC8	ILMN_1773964	H1FX	ILMN_1657893	TXNRD2	ILMN_2361104	ZMAT3	ILMN_1683263	TSPAN8	ILMN_1798181	IRF7	ILMN_3307841	AGR2	ILMN_1658702	HIST1H2BJ	ILMN_3254492	LOC100129650	ILMN_1779373	HIST1H2BF	ILMN_1782551	E2F5	ILMN_1680925	SLC9A3R1	ILMN_1722089	RNF217
ILMN_1781479	SUV39H1	ILMN_1662243	ING1	ILMN_1759008	ZNF689	ILMN_2187533	CSRNP2	ILMN_1703946	ADORA2B	ILMN_3233179	LOC728969	ILMN_1778337	TCF2	ILMN_1795963	OKL38	ILMN_1666733	IL8	ILMN_2358652	NXF1	ILMN_1680814	EDN2	ILMN_1724609	SLC2A8	ILMN_1716237	ACOT2	ILMN_1813314	HIST1H2BK	ILMN_1776519	RAP1GAP	ILMN_3240594	RNU4ATAC	ILMN_1775330	C15ORF52	ILMN_1708728	H2AFJ	ILMN_1669382	CPLX2	ILMN_1758623	HIST1H2BD	ILMN_2077550	RACGAP1	ILMN_1775743	BTG1	ILMN_3251370	HOXA4	ILMN_1806349	SLC6A8	ILMN_1768534	BHLHB2
ILMN_1710514	BCL3	ILMN_1798181	IRF7	ILMN_3235709	HNF1B	ILMN_1744508	FAM53C	ILMN_1705814	KRT80	ILMN_1793474	INSIG1	ILMN_1714622	TNRC6A	ILMN_3246805	LOC100134364	ILMN_2412549	GAR1	ILMN_1773964	H1FX	ILMN_3238960	LOC100134294	ILMN_1666553	SLC25A19	ILMN_1749868	FAM171A1	ILMN_1751120	HIST1H4H	ILMN_1671392	KCNF1	ILMN_1796179	HIST1H2BK	ILMN_1667825	MLKL	ILMN_2297626	PEG10	ILMN_2186983	ANXA8L2	ILMN_1807359	CLEC11A	ILMN_3240773	LOC100129445	ILMN_1791726	TUBB3	ILMN_2349006	USP21	ILMN_1714349	GLCE	ILMN_1808590	GUCY1A3
ILMN_1692072	LOC728006	ILMN_1744138	CHCHD7	ILMN_1664466	KLHL9	ILMN_1779648	HIST3H2A	ILMN_1687275	JUB	ILMN_1664283	C9ORF75	ILMN_2311537	HMGA1	ILMN_1660436	HSPA1B	ILMN_1756086	INTS3	ILMN_1705783	NXF1	ILMN_1798496	HOXB8	ILMN_1723123	FGFR3	ILMN_1812526	TGFB2	ILMN_1814333	SERPINI1	ILMN_1721770	PAPPA	ILMN_1773964	H1FX	ILMN_1796013	PYCR1	ILMN_3288717	LOC392437	ILMN_2387385	IGFBP1	ILMN_1749368	HIST1H3H	ILMN_3195253	LOC100130892	ILMN_3305938	SGK1	ILMN_1695362	ZNF32	ILMN_1669113	ATF5	ILMN_1705187	LPPR5
ILMN_1657348	LOC650909	ILMN_1704398	FZD9	ILMN_2349393	MDK	ILMN_1792689	HIST1H2AC	ILMN_1718207	SETDB1	ILMN_2121408	HBEGF	ILMN_1724406	INO80E	ILMN_3244646	RNU1G2	ILMN_2223805	TSGA14	ILMN_2144426	HIST2H2AA3	ILMN_1721770	PAPPA	ILMN_3242900	HIST2H2AA4	ILMN_2321451	HNRNPD	ILMN_1821280	HOMO SAPIENS CDNA FL	ILMN_1757440	FAM69B	ILMN_1657332	CCDC85B	ILMN_3305055	TP63	ILMN_1756541	MXD4	ILMN_1713952	C1ORF106	ILMN_1681437	DCXR	ILMN_1754068	LOC643233	ILMN_2068747	OAT	ILMN_2123312	LRAP	ILMN_2358652	NXF1	ILMN_1748427	ZNF239
ILMN_1680618	MYC	ILMN_1656111	MYLIP	ILMN_1705774	TIGD5	ILMN_1694268	HES6	ILMN_1677085	RGS19	ILMN_1787509	PRIC285	ILMN_1700081	FST	ILMN_1794522	EIF5A	ILMN_1757730	TTC27	ILMN_1787923	PNPLA2	ILMN_1705814	KRT80	ILMN_2188722	GLS	ILMN_1780898	PRKCH	ILMN_1704446	SLC6A10P	ILMN_1705814	KRT80	ILMN_3288717	LOC392437	ILMN_1745420	PHF19	ILMN_2349061	IRF7	ILMN_1721770	PAPPA	ILMN_3241373	SCARNA18	ILMN_1880937	HS.153349	ILMN_3249110	CSRNP2	ILMN_1753613	HOXA5	ILMN_1809931	NDRG1	ILMN_3234762	RN5S9
ILMN_2117716	SFRS17A	ILMN_1737314	BCL6	ILMN_1718207	SETDB1	ILMN_1802205	RHOB	ILMN_2205896	MEIS3P1	ILMN_1800425	SLC9A1	ILMN_1725098	RTN4RL2	ILMN_1723123	FGFR3	ILMN_1749829	DLGAP5	ILMN_1785756	LOC731314	ILMN_1685663	CYP24A1	ILMN_1800425	SLC9A1	ILMN_2329914	SPRY1	ILMN_1794017	SERTAD1	ILMN_1852151	BX110351 NCI_CGAP_KI	ILMN_1691747	KHDRBS3	ILMN_1796949	TPX2	ILMN_1757467	H1F0	ILMN_1771652	BAIAP2L2	ILMN_2115340	HIST2H4A	ILMN_1682699	PBX2	ILMN_1659058	PPP1R10	ILMN_1670130	ARID3A	ILMN_1738407	ULBP1	ILMN_1657149	C8ORF46
ILMN_2386818	URG4	ILMN_2115125	CTGF	ILMN_1778337	TCF2	ILMN_1796179	HIST1H2BK	ILMN_2349006	USP21	ILMN_1744508	FAM53C	ILMN_2387385	IGFBP1	ILMN_3243644	LOC100132564	ILMN_1749868	FAM171A1	ILMN_1795963	OKL38	ILMN_1746085	IGFBP3	ILMN_1666976	PLD3	ILMN_1716596	NSMAF	ILMN_1757467	H1F0	ILMN_2396875	IGFBP3	ILMN_1704056	RPPH1	ILMN_1743145	ERAP2	ILMN_3226181	NUDT7	ILMN_1810275	SLC7A7	ILMN_1686478	HIST1H2AG	ILMN_3294033	LOC339970	ILMN_1812191	C12ORF57	ILMN_1729368	FZD8	ILMN_1769705	LOC440093	ILMN_1811515	DLG3
ILMN_1668052	FOXA2	ILMN_1741869	WDR47	ILMN_1814282	ISG20L1	ILMN_1658847	MGC61598	ILMN_1729987	SRC	ILMN_1780861	LOC653506	ILMN_1791483	PDE4D	ILMN_2279339	WTAP	ILMN_1768751	MTA3	ILMN_1757467	H1F0	ILMN_2148527	H19	ILMN_1691747	KHDRBS3	ILMN_2063168	MALL	ILMN_1658702	HIST1H2BJ	ILMN_2387385	IGFBP1	ILMN_1701025	EPHX1	ILMN_1699574	NRP1	ILMN_1696466	ROPN1L	ILMN_3207122	LOC644563	ILMN_3238435	SNORA12	ILMN_1753755	B4GALT2	ILMN_1793474	INSIG1	ILMN_3307940	FLJ35776	ILMN_1720829	ZFP36	ILMN_1808487	PLA2G12B
ILMN_1691559	ELF2	ILMN_1659058	PPP1R10	ILMN_1801257	CENPA	ILMN_1758623	HIST1H2BD	ILMN_1737833	ATN1	ILMN_1669523	FOS	ILMN_1716488	PACS1	ILMN_1663080	LFNG	ILMN_1812526	TGFB2	ILMN_1813314	HIST1H2BK	ILMN_1746801	CGN	ILMN_1758918	BRD2	ILMN_2366445	KRT80	ILMN_1686478	HIST1H2AG	ILMN_1720048	CCL2	ILMN_2288483	C3ORF34	ILMN_2063168	MALL	ILMN_1704446	SLC6A10P	ILMN_2309156	PMEPA1	ILMN_1728083	EIF4EBP2	ILMN_2149400	SPC25	ILMN_1709674	GFPT2	ILMN_1691425	LDOC1L	ILMN_1707727	ANGPTL4	ILMN_1663866	TGFBI
ILMN_1775008	NCAPD2	ILMN_1777061	ZSWIM6	ILMN_2184373	IL8	ILMN_2061310	ZNF280C	ILMN_1800420	RNF214	ILMN_1688775	METRNL	ILMN_1653180	TPM4	ILMN_1780861	LOC653506	ILMN_1794803	NDP	ILMN_1744138	CHCHD7	ILMN_1844593	HOMO SAPIENS MSTP131	ILMN_1794017	SERTAD1	ILMN_1707124	TFPI	ILMN_1797181	LOC93622	ILMN_1693270	SUSD2	ILMN_3235325	SCARNA13	ILMN_1807439	ALDH1A3	ILMN_1803838	CNFN	ILMN_1757440	FAM69B	ILMN_1657332	CCDC85B	ILMN_3266471	LOC100129566	ILMN_1685490	TEX14	ILMN_1796339	PLEKHA2	ILMN_1779373	HIST1H2BF	ILMN_1722726	RICS
ILMN_1795285	PHF15	ILMN_1804895	C7ORF53	ILMN_1666727	ZNF586	ILMN_1713266	FAM46C	ILMN_1794803	NDP	ILMN_1659047	HIST2H2AA3	ILMN_2349006	USP21	ILMN_2252309	DPP7	ILMN_1773963	GNA15	ILMN_1772446	C12ORF34	ILMN_3235709	HNF1B	ILMN_1703316	LOC255783	ILMN_1683263	TSPAN8	ILMN_1723123	FGFR3	ILMN_1777233	E2F2	ILMN_2123312	LRAP	ILMN_1790881	HNMT	ILMN_1763359	PEG10	ILMN_1852151	BX110351 NCI_CGAP_KI	ILMN_1768973	HIST2H2AC	ILMN_1669703	TNK2	ILMN_1666179	HIST2H3C	ILMN_1759008	ZNF689	ILMN_1814333	SERPINI1	ILMN_2050970	C1QL3
ILMN_1661861	CSF2	ILMN_1659047	HIST2H2AA3	ILMN_1661399	LOC649604	ILMN_1703852	EFNB2	ILMN_1795285	PHF15	ILMN_1699829	CTGF	ILMN_1743078	LOC643031	ILMN_1708375	IRF1	ILMN_2307903	VCAM1	ILMN_1814333	SERPINI1	ILMN_1731358	ZNF532	ILMN_1700604	RBM14	ILMN_1658685	ELFN2	ILMN_1784602	CDKN1A	ILMN_1713952	C1ORF106	ILMN_3242900	HIST2H2AA4	ILMN_2188862	GDF15	ILMN_1814333	SERPINI1	ILMN_1712522	CEACAM6	ILMN_1725726	DHRS2	ILMN_1657348	LOC650909	ILMN_3238785	SNHG9	ILMN_1748077	DDX59	ILMN_1664706	LOC653604	ILMN_2058251	VIM
ILMN_3231638	FAM160B1	ILMN_1781374	TUFT1	ILMN_1738725	LIF	ILMN_1770085	BTG2	ILMN_1748077	DDX59	ILMN_1669113	ATF5	ILMN_1672650	PKM2	ILMN_2115340	HIST2H4A	ILMN_1716237	ACOT2	ILMN_1691572	TST	ILMN_2041190	F2RL1	ILMN_1651832	EHD1	ILMN_2093343	PLAC8	ILMN_1796179	HIST1H2BK	ILMN_2041190	F2RL1	ILMN_2319588	OSGIN1	ILMN_1723846	FAM119B	ILMN_1680937	HIST1H2BC	ILMN_1685403	MMP7	ILMN_1773964	H1FX	ILMN_1691578	GTF3C6	ILMN_1693014	CEBPB	ILMN_1744795	TBL1X	ILMN_1740426	RASD1	ILMN_1768110	ZAK
ILMN_1777233	E2F2	ILMN_2258749	BAIAP2	ILMN_1844593	HOMO SAPIENS MSTP131	ILMN_1659058	PPP1R10	ILMN_2077550	RACGAP1	ILMN_2347068	MKNK2	ILMN_2410772	KEAP1	ILMN_1704056	RPPH1	ILMN_1699574	NRP1	ILMN_1688775	METRNL	ILMN_1777233	E2F2	ILMN_3240594	RNU4ATAC	ILMN_2307903	VCAM1	ILMN_1708728	H2AFJ	ILMN_1706483	C1ORF116	ILMN_1749368	HIST1H3H	ILMN_1725705	CLPP	ILMN_1796179	HIST1H2BK	ILMN_1734276	PMEPA1	ILMN_1707084	UBE2D4	ILMN_2115974	GSDM1	ILMN_1654060	MKNK2	ILMN_1658677	DTX3	ILMN_1781943	FAM83D	ILMN_2065606	TOMM40L
ILMN_1701243	C10ORF2	ILMN_1753143	RHPN2	ILMN_1691559	ELF2	ILMN_1758918	BRD2	ILMN_1761479	ZC3HC1	ILMN_1785756	LOC731314	ILMN_1745697	MGRN1	ILMN_1703852	EFNB2	ILMN_1701204	VEGFC	ILMN_1782385	POLR2A	ILMN_1778337	TCF2	ILMN_1792689	HIST1H2AC	ILMN_1790881	HNMT	ILMN_1763144	NEU1	ILMN_1682781	TEAD2	ILMN_1725726	DHRS2	ILMN_1742031	IFRD2	ILMN_3241373	SCARNA18	ILMN_1706483	C1ORF116	ILMN_1782385	POLR2A	ILMN_1801443	TSKU	ILMN_1746408	MIDN	ILMN_1814657	TFAP4	ILMN_1812968	SOX18	ILMN_1803005	MMACHC
ILMN_1676745	ZNF142	ILMN_1715715	CEBPA	ILMN_2078264	C3ORF38	ILMN_1707727	ANGPTL4	ILMN_1740165	C14ORF102	ILMN_1680925	SLC9A3R1	ILMN_1765640	LOC642773	ILMN_1704418	FOXD1	ILMN_1678454	CASP4	ILMN_1780861	LOC653506	ILMN_1785404	FGFBP1	ILMN_1687958	SLC25A22	ILMN_2139970	ALDH1A3	ILMN_2200331	H2AFX	ILMN_1691376	JAG1	ILMN_1807359	CLEC11A	ILMN_1777233	E2F2	ILMN_3240594	RNU4ATAC	ILMN_2405254	GRB7	ILMN_1705922	BAIAP2	ILMN_1663092	CITED2	ILMN_1702487	SGK	ILMN_2077550	RACGAP1	ILMN_1705783	NXF1	ILMN_3240586	PLD6
ILMN_1723481	CHST3	ILMN_1793990	ID2	ILMN_2340259	PDE4B	ILMN_1704284	LOC648164	ILMN_2232463	ARL14	ILMN_1697448	TXNIP	ILMN_3221828	LOC728787	ILMN_1784602	CDKN1A	ILMN_1723632	PIGC	ILMN_1768973	HIST2H2AC	ILMN_1756086	INTS3	ILMN_1785252	SLC26A6	ILMN_2363361	SFXN4	ILMN_1744138	CHCHD7	ILMN_1712082	GCNT3	ILMN_1658702	HIST1H2BJ	ILMN_1812526	TGFB2	ILMN_1733799	FAM195B	ILMN_2054297	PTGS2	ILMN_1892403	SNORD13	ILMN_3275972	LOC441728	ILMN_1707727	ANGPTL4	ILMN_1766219	C6ORF54	ILMN_1685490	TEX14	ILMN_1745282	RAGE
ILMN_1687092	KBTBD4	ILMN_1760303	PIK3R1	ILMN_1711627	SIAH1	ILMN_2115340	HIST2H4A	ILMN_2357438	AURKA	ILMN_1813314	HIST1H2BK	ILMN_1795190	CLDN2	ILMN_2148012	EPR1	ILMN_1759008	ZNF689	ILMN_1679797	ADARB1	ILMN_1749868	FAM171A1	ILMN_1787509	PRIC285	ILMN_1723846	FAM119B	ILMN_3240594	RNU4ATAC	ILMN_1740555	SNAP25	ILMN_1733869	OGDH	ILMN_1685703	ACOX2	ILMN_1697448	TXNIP	ILMN_1752562	CXCL5	ILMN_1733799	FAM195B	ILMN_1766171	SNF8	ILMN_1781943	FAM83D	ILMN_1680955	AURKA	ILMN_1713266	FAM46C	ILMN_1652525	FAM125B
ILMN_1801443	TSKU	ILMN_1659490	LOC653158	ILMN_1656057	PLAU	ILMN_1804351	FZD7	ILMN_2383611	PTPRE	ILMN_2115340	HIST2H4A	ILMN_1727300	ZNF444	ILMN_1669657	LOC440345	ILMN_1774336	POLE2	ILMN_3238233	HIST2H4B	ILMN_1720476	PHF2	ILMN_1681437	DCXR	ILMN_1726928	TCEA3	ILMN_3247159	SCARNA8	ILMN_1811238	ALPK2	ILMN_1798181	IRF7	ILMN_1665583	TUBB	ILMN_2285713	TDP1	ILMN_1682781	TEAD2	ILMN_1794017	SERTAD1	ILMN_1794522	EIF5A	ILMN_1708728	H2AFJ	ILMN_1727300	ZNF444	ILMN_2200331	H2AFX	ILMN_2134056	SOX7
ILMN_1768534	BHLHB2	ILMN_1692733	NRARP	ILMN_1654737	TRIM32	ILMN_1669523	FOS	ILMN_1716651	RUNX2	ILMN_1794522	EIF5A	ILMN_1759008	ZNF689	ILMN_1700604	RBM14	ILMN_1713249	PHF19	ILMN_1667295	VASN	ILMN_1684982	PDK4	ILMN_1747870	CD3EAP	ILMN_2188862	GDF15	ILMN_1785756	LOC731314	ILMN_1705570	H2AFY2	ILMN_3238233	HIST2H4B	ILMN_2110281	UFC1	ILMN_1821280	HOMO SAPIENS CDNA FL	ILMN_1685703	ACOX2	ILMN_1697448	TXNIP	ILMN_2253017	LGMN	ILMN_2347068	MKNK2	ILMN_1747451	PLCXD1	ILMN_1705922	BAIAP2	ILMN_2074860	RN7SK
ILMN_3214893	LOC100132761	ILMN_1746408	MIDN	ILMN_1804396	C14ORF4	ILMN_1732071	HIST2H2BE	ILMN_2361104	ZMAT3	ILMN_1729161	NOTCH1	ILMN_1773337	DKK1	ILMN_2347068	MKNK2	ILMN_2321451	HNRNPD	ILMN_1699829	CTGF	ILMN_1770940	CDH1	ILMN_1792356	DPYSL4	ILMN_1766169	BCAT1	ILMN_1714433	MARCKSL1	ILMN_1684982	PDK4	ILMN_1720430	PPDPF	ILMN_3304898	LOC92755	ILMN_1663092	CITED2	ILMN_2198413	MYEOV	ILMN_1696466	ROPN1L	ILMN_1660498	RPS27	ILMN_1752009	NANOS1	ILMN_2229877	PCDH18	ILMN_1756849	HIST1H2AE	ILMN_1875380	HS.545232
ILMN_1751276	BDNF	ILMN_1775405	ARL4A	ILMN_2372200	ZNF586	ILMN_2349061	IRF7	ILMN_1733863	FAM100A	ILMN_1772446	C12ORF34	ILMN_1808811	SBNO2	ILMN_1707551	AFMID	ILMN_1787815	TRIB3	ILMN_1784602	CDKN1A	ILMN_1733863	FAM100A	ILMN_1691111	SPATA2L	ILMN_1794803	NDP	ILMN_1782385	POLR2A	ILMN_1771652	BAIAP2L2	ILMN_3238435	SNORA12	ILMN_2143795	MGC4677	ILMN_1813314	HIST1H2BK	ILMN_1746085	IGFBP3	ILMN_1704446	SLC6A10P	ILMN_2127416	GSR	ILMN_1741869	WDR47	ILMN_3294033	LOC339970	ILMN_1760556	C1ORF63	ILMN_1731358	ZNF532
ILMN_1703906	HJURP	ILMN_1789781	PIM3	ILMN_3272603	FAM60A	ILMN_3233179	LOC728969	ILMN_1654118	BCL2L1	ILMN_3242900	HIST2H2AA4	ILMN_1673113	F2RL1	ILMN_1723116	AMFR	ILMN_1769546	RIN2	ILMN_1763144	NEU1	ILMN_1791483	PDE4D	ILMN_1658702	HIST1H2BJ	ILMN_2145116	TMEM173	ILMN_1791726	TUBB3	ILMN_2352090	GPRC5C	ILMN_1711702	CLEC2D	ILMN_1728934	PRC1	ILMN_3236010	SCARNA11	ILMN_1715508	NNMT	ILMN_1754400	AYP1P1	ILMN_1818835	HS.554298	ILMN_1806023	JUN	ILMN_1794492	HOXC6	ILMN_2072391	SNORD31	ILMN_1745034	SLC11A2
ILMN_1705907	NUP153	ILMN_1744508	FAM53C	ILMN_1689318	NUAK1	ILMN_1741869	WDR47	ILMN_2191929	C9ORF6	ILMN_1781374	TUFT1	ILMN_1694194	SCAF1	ILMN_3233179	LOC728969	ILMN_1773337	DKK1	ILMN_3233179	LOC728969	ILMN_1661197	CLCF1	ILMN_3238435	SNORA12	ILMN_1701204	VEGFC	ILMN_1792455	TMEM158	ILMN_1798496	HOXB8	ILMN_1785756	LOC731314	ILMN_1701204	VEGFC	ILMN_1810055	ITFG3	ILMN_2396875	IGFBP3	ILMN_2319588	OSGIN1	ILMN_1701875	ZYX	ILMN_1704284	LOC648164	ILMN_1674934	FOXF2	ILMN_1797181	LOC93622	ILMN_1784860	RFC3
ILMN_1738725	LIF	ILMN_3242900	HIST2H2AA4	ILMN_1784847	CREBZF	ILMN_1705783	NXF1	ILMN_1661197	CLCF1	ILMN_1748831	PPP1R13B	ILMN_1687768	NCOA7	ILMN_3239574	SNORD3A	ILMN_1673917	GTF2I	ILMN_1750100	TUBB4Q	ILMN_1759097	MLLT11	ILMN_1803559	FLJ39632	ILMN_1807439	ALDH1A3	ILMN_1691747	KHDRBS3	ILMN_1675656	PPFIBP2	ILMN_1792689	HIST1H2AC	ILMN_2357438	AURKA	ILMN_3236653	RNU1-5	ILMN_1716237	ACOT2	ILMN_3238233	HIST2H4B	ILMN_2114876	RPL11	ILMN_1715715	CEBPA	ILMN_1786197	NR2F1	ILMN_1886493	HS.535028	ILMN_1797893	PFAAP5
ILMN_1770811	PELO	ILMN_1742163	LOC441087	ILMN_3234142	LOC728855	ILMN_1711102	B3GNT2	ILMN_2155172	BRIX1	ILMN_1784661	TMEM2	ILMN_1657248	EREG	ILMN_1712347	LOC644422	ILMN_1679800	BRIX1	ILMN_1680925	SLC9A3R1	ILMN_1706483	C1ORF116	ILMN_1704418	FOXD1	ILMN_1751368	HNRNPD	ILMN_1757406	HIST1H1C	ILMN_1785202	STAT4	ILMN_1702633	RETSAT	ILMN_1709937	KCNN4	ILMN_1685608	NPTX2	ILMN_1712545	S100A3	ILMN_1779163	C11ORF67	ILMN_1755822	SYDE1	ILMN_1697448	TXNIP	ILMN_1682139	RAI14	ILMN_1757406	HIST1H1C	ILMN_1652407	ZMYND8
ILMN_1746465	FJX1	ILMN_2358652	NXF1	ILMN_2148527	H19	ILMN_2347068	MKNK2	ILMN_1739810	RAI1	ILMN_1691572	TST	ILMN_2169025	JOSD2	ILMN_1689786	ASMTL	ILMN_1705570	H2AFY2	ILMN_1796179	HIST1H2BK	ILMN_2252136	YWHAE	ILMN_1680925	SLC9A3R1	ILMN_1712082	GCNT3	ILMN_1691572	TST	ILMN_1685663	CYP24A1	ILMN_1794017	SERTAD1	ILMN_1666733	IL8	ILMN_1779648	HIST3H2A	ILMN_1788107	IL11	ILMN_1685625	UCP2	ILMN_3192836	LOC100130562	ILMN_1778242	CALM1	ILMN_1811650	DUS2L	ILMN_3273854	HNRNPA2B1	ILMN_1730612	DBNDD2
ILMN_1815885	ZFP112	ILMN_2349061	IRF7	ILMN_1712431	FAM113B	ILMN_1721833	IER5	ILMN_1688953	ARHGAP19	ILMN_1660436	HSPA1B	ILMN_1737833	ATN1	ILMN_1791726	TUBB3	ILMN_1724493	LYSMD2	ILMN_1784661	TMEM2	ILMN_1654118	BCL2L1	ILMN_1691572	TST	ILMN_1737650	DIO2	ILMN_1679797	ADARB1	ILMN_1758146	SIRPA	ILMN_2144426	HIST2H2AA3	ILMN_1671568	ECHDC2	ILMN_1759563	NRIP3	ILMN_1684982	PDK4	ILMN_1663437	NECAB2	ILMN_1860084	HS.545976	ILMN_1754332	LOC85389	ILMN_1799836	HOXA2	ILMN_1757467	H1F0	ILMN_1671076	BAI3
ILMN_1687275	JUB	ILMN_1760556	C1ORF63	ILMN_1810832	ZNF343	ILMN_2258749	BAIAP2	ILMN_1782551	E2F5	ILMN_1704056	RPPH1	ILMN_1791770	SMARCC2	ILMN_1680925	SLC9A3R1	ILMN_2054392	PPIL1	ILMN_1691747	KHDRBS3	ILMN_1676278	ABCC2	ILMN_1704446	SLC6A10P	ILMN_2223805	TSGA14	ILMN_1793017	DGKQ	ILMN_1770338	TM4SF1	ILMN_1912662	ZR87E09.R1 NCI_CGAP_	ILMN_1737514	KYNU	ILMN_3245678	RNU1A3	ILMN_1729905	GAL3ST1	ILMN_1795963	OKL38	ILMN_2406532	F11R	ILMN_1798181	IRF7	ILMN_1724493	LYSMD2	ILMN_1802205	RHOB	ILMN_1747451	PLCXD1
ILMN_1824666	HOMO SAPIENS MRNA; C	ILMN_1700810	HSPCAL3	ILMN_1713952	C1ORF106	ILMN_1737314	BCL6	ILMN_1680955	AURKA	ILMN_1741869	WDR47	ILMN_1729987	SRC	ILMN_1796179	HIST1H2BK	ILMN_1767665	LOC493869	ILMN_1790689	CRISPLD2	ILMN_1702125	HOXB7	ILMN_1770245	EPB41L5	ILMN_1705570	H2AFY2	ILMN_1687266	TMEM191B	ILMN_1734276	PMEPA1	ILMN_1685625	UCP2	ILMN_1787815	TRIB3	ILMN_3265742	LOC100130835	ILMN_1720540	INSL4	ILMN_1706413	C1ORF66	ILMN_1860839	HS.545236	ILMN_1756849	HIST1H2AE	ILMN_3224204	PSMG4	ILMN_1750100	TUBB4Q	ILMN_1686679	ZNF462
ILMN_1671843	PSRC1	ILMN_1712748	C14ORF129	ILMN_1688953	ARHGAP19	ILMN_1764503	C21ORF124	ILMN_1766981	UNC50	ILMN_1704446	SLC6A10P	ILMN_1722438	MGAT4B	ILMN_2188722	GLS	ILMN_1727574	ZNF827	ILMN_1714433	MARCKSL1	ILMN_1752478	DHRS3	ILMN_1697363	C20ORF27	ILMN_2138801	TP73L	ILMN_1704398	FZD9	ILMN_1741632	RAB3IL1	ILMN_1814985	PDLIM7	ILMN_2341661	ETV4	ILMN_1793017	DGKQ	ILMN_1661500	B4GALT4	ILMN_1804384	ASMTL	ILMN_1744212	INPP5D	ILMN_1667295	VASN	ILMN_1654566	HSPA1L	ILMN_2297626	PEG10	ILMN_3239500	FAM135B
ILMN_1785852	OBFC2A	ILMN_1772446	C12ORF34	ILMN_1727300	ZNF444	ILMN_1759595	C22ORF29	ILMN_3265742	LOC100130835	ILMN_1658847	MGC61598	ILMN_2399463	VAV3	ILMN_3234762	RN5S9	ILMN_2065606	TOMM40L	ILMN_1709674	GFPT2	ILMN_2223805	TSGA14	ILMN_1682368	LRWD1	ILMN_2054297	PTGS2	ILMN_1804822	SRXN1	ILMN_1732452	MAPKAPK3	ILMN_1705922	BAIAP2	ILMN_1653161	SNCG	ILMN_3246206	SNORA79	ILMN_1758146	SIRPA	ILMN_3226181	NUDT7	ILMN_1803775	HSPE1	ILMN_1660436	HSPA1B	ILMN_1745034	SLC11A2	ILMN_1793474	INSIG1	ILMN_1789040	SLITRK5
ILMN_1735014	KLF6	ILMN_1699829	CTGF	ILMN_1791483	PDE4D	ILMN_1782385	POLR2A	ILMN_3244960	NACC1	ILMN_1720829	ZFP36	ILMN_1688953	ARHGAP19	ILMN_1704284	LOC648164	ILMN_1745034	SLC11A2	ILMN_1791726	TUBB3	ILMN_1730612	DBNDD2	ILMN_2157075	LRCH4	ILMN_1699574	NRP1	ILMN_1704056	RPPH1	ILMN_1667893	TNS3	ILMN_1673704	INA	ILMN_1705247	ACSL5	ILMN_1714433	MARCKSL1	ILMN_1658499	SYT13	ILMN_1700042	TLN2	ILMN_2319996	RPL3	ILMN_1718977	GADD45B	ILMN_1815723	NUP35	ILMN_1757497	VGF	ILMN_2406106	CACNB2
ILMN_1740900	BMP4	ILMN_1782412	IRX2	ILMN_1655557	INTS6	ILMN_1773313	USMG5	ILMN_1745034	SLC11A2	ILMN_1724145	CBX4	ILMN_1739810	RAI1	ILMN_1744508	FAM53C	ILMN_3204933	LOC401805	ILMN_1797181	LOC93622	ILMN_1712082	GCNT3	ILMN_1690125	PDLIM7	ILMN_1662619	TFPI	ILMN_1804117	FAM89B	ILMN_1702503	ALDH3A1	ILMN_2349061	IRF7	ILMN_2212763	ICAM3	ILMN_1737089	CAPN5	ILMN_2174189	DKK1	ILMN_1757388	OCEL1	ILMN_1791388	ZNF787	ILMN_3273854	HNRNPA2B1	ILMN_1656373	BNC2	ILMN_1685608	NPTX2	ILMN_1788810	C12ORF30
ILMN_1780671	PLEKHG3	ILMN_1790014	METRNL	ILMN_1664323	MBIP	ILMN_1686478	HIST1H2AG	ILMN_1679800	BRIX1	ILMN_1795963	OKL38	ILMN_1744129	DTX2	ILMN_1667295	VASN	ILMN_2188374	XPOT	ILMN_1804822	SRXN1	ILMN_2184373	IL8	ILMN_1682864	SPSB3	ILMN_1701512	KIAA0391	ILMN_1671478	CKB	ILMN_2054297	PTGS2	ILMN_1815158	GPS2	ILMN_1680955	AURKA	ILMN_1691410	BAMBI	ILMN_1774261	DOK4	ILMN_1691747	KHDRBS3	ILMN_2285708	C6ORF48	ILMN_1766499	HSPA2	ILMN_1677085	RGS19	ILMN_1775304	DNAJB1	ILMN_1826921	HS.181245
ILMN_1678235	KIAA1267	ILMN_1697448	TXNIP	ILMN_1795922	CCDC16	ILMN_1794522	EIF5A	ILMN_1661861	CSF2	ILMN_2349061	IRF7	ILMN_1656369	C8ORF4	ILMN_1651496	HIST1H2BD	ILMN_1661861	CSF2	ILMN_1746408	MIDN	ILMN_1652525	FAM125B	ILMN_1727790	KHDRBS3	ILMN_2412549	GAR1	ILMN_1733869	OGDH	ILMN_1749636	DNAJC22	ILMN_1782385	POLR2A	ILMN_1715684	LAMB3	ILMN_1704284	LOC648164	ILMN_2192072	MMP7	ILMN_2047354	C1ORF97	ILMN_1704452	BCL9	ILMN_1664706	LOC653604	ILMN_1724540	CART1	ILMN_1812191	C12ORF57	ILMN_1746376	SCARA3
ILMN_1777811	URG4	ILMN_1735930	KLF2	ILMN_1776181	BIRC3	ILMN_1723123	FGFR3	ILMN_1664920	C19ORF12	ILMN_2095133	SPTAN1	ILMN_2153495	WNT7B	ILMN_1729161	NOTCH1	ILMN_1796339	PLEKHA2	ILMN_2121408	HBEGF	ILMN_2396875	IGFBP3	ILMN_1708728	H2AFJ	ILMN_3239576	LOC100216001	ILMN_1750100	TUBB4Q	ILMN_1779043	CACNG6	ILMN_1708728	H2AFJ	ILMN_2145116	TMEM173	ILMN_1707084	UBE2D4	ILMN_1702503	ALDH3A1	ILMN_1815719	PLCG2	ILMN_2314140	PAX6	ILMN_1689294	LOC85390	ILMN_1704014	LOC730256	ILMN_1788489	HIST1H3F	ILMN_2386179	ZMYND8
ILMN_1805673	ALKBH4	ILMN_1740426	RASD1	ILMN_1730658	YTHDF2	ILMN_1720829	ZFP36	ILMN_1667893	TNS3	ILMN_1709674	GFPT2	ILMN_1685625	UCP2	ILMN_1691747	KHDRBS3	ILMN_1685112	TACO1	ILMN_1671478	CKB	ILMN_1695362	ZNF32	ILMN_1669113	ATF5	ILMN_1797209	TSGA14	ILMN_2297626	PEG10	ILMN_1709683	RASSF2	ILMN_1681437	DCXR	ILMN_1806123	MRPL23	ILMN_2100458	RFESD	ILMN_1716687	TPM1	ILMN_1805410	C15ORF48	ILMN_2130635	FOXRED2	ILMN_1781374	TUFT1	ILMN_1803312	DIMT1L	ILMN_1781374	TUFT1	ILMN_1882764	LOC730358
ILMN_1685005	TNFRSF1A	ILMN_2197365	RGS2	ILMN_1676745	ZNF142	ILMN_1664283	C9ORF75	ILMN_3294033	LOC339970	ILMN_1801610	METRNL	ILMN_1682799	STAMBPL1	ILMN_2402131	TAF15	ILMN_1709937	KCNN4	ILMN_1758918	BRD2	ILMN_1751276	BDNF	ILMN_1756935	OSBPL6	ILMN_1764964	IFNGR2	ILMN_3230325	LOC728965	ILMN_1752562	CXCL5	ILMN_1763265	CHMP1B	ILMN_1804415	SMAGP	ILMN_1790689	CRISPLD2	ILMN_1718285	HOXC8	ILMN_1756541	MXD4	ILMN_3239397	LOC100134253	ILMN_1784602	CDKN1A	ILMN_1778347	NUDT2	ILMN_1744138	CHCHD7	ILMN_2172497	LPPR4
ILMN_2394561	IRF2BP2	ILMN_1704284	LOC648164	ILMN_1674551	SMAD5	ILMN_1709674	GFPT2	ILMN_1704842	ARL4A	ILMN_1739222	ETV5	ILMN_1796490	GRINA	ILMN_1701875	ZYX	ILMN_1801616	EMP1	ILMN_2319588	OSGIN1	ILMN_1775830	TM4SF20	ILMN_1749368	HIST1H3H	ILMN_1653161	SNCG	ILMN_1803392	TAX1BP3	ILMN_1810275	SLC7A7	ILMN_1790249	F8A1	ILMN_2190084	VAMP8	ILMN_3247159	SCARNA8	ILMN_1714158	PON2	ILMN_1704056	RPPH1	ILMN_3276697	LOC646956	ILMN_1718565	CDKN1C	ILMN_3247261	RAPGEF2	ILMN_1780769	TUBB2C	ILMN_1714741	LOC346887
ILMN_1734915	C1ORF156	ILMN_1721842	RYBP	ILMN_1668052	FOXA2	ILMN_1773780	FAM173A	ILMN_2352293	PRDM10	ILMN_1758918	BRD2	ILMN_1753819	RFFL	ILMN_1682864	SPSB3	ILMN_1658685	ELFN2	ILMN_2188722	GLS	ILMN_1779017	FGA	ILMN_1735052	ULK1	ILMN_1773963	GNA15	ILMN_1760556	C1ORF63	ILMN_1683148	PRICKLE2	ILMN_1892403	SNORD13	ILMN_1678143	ARHGDIB	ILMN_1658702	HIST1H2BJ	ILMN_1705814	KRT80	ILMN_1802338	HHLA3	ILMN_1698330	NIT1	ILMN_2349061	IRF7	ILMN_1800420	RNF214	ILMN_1718977	GADD45B	ILMN_1792681	CCDC86
ILMN_1683204	GMEB2	ILMN_1751464	TNFSF9	ILMN_3234837	PKDCC	ILMN_1793729	C15ORF39	ILMN_1712708	TRIM47	ILMN_1724609	SLC2A8	ILMN_1679867	LOC642255	ILMN_1804090	SLC25A10	ILMN_1712112	RCAN1	ILMN_1719972	PLXNA3	ILMN_1766981	UNC50	ILMN_1705783	NXF1	ILMN_1787932	GPR110	ILMN_1795963	OKL38	ILMN_1775708	SLC2A3	ILMN_2384857	DHRS2	ILMN_2342579	IL7R	ILMN_1796417	ASNS	ILMN_1672389	CRYZ	ILMN_1673704	INA	ILMN_1728071	KRAS	ILMN_1749368	HIST1H3H	ILMN_1823231	HS.571502	ILMN_2349061	IRF7	ILMN_1731518	PLD6
ILMN_1758067	RGS4	ILMN_2347068	MKNK2	ILMN_1691425	LDOC1L	ILMN_1751464	TNFSF9	ILMN_3306730	RBM47	ILMN_1690040	TM7SF2	ILMN_2367010	GPR126	ILMN_1659047	HIST2H2AA3	ILMN_1716596	NSMAF	ILMN_3249110	CSRNP2	ILMN_1656369	C8ORF4	ILMN_3247159	SCARNA8	ILMN_1709882	ICK	ILMN_1781374	TUFT1	ILMN_1656487	FGA	ILMN_2154322	SEMA3E	ILMN_2330307	SLC43A3	ILMN_1686478	HIST1H2AG	ILMN_1682775	EDN1	ILMN_1696254	CYB5D2	ILMN_1762573	LOC401630	ILMN_2072391	SNORD31	ILMN_2314140	PAX6	ILMN_1789074	HSPA1A	ILMN_1670353	RAD51AP1
ILMN_1680955	AURKA	ILMN_1801610	METRNL	ILMN_1661599	DDIT4	ILMN_2218277	RPS2	ILMN_1794492	HOXC6	ILMN_1679797	ADARB1	ILMN_2408179	BAT2	ILMN_1691111	SPATA2L	ILMN_2342579	IL7R	ILMN_1821280	HOMO SAPIENS CDNA FL	ILMN_1729905	GAL3ST1	ILMN_1736623	NCKIPSD	ILMN_1658437	SFXN4	ILMN_1759563	NRIP3	ILMN_2366445	KRT80	ILMN_2290998	CCS	ILMN_1787932	GPR110	ILMN_1757388	OCEL1	ILMN_1678049	FGB	ILMN_1697006	LOC642361	ILMN_1730256	GNG13	ILMN_1762899	EGR1	ILMN_1702125	HOXB7	ILMN_1654060	MKNK2	ILMN_1678962	DFFB
ILMN_1663160	ZNF337	ILMN_2285713	TDP1	ILMN_1826531	HOMO SAPIENS CDNA FL	ILMN_1737857	GTF2B	ILMN_1688034	COIL	ILMN_1656111	MYLIP	ILMN_2207393	CNOT3	ILMN_1766171	SNF8	ILMN_1737650	DIO2	ILMN_1737089	CAPN5	ILMN_2349393	MDK	ILMN_2358652	NXF1	ILMN_1691578	GTF3C6	ILMN_1758918	BRD2	ILMN_1683700	TNFSF12	ILMN_2276758	POFUT1	ILMN_3239576	LOC100216001	ILMN_1763144	NEU1	ILMN_1814151	AGR2	ILMN_2100458	RFESD	ILMN_2115669	SEMA4C	ILMN_1744138	CHCHD7	ILMN_1682919	PAFAH2	ILMN_1800425	SLC9A1	ILMN_1759008	ZNF689
ILMN_1801257	CENPA	ILMN_1693401	KLHL28	ILMN_1796210	PPRC1	ILMN_1659047	HIST2H2AA3	ILMN_1685112	TACO1	ILMN_1849494	HOMO SAPIENS CLONE 2	ILMN_1800420	RNF214	ILMN_1779648	HIST3H2A	ILMN_1709882	ICK	ILMN_1801610	METRNL	ILMN_1751328	FAM83H	ILMN_1718972	MFSD3	ILMN_1713249	PHF19	ILMN_1705922	BAIAP2	ILMN_1785404	FGFBP1	ILMN_1768973	HIST2H2AC	ILMN_1702973	TMEM166	ILMN_3237446	SCARNA16	ILMN_1682567	CCDC106	ILMN_1802162	RFESD	ILMN_1343291	EEF1A1	ILMN_1789074	HSPA1A	ILMN_1716400	FOXM1	ILMN_1790689	CRISPLD2	ILMN_1815723	NUP35
ILMN_1706342	ZNF746	ILMN_1708934	ADM	ILMN_1759232	IRS1	ILMN_1693242	ZNF296	ILMN_1782635	YARS2	ILMN_2144426	HIST2H2AA3	ILMN_2200331	H2AFX	ILMN_1657701	TMEM137	ILMN_2145116	TMEM173	ILMN_1681670	SLC25A4	ILMN_1759008	ZNF689	ILMN_1690040	TM7SF2	ILMN_1701514	TRAF3IP2	ILMN_1790689	CRISPLD2	ILMN_2399463	VAV3	ILMN_1653367	TAF12	ILMN_2291619	RAB3IP	ILMN_1671478	CKB	ILMN_2063168	MALL	ILMN_1702633	RETSAT	ILMN_2362439	C19ORF12	ILMN_1685608	NPTX2	ILMN_1688953	ARHGAP19	ILMN_1692733	NRARP	ILMN_3222425	LOC729852
ILMN_1810832	ZNF343	ILMN_1685608	NPTX2	ILMN_1666893	TRIML2	ILMN_1690040	TM7SF2	ILMN_1803367	EVI1	ILMN_1777061	ZSWIM6	ILMN_1656574	PCGF6	ILMN_1746408	MIDN	ILMN_2182531	C18ORF55	ILMN_1704056	RPPH1	ILMN_2188862	GDF15	ILMN_2349061	IRF7	ILMN_1767006	PSMB8	ILMN_1810055	ITFG3	ILMN_2374352	DBNDD1	ILMN_1702636	TUBB6	ILMN_1699421	ANXA10	ILMN_1804117	FAM89B	ILMN_1720048	CCL2	ILMN_1681737	TMSB15A	ILMN_2319825	ACYP1	ILMN_1721833	IER5	ILMN_1706553	SMG7	ILMN_1806023	JUN	ILMN_2346727	MTUS1
ILMN_2357438	AURKA	ILMN_2072391	SNORD31	ILMN_1777233	E2F2	ILMN_3242900	HIST2H2AA4	ILMN_1661137	SH3RF2	ILMN_1682368	LRWD1	ILMN_2198893	LOC407835	ILMN_1772796	DYNLL2	ILMN_1661628	LOC653110	ILMN_1658702	HIST1H2BJ	ILMN_1713952	C1ORF106	ILMN_1660923	HCG4	ILMN_2089073	ATP9A	ILMN_3236010	SCARNA11	ILMN_1778333	MMP24	ILMN_2352245	RASSF6	ILMN_1815169	MCM5	ILMN_1791726	TUBB3	ILMN_1657893	TXNRD2	ILMN_2121408	HBEGF	ILMN_1733256	PSMD8	ILMN_1713266	FAM46C	ILMN_1741200	RFX5	ILMN_1656111	MYLIP	ILMN_2364535	SNUPN
ILMN_1666727	ZNF586	ILMN_1706015	FAM43A	ILMN_1673138	ZBTB33	ILMN_1666022	TNFRSF10D	ILMN_2357777	RNF214	ILMN_1740426	RASD1	ILMN_1667476	LTBR	ILMN_1697363	C20ORF27	ILMN_1683023	PDGFC	ILMN_1655720	CNNM4	ILMN_1715508	NNMT	ILMN_1711603	LOC652565	ILMN_1681503	MCM2	ILMN_1667295	VASN	ILMN_3207122	LOC644563	ILMN_1794230	SCAND1	ILMN_1746517	KYNU	ILMN_2130635	FOXRED2	ILMN_1787815	TRIB3	ILMN_1718177	CYP20A1	ILMN_1652806	ATP5J	ILMN_1790689	CRISPLD2	ILMN_1803005	MMACHC	ILMN_1706015	FAM43A	ILMN_2223805	TSGA14
ILMN_1656057	PLAU	ILMN_1720430	PPDPF	ILMN_1666845	KRT17	ILMN_2374164	HERPUD1	ILMN_1749829	DLGAP5	ILMN_1754660	ZCCHC24	ILMN_2185845	BRSK1	ILMN_1764503	C21ORF124	ILMN_3208233	LOC100131735	ILMN_1741869	WDR47	ILMN_1801616	EMP1	ILMN_1784602	CDKN1A	ILMN_2342579	IL7R	ILMN_1756541	MXD4	ILMN_1844593	HOMO SAPIENS MSTP131	ILMN_1805807	SLC30A3	ILMN_1691578	GTF3C6	ILMN_1802162	RFESD	ILMN_2133205	GPX2	ILMN_1809477	CARHSP1	ILMN_3263974	KRT18P13	ILMN_2200331	H2AFX	ILMN_1682699	PBX2	ILMN_1704446	SLC6A10P	ILMN_1674366	LHX4
ILMN_3278995	LOC643167	ILMN_1691572	TST	ILMN_3237507	LOC552889	ILMN_1810214	JUND	ILMN_1805658	LTV1	ILMN_1790534	MAP2K3	ILMN_1664434	TCF3	ILMN_1787509	PRIC285	ILMN_1708954	GAR1	ILMN_1676036	LOC649679	ILMN_1812297	CYP26B1	ILMN_1653466	HES4	ILMN_1697409	TNFRSF14	ILMN_1704091	DGAT1	ILMN_2089073	ATP9A	ILMN_1821280	HOMO SAPIENS CDNA FL	ILMN_2054297	PTGS2	ILMN_1787923	PNPLA2	ILMN_1749636	DNAJC22	ILMN_1763265	CHMP1B	ILMN_3214052	LOC644877	ILMN_1753342	SAT1	ILMN_1654118	BCL2L1	ILMN_1784602	CDKN1A	ILMN_1797383	RFPL1S
ILMN_2222008	KIFC1	ILMN_1724040	ANKRD57	ILMN_3233871	ATXN1L	ILMN_1777061	ZSWIM6	ILMN_1691860	SPRY1	ILMN_3249110	CSRNP2	ILMN_3231944	LOC100130516	ILMN_1664283	C9ORF75	ILMN_1695362	ZNF32	ILMN_1713266	FAM46C	ILMN_2065606	TOMM40L	ILMN_1737089	CAPN5	ILMN_1709937	KCNN4	ILMN_3288717	LOC392437	ILMN_1749868	FAM171A1	ILMN_1694268	HES6	ILMN_1765701	LOC399942	ILMN_1673704	INA	ILMN_1759008	ZNF689	ILMN_1687384	IFI6	ILMN_1686954	RPS10	ILMN_1740426	RASD1	ILMN_2340439	ZFP64	ILMN_1791726	TUBB3	ILMN_2266948	SLC38A1
ILMN_1757415	C1ORF163	ILMN_1654060	MKNK2	ILMN_1692826	UNKL	ILMN_1691410	BAMBI	ILMN_2184373	IL8	ILMN_2342066	METRNL	ILMN_2065606	TOMM40L	ILMN_1681437	DCXR	ILMN_1752111	SMARCAL1	ILMN_1800425	SLC9A1	ILMN_1757440	FAM69B	ILMN_1764503	C21ORF124	ILMN_1787815	TRIB3	ILMN_1803838	CNFN	ILMN_1678049	FGB	ILMN_2051900	EID2B	ILMN_2139970	ALDH1A3	ILMN_1699829	CTGF	ILMN_1727589	SULT2B1	ILMN_1721651	LOC646463	ILMN_2150465	C5ORF28	ILMN_1785756	LOC731314	ILMN_1749612	LOC729101	ILMN_1667295	VASN	ILMN_1706990	ZNF271
ILMN_1703946	ADORA2B	ILMN_3236653	RNU1-5	ILMN_1807737	SFRS17A	ILMN_1749838	MZF1	ILMN_2412549	GAR1	ILMN_1803392	TAX1BP3	ILMN_1723632	PIGC	ILMN_1689378	CCRN4L	ILMN_2138801	TP73L	ILMN_1658847	MGC61598	ILMN_1701512	KIAA0391	ILMN_1689786	ASMTL	ILMN_1801616	EMP1	ILMN_1797342	FNBP1	ILMN_1651254	LPP	ILMN_1706413	C1ORF66	ILMN_1805410	C15ORF48	ILMN_1758918	BRD2	ILMN_1720158	ETS2	ILMN_1694268	HES6	ILMN_2160819	RPS27	ILMN_1760556	C1ORF63	ILMN_1719975	HOXC4	ILMN_1721127	HIST1H3D	ILMN_1777233	E2F2
ILMN_1723632	PIGC	ILMN_2115340	HIST2H4A	ILMN_1753613	HOXA5	ILMN_1674661	CIRBP	ILMN_1803005	MMACHC	ILMN_2324375	CHCHD7	ILMN_2395728	HNRPUL1	ILMN_1792356	DPYSL4	ILMN_1703946	ADORA2B	ILMN_1756935	OSBPL6	ILMN_1705570	H2AFY2	ILMN_1754114	FLJ20021	ILMN_1801378	COQ3	ILMN_1746408	MIDN	ILMN_1656369	C8ORF4	ILMN_3280565	LOC389342	ILMN_1801616	EMP1	ILMN_1720829	ZFP36	ILMN_2410826	OAS1	ILMN_1743755	LOC441150	ILMN_3288161	LOC100132488	ILMN_1760412	SHISA2	ILMN_3187744	LOC100129484	ILMN_1708728	H2AFJ	ILMN_1917341	HS.193557
ILMN_3237507	LOC552889	ILMN_1814333	SERPINI1	ILMN_2399463	VAV3	ILMN_1802094	ZNF280A	ILMN_1695362	ZNF32	ILMN_1814333	SERPINI1	ILMN_2352245	RASSF6	ILMN_3241034	SNORD3C	ILMN_1747227	ADORA1	ILMN_1712075	SYNM	ILMN_1737252	NRG1	ILMN_1695731	TUBG1	ILMN_1785404	FGFBP1	ILMN_1749368	HIST1H3H	ILMN_1759991	MGC3731	ILMN_1728083	EIF4EBP2	ILMN_1723912	IFI44L	ILMN_1657332	CCDC85B	ILMN_2228463	DDC	ILMN_2384857	DHRS2	ILMN_1713146	LOC729837	ILMN_1692733	NRARP	ILMN_1740165	C14ORF102	ILMN_1719695	NFKBIZ	ILMN_1756755	LINGO1
ILMN_1713952	C1ORF106	ILMN_1780861	LOC653506	ILMN_1824666	HOMO SAPIENS MRNA; C	ILMN_1773407	C16ORF72	ILMN_3305055	TP63	ILMN_2187533	CSRNP2	ILMN_1669669	KCMF1	ILMN_1661363	CDC14B	ILMN_1703955	FBXO32	ILMN_1803392	TAX1BP3	ILMN_1778333	MMP24	ILMN_1780861	LOC653506	ILMN_1798657	TBL1XR1	ILMN_2414878	STXBP1	ILMN_1779182	TMEM98	ILMN_1679797	ADARB1	ILMN_2392352	CTPS2	ILMN_1711702	CLEC2D	ILMN_1740555	SNAP25	ILMN_3245458	SNORA61	ILMN_1814282	ISG20L1	ILMN_1669523	FOS	ILMN_2159300	C10ORF114	ILMN_1785756	LOC731314	ILMN_1768705	SYT4
ILMN_1811468	IRX3	ILMN_1797372	C3ORF58	ILMN_1742163	LOC441087	ILMN_2065773	SCG5	ILMN_2329914	SPRY1	ILMN_1796179	HIST1H2BK	ILMN_1738725	LIF	ILMN_2393450	C14ORF173	ILMN_2124951	RBMX	ILMN_1657332	CCDC85B	ILMN_2185845	BRSK1	ILMN_3233179	LOC728969	ILMN_1733311	PIGB	ILMN_1811574	MAPK8IP3	ILMN_2352097	GPR56	ILMN_1803838	CNFN	ILMN_3302919	MYOF	ILMN_1687947	HIST1H2BE	ILMN_1658685	ELFN2	ILMN_1701025	EPHX1	ILMN_1741736	DDX28	ILMN_1721127	HIST1H3D	ILMN_1764415	ZNF585A	ILMN_1663080	LFNG	ILMN_2375032	BEND3
ILMN_1681675	RBM16	ILMN_1758918	BRD2	ILMN_1798533	ZNF22	ILMN_1787691	CITED4	ILMN_1662318	CCDC59	ILMN_1736441	PDXP	ILMN_2403458	SMARCB1	ILMN_1879482	YH11B03.S1 SOARES IN	ILMN_1780898	PRKCH	ILMN_1793017	DGKQ	ILMN_1750234	PRSS2	ILMN_1803317	C9ORF114	ILMN_2065606	TOMM40L	ILMN_1680925	SLC9A3R1	ILMN_1687967	NTRK3	ILMN_1795317	SCAND1	ILMN_1701512	KIAA0391	ILMN_1744138	CHCHD7	ILMN_1798496	HOXB8	ILMN_1788489	HIST1H3F	ILMN_1880430	HS.543097	ILMN_3238233	HIST2H4B	ILMN_1796074	C18ORF56	ILMN_1749368	HIST1H3H	ILMN_1791366	RCOR2
ILMN_1721626	ARID5B	ILMN_3240594	RNU4ATAC	ILMN_1674934	FOXF2	ILMN_2358652	NXF1	ILMN_1805474	C1ORF131	ILMN_1691410	BAMBI	ILMN_1772370	ARHGEF1	ILMN_1656111	MYLIP	ILMN_1798657	TBL1XR1	ILMN_2361163	SSBP3	ILMN_1809859	PCGF2	ILMN_2082893	LOC440157	ILMN_1768751	MTA3	ILMN_1796417	ASNS	ILMN_1712545	S100A3	ILMN_1849494	HOMO SAPIENS CLONE 2	ILMN_1716237	ACOT2	ILMN_1712075	SYNM	ILMN_1715543	ACOT1	ILMN_1772796	DYNLL2	ILMN_3269191	LOC100128090	ILMN_1779648	HIST3H2A	ILMN_1813685	RAB7L1	ILMN_3238233	HIST2H4B	ILMN_2185845	BRSK1
ILMN_1787815	TRIB3	ILMN_2144426	HIST2H2AA3	ILMN_1811303	NR5A2	ILMN_1660440	FAM108B1	ILMN_2192620	DCAF15	ILMN_1753143	RHPN2	ILMN_2373830	ATN1	ILMN_2364357	RPS6KB2	ILMN_1782247	KAT2A	ILMN_3240594	RNU4ATAC	ILMN_1674620	SGCE	ILMN_1797342	FNBP1	ILMN_1779234	CXCL6	ILMN_1657332	CCDC85B	ILMN_1801616	EMP1	ILMN_1791726	TUBB3	ILMN_1713249	PHF19	ILMN_1754114	FLJ20021	ILMN_2171384	CXCL5	ILMN_1754114	FLJ20021	ILMN_3301440	LOC730004	ILMN_1751120	HIST1H4H	ILMN_2410771	KEAP1	ILMN_1798181	IRF7	ILMN_1653878	CACNB2
ILMN_1699651	IL6	ILMN_1738401	FOXC1	ILMN_1705310	VEZF1	ILMN_2374159	HERPUD1	ILMN_1661399	LOC649604	ILMN_1679268	PELI1	ILMN_1771308	BAAT	ILMN_1736441	PDXP	ILMN_1790881	HNMT	ILMN_1728083	EIF4EBP2	ILMN_1673917	GTF2I	ILMN_1744508	FAM53C	ILMN_1691237	CAP2	ILMN_1697448	TXNIP	ILMN_1729123	PPP2R4	ILMN_1697006	LOC642361	ILMN_1774336	POLE2	ILMN_2086095	ID2	ILMN_1778333	MMP24	ILMN_1763144	NEU1	ILMN_1664602	LOC143543	ILMN_1768973	HIST2H2AC	ILMN_3235637	LOC100128288	ILMN_1686478	HIST1H2AG	ILMN_1778681	EBF1
ILMN_2395285	U1SNRNPBP	ILMN_1711102	B3GNT2	ILMN_1683148	PRICKLE2	ILMN_1662243	ING1	ILMN_1691341	IL7R	ILMN_1748883	CDKN2D	ILMN_1661653	DET1	ILMN_1713993	UBAC2	ILMN_1714278	C9ORF30	ILMN_2342066	METRNL	ILMN_2412549	GAR1	ILMN_1689378	CCRN4L	ILMN_1810374	TMEM156	ILMN_2276758	POFUT1	ILMN_1795026	FAM189B	ILMN_2121408	HBEGF	ILMN_1806651	PARP8	ILMN_1798395	PIGH	ILMN_1738589	MGLL	ILMN_2226324	BRP44L	ILMN_2190851	PPID	ILMN_1775304	DNAJB1	ILMN_2288483	C3ORF34	ILMN_1796179	HIST1H2BK	ILMN_1692026	SUV420H1
ILMN_1716651	RUNX2	ILMN_3246273	RNU1-3	ILMN_2219002	KRT6A	ILMN_3234997	MAP7D1	ILMN_1703955	FBXO32	ILMN_3238283	LOC100130123	ILMN_1720476	PHF2	ILMN_1720829	ZFP36	ILMN_1749752	NOLA1	ILMN_1806349	SLC6A8	ILMN_1775330	C15ORF52	ILMN_1763265	CHMP1B	ILMN_1666632	VPS52	ILMN_1719972	PLXNA3	ILMN_1789338	SORBS3	ILMN_1732615	ASMTL	ILMN_2223805	TSGA14	ILMN_1754400	AYP1P1	ILMN_1725139	CA9	ILMN_2101930	POLG	ILMN_1689336	HOXA10	ILMN_2144426	HIST2H2AA3	ILMN_1721713	EXOSC9	ILMN_2347068	MKNK2	ILMN_2166686	NUFIP1
ILMN_2318733	BNIP1	ILMN_1690040	TM7SF2	ILMN_1714622	TNRC6A	ILMN_1654060	MKNK2	ILMN_1720048	CCL2	ILMN_1729237	CYB5R1	ILMN_1665865	IGFBP4	ILMN_2157075	LRCH4	ILMN_2232463	ARL14	ILMN_1666546	DUSP14	ILMN_1723632	PIGC	ILMN_2347068	MKNK2	ILMN_1715543	ACOT1	ILMN_2358652	NXF1	ILMN_2174189	DKK1	ILMN_1727984	F8A3	ILMN_1737650	DIO2	ILMN_1793990	ID2	ILMN_1656369	C8ORF4	ILMN_2183784	TTC12	ILMN_2193717	RAB42	ILMN_1719695	NFKBIZ	ILMN_1746393	TSEN2	ILMN_1718565	CDKN1C	ILMN_1720998	CA12
ILMN_3240685	INO80D	ILMN_1731135	RAB11B	ILMN_1691884	STC2	ILMN_2328972	DNMT3B	ILMN_1710906	RNF145	ILMN_1677906	LOC643287	ILMN_1743966	BCL9L	ILMN_1735930	KLF2	ILMN_1766981	UNC50	ILMN_1753143	RHPN2	ILMN_1802603	RFNG	ILMN_1744006	GFOD2	ILMN_1667476	LTBR	ILMN_1806349	SLC6A8	ILMN_1729288	C1QTNF6	ILMN_3246206	SNORA79	ILMN_1673880	EFEMP1	ILMN_1723123	FGFR3	ILMN_1785404	FGFBP1	ILMN_1797342	FNBP1	ILMN_1822571	HS.543377	ILMN_2115340	HIST2H4A	ILMN_3214893	LOC100132761	ILMN_1651496	HIST1H2BD	ILMN_1734867	NR2C1
ILMN_2194649	TADA1L	ILMN_1792689	HIST1H2AC	ILMN_1739283	UPF2	ILMN_1680925	SLC9A3R1	ILMN_1808811	SBNO2	ILMN_1782385	POLR2A	ILMN_1701025	EPHX1	ILMN_3238233	HIST2H4B	ILMN_1656910	TRIM6	ILMN_1780769	TUBB2C	ILMN_1742410	BCL2L1	ILMN_1783156	LOC650832	ILMN_1744299	GPR110	ILMN_2121408	HBEGF	ILMN_1728478	CXCL16	ILMN_1727790	KHDRBS3	ILMN_1779234	CXCL6	ILMN_1691572	TST	ILMN_1707571	GABRA5	ILMN_1663407	SURF1	ILMN_1776963	LMAN2	ILMN_1663080	LFNG	ILMN_1716237	ACOT2	ILMN_1758623	HIST1H2BD	ILMN_1732410	SLC16A9
ILMN_1714327	SETD1A	ILMN_3265237	FLJ44342	ILMN_2143685	CLDN7	ILMN_2072391	SNORD31	ILMN_1759232	IRS1	ILMN_1756071	MFGE8	ILMN_2255382	PVRL2	ILMN_1676665	CUEDC1	ILMN_1806778	UBE2E1	ILMN_1704091	DGAT1	ILMN_1677085	RGS19	ILMN_1782385	POLR2A	ILMN_1702973	TMEM166	ILMN_1757388	OCEL1	ILMN_1774261	DOK4	ILMN_3255061	CYTSB	ILMN_2138801	TP73L	ILMN_1695435	LOC653610	ILMN_1778337	TCF2	ILMN_1808769	C1ORF97	ILMN_2070477	TAF8	ILMN_1796179	HIST1H2BK	ILMN_1655311	LOC145853	ILMN_1779648	HIST3H2A	ILMN_2400922	OPRL1
ILMN_1703226	KTI12	ILMN_1720829	ZFP36	ILMN_1757956	PCGF1	ILMN_1750100	TUBB4Q	ILMN_1768751	MTA3	ILMN_1744138	CHCHD7	ILMN_1757072	LOC642489	ILMN_2061435	MEG3	ILMN_2363361	SFXN4	ILMN_1770245	EPB41L5	ILMN_1768751	MTA3	ILMN_1727281	TAF6L	ILMN_1712112	RCAN1	ILMN_1813671	SLC25A1	ILMN_2186983	ANXA8L2	ILMN_2115949	ZNF394	ILMN_1780898	PRKCH	ILMN_1781374	TUFT1	ILMN_1777233	E2F2	ILMN_3241979	TMEM179B	ILMN_1725899	HOXC10	ILMN_1758623	HIST1H2BD	ILMN_1727087	GJA1	ILMN_1768973	HIST2H2AC	ILMN_1770641	KLHL3
ILMN_1742569	PAPD1	ILMN_1703852	EFNB2	ILMN_1726025	ASXL1	ILMN_1718977	GADD45B	ILMN_1687768	NCOA7	ILMN_1681437	DCXR	ILMN_1726025	ASXL1	ILMN_1777740	C8ORF55	ILMN_3306730	RBM47	ILMN_1669523	FOS	ILMN_2399463	VAV3	ILMN_1664698	UNC119	ILMN_2291619	RAB3IP	ILMN_2211780	SLC25A4	ILMN_1667260	MAPK3	ILMN_3246658	LOC728253	ILMN_1719759	TNC	ILMN_1805007	SEMA4F	ILMN_1776519	RAP1GAP	ILMN_1803392	TAX1BP3	ILMN_1691702	ZNF775	ILMN_1656111	MYLIP	ILMN_1805658	LTV1	ILMN_1716195	HIST1H2BG	ILMN_1701783	DCT
ILMN_1797298	ARMC7	ILMN_2384591	HN1	ILMN_1778333	MMP24	ILMN_1872457	ZH47E08.R1 SOARES_FE	ILMN_1707484	GEMIN6	ILMN_1737089	CAPN5	ILMN_1691425	LDOC1L	ILMN_1666178	TP53I13	ILMN_1702973	TMEM166	ILMN_1797342	FNBP1	ILMN_1718285	HOXC8	ILMN_2364357	RPS6KB2	ILMN_2054392	PPIL1	ILMN_2101930	POLG	ILMN_2133205	GPX2	ILMN_1667519	RRAS2	ILMN_1773963	GNA15	ILMN_1794017	SERTAD1	ILMN_1661628	LOC653110	ILMN_1718961	BNIP3L	ILMN_1729368	FZD8	ILMN_1706015	FAM43A	ILMN_1696127	KIAA0240	ILMN_1753342	SAT1	ILMN_2385918	GNRHR
ILMN_1769546	RIN2	ILMN_2361163	SSBP3	ILMN_1900110	BX099724 SOARES_FETA	ILMN_2222163	HIST1H3B	ILMN_2252136	YWHAE	ILMN_2188722	GLS	ILMN_1657823	PMEPA1	ILMN_1653553	C14ORF80	ILMN_2397571	PIGC	ILMN_1700604	RBM14	ILMN_3207122	LOC644563	ILMN_1758633	CCDC130	ILMN_1802027	MGST2	ILMN_3249110	CSRNP2	ILMN_1695362	ZNF32	ILMN_1655758	LOC646407	ILMN_1694548	ANXA3	ILMN_1795963	OKL38	ILMN_1695362	ZNF32	ILMN_3202591	LOC440311	ILMN_3275447	LOC391126	ILMN_1813314	HIST1H2BK	ILMN_2205896	MEIS3P1	ILMN_1658847	MGC61598	ILMN_1754051	RMI1
ILMN_1797341	ARID1A	ILMN_1813314	HIST1H2BK	ILMN_1734915	C1ORF156	ILMN_1774733	SOCS1	ILMN_1734915	C1ORF156	ILMN_1785252	SLC26A6	ILMN_1742410	BCL2L1	ILMN_1800739	SPINT2	ILMN_1715947	LOC648210	ILMN_1699644	2003-03-01	ILMN_2138765	PLIN2	ILMN_1701413	PIGQ	ILMN_1671568	ECHDC2	ILMN_1701025	EPHX1	ILMN_1725705	CLPP	ILMN_1743755	LOC441150	ILMN_2370976	FER1L3	ILMN_1704398	FZD9	ILMN_1751328	FAM83H	ILMN_1674661	CIRBP	ILMN_3244803	RAD54L2	ILMN_3242900	HIST2H2AA4	ILMN_1774083	TRIAP1	ILMN_1751120	HIST1H4H	ILMN_1771966	BCCIP
ILMN_1856315	HOMO SAPIENS CDNA FL	ILMN_1737857	GTF2B	ILMN_1783675	ASB8	ILMN_1790534	MAP2K3	ILMN_1658094	ZNF365	ILMN_1783156	LOC650832	ILMN_1754247	SLC3A1	ILMN_1744006	GFOD2	ILMN_1699651	IL6	ILMN_1787509	PRIC285	ILMN_1713995	SCNN1A	ILMN_1663685	DGCR6	ILMN_1774336	POLE2	ILMN_3241373	SCARNA18	ILMN_1803217	KIAA0514	ILMN_1712583	METRN	ILMN_2149226	CAV1	ILMN_1803392	TAX1BP3	ILMN_1808238	RBPMS2	ILMN_2342084	BCAP29	ILMN_3290261	LOC644877	ILMN_1732071	HIST2H2BE	ILMN_1689989	CDC42BPB	ILMN_2115340	HIST2H4A	ILMN_2376953	KCNK2
ILMN_2090802	TMEM79	ILMN_1894388	UI-H-FH1-BFI-P-18-0-	ILMN_3240586	PLD6	ILMN_1669113	ATF5	ILMN_1710514	BCL3	ILMN_2055156	PAG1	ILMN_2271627	ATXN2L	ILMN_1785252	SLC26A6	ILMN_1655307	FAM136A	ILMN_1777061	ZSWIM6	ILMN_1715947	LOC648210	ILMN_1744138	CHCHD7	ILMN_1657893	TXNRD2	ILMN_1717219	C7ORF70	ILMN_2392352	CTPS2	ILMN_1674390	PRKAR1B	ILMN_1786125	CCNA2	ILMN_3249167	SNORA63	ILMN_1799744	GALC	ILMN_1786211	HERC1	ILMN_2359096	SS18	ILMN_1651496	HIST1H2BD	ILMN_1667716	TMEM101	ILMN_2144426	HIST2H2AA3	ILMN_1746359	RERG
ILMN_2078264	C3ORF38	ILMN_3258346	LOC100130009	ILMN_1729987	SRC	ILMN_1780861	LOC653506	ILMN_1780898	PRKCH	ILMN_1666364	COQ10A	ILMN_1673917	GTF2I	ILMN_1759184	C19ORF48	ILMN_1801378	COQ3	ILMN_1757388	OCEL1	ILMN_1789793	NUAK2	ILMN_1814333	SERPINI1	ILMN_1681301	AIM2	ILMN_2100458	RFESD	ILMN_1808238	RBPMS2	ILMN_1671969	UGP2	ILMN_1801307	TNFSF10	ILMN_1797342	FNBP1	ILMN_1844593	HOMO SAPIENS MSTP131	ILMN_1770850	PNMA1	ILMN_3252941	LOC100127918	ILMN_1658847	MGC61598	ILMN_1668960	MID1IP1	ILMN_1732071	HIST2H2BE	ILMN_1776519	RAP1GAP
ILMN_2200636	KIAA1267	ILMN_1781097	UBXN4	ILMN_2386179	ZMYND8	ILMN_1787509	PRIC285	ILMN_1658080	ZNF573	ILMN_1821280	HOMO SAPIENS CDNA FL	ILMN_1745034	SLC11A2	ILMN_1666976	PLD3	ILMN_1782635	YARS2	ILMN_1754660	ZCCHC24	ILMN_2097793	ZBTB4	ILMN_1679641	FAM120B	ILMN_2095660	TMEM156	ILMN_1705783	NXF1	ILMN_2095660	TMEM156	ILMN_3235637	LOC100128288	ILMN_1725852	S100A2	ILMN_1657983	TERF2IP	ILMN_2055523	CSGALNACT1	ILMN_1658053	DYNLRB1	ILMN_1771039	GTSE1	ILMN_1686478	HIST1H2AG	ILMN_1697548	LPHN2	ILMN_3242900	HIST2H2AA4	ILMN_1658080	ZNF573
ILMN_1757956	PCGF1	ILMN_1696537	DDIT4L	ILMN_1664424	ZBED5	ILMN_1739222	ETV5	ILMN_2313074	DEDD	ILMN_1750100	TUBB4Q	ILMN_1708858	CSNK1E	ILMN_1724609	SLC2A8	ILMN_3224926	RBM47	ILMN_1655796	2003-03-01	ILMN_1667476	LTBR	ILMN_1656111	MYLIP	ILMN_1678454	CASP4	ILMN_1712075	SYNM	ILMN_2216637	STK32B	ILMN_1763144	NEU1	ILMN_1675266	NAGPA	ILMN_1674661	CIRBP	ILMN_3248511	FAM167A	ILMN_1798181	IRF7	ILMN_1772207	LOC653377	ILMN_1659047	HIST2H2AA3	ILMN_1799026	PCDH18	ILMN_1813314	HIST1H2BK	ILMN_1746465	FJX1
ILMN_1798459	PPAN	ILMN_2052208	GADD45A	ILMN_1856315	HOMO SAPIENS CDNA FL	ILMN_1916702	BX114764 NCI_CGAP_GC	ILMN_2410772	KEAP1	ILMN_2115125	CTGF	ILMN_1759154	PABPN1	ILMN_1669094	ZNF672	ILMN_1664920	C19ORF12	ILMN_1792455	TMEM158	ILMN_1735955	LOC644033	ILMN_1788095	SPRYD3	ILMN_2380237	C1QTNF1	ILMN_1704284	LOC648164	ILMN_2184373	IL8	ILMN_2102422	ABCB8	ILMN_1749868	FAM171A1	ILMN_1701077	LOC642897	ILMN_1691376	JAG1	ILMN_1773780	FAM173A	ILMN_1807807	SKA2	ILMN_1792689	HIST1H2AC	ILMN_1683023	PDGFC	ILMN_1659047	HIST2H2AA3	ILMN_1713249	PHF19
ILMN_2154603	CCDC16	ILMN_2061310	ZNF280C	ILMN_3238740	CENPBD1	ILMN_1783156	LOC650832	ILMN_1680390	GCNT2	ILMN_3238233	HIST2H4B	ILMN_1652407	ZMYND8	ILMN_1701413	PIGQ	ILMN_1701512	KIAA0391	ILMN_3238435	SNORA12	ILMN_1683148	PRICKLE2	ILMN_1772446	C12ORF34	ILMN_1800225	PPARG	ILMN_1763359	PEG10	ILMN_3253901	HAVCR1	ILMN_2133675	SGSH	ILMN_1716596	NSMAF	ILMN_3244646	RNU1G2	ILMN_1774336	POLE2	ILMN_1684143	NPTXR	ILMN_3238213	KILLIN	ILMN_1716195	HIST1H2BG	ILMN_1796490	GRINA	ILMN_1792689	HIST1H2AC	ILMN_1742054	RP1L1
ILMN_2314169	PTHLH	ILMN_1884750	AL528570 HOMO SAPIEN	ILMN_2154603	CCDC16	ILMN_3238233	HIST2H4B	ILMN_2123312	LRAP	ILMN_1712075	SYNM	ILMN_2372974	SIRPA	ILMN_1800425	SLC9A1	ILMN_1751368	HNRNPD	ILMN_2095133	SPTAN1	ILMN_2410772	KEAP1	ILMN_1753342	SAT1	ILMN_3194638	FAM176A	ILMN_1690125	PDLIM7	ILMN_3307841	AGR2	ILMN_1711276	LOC646407	ILMN_1673917	GTF2I	ILMN_1679797	ADARB1	ILMN_1799243	ANXA13	ILMN_1780842	RANBP6	ILMN_1781803	FIZ1	ILMN_1658702	HIST1H2BJ	ILMN_1798006	ANKRD35	ILMN_1658702	HIST1H2BJ	ILMN_1774336	POLE2
[truncated: 26 more columns]
