# Supplementary material for: OTX015 (MK-8628), a novel BET inhibitor, exhibits antitumor activity in non-small cell and small cell lung cancer models harboring different oncogenic mutations
Source: Oncotarget. 2016 Nov 7;7(51):84675–87. doi: 10.18632/oncotarget.13181 (PMC5354535; doi:10.18632/oncotarget.13181)
Supplement: Supplementary file 4 [file oncotarget-07-84675-s004.xlsx]

## Sheet: OTX015-SCLC-sensitive
Illumina probe	symbol	logFC	P.Value	adj.P.Val
ILMN_1730612	DBNDD2	-1.32428	0.00245358	0.0635684
ILMN_1695687	SALL4	-1.31716	0.000248971	0.0284045
ILMN_1662675	ADAM2	-1.27815	0.00210648	0.059859
ILMN_1718285	HOXC8	-1.16678	0.000121804	0.025752
ILMN_1682567	CCDC106	-1.08751	0.0153923	0.152475
ILMN_2199439	CA2	-1.08116	0.00276022	0.0662502
ILMN_1759008	ZNF689	-1.07734	0.000244829	0.0284045
ILMN_1796339	PLEKHA2	-1.07239	0.00259641	0.0647814
ILMN_1886515	HS.556255	-1.05296	0.00217377	0.0607185
ILMN_1662795	CA2	-1.04374	0.0027388	0.0662017
ILMN_3247261	RAPGEF2	-1.03834	0.000743232	0.0409684
ILMN_1726981	VEGFB	-1.03624	0.00242421	0.0631838
ILMN_1808238	RBPMS2	-1.03551	0.0098205	0.119776
ILMN_1741632	RAB3IL1	-1.01913	0.00296948	0.0683043
ILMN_1853824	MGAT3	-1.01402	0.00261868	0.0649936
ILMN_1806603	MESP1	-1.00083	0.00318632	0.0701116
ILMN_1773002	LOC730417	-0.998513	0.0091648	0.11577
ILMN_1682699	PBX2	-0.996196	0.00680582	0.100905
ILMN_1741847	MMP10	-0.980362	0.0119376	0.132229
ILMN_2374352	DBNDD1	-0.963478	0.013424	0.141147
ILMN_1715647	VANGL2	-0.963343	0.00306596	0.069055
ILMN_1798006	ANKRD35	-0.962841	0.00145376	0.0524541
ILMN_1807554	EYA1	-0.960787	0.00210548	0.059859
ILMN_2065606	TOMM40L	-0.949955	0.00148786	0.052901
ILMN_1732452	MAPKAPK3	-0.936078	0.00982177	0.119776
ILMN_1777233	E2F2	-0.934579	0.000535125	0.0362561
ILMN_2251375	ZFP64	-0.92598	0.000443507	0.034164
ILMN_3239861	C10ORF140	-0.924142	0.0152721	0.151955
ILMN_1714586	VGLL3	-0.918846	0.00200969	0.0585601
ILMN_1779015	ZNF467	-0.913767	0.00561032	0.0914018
ILMN_1713990	TRIP6	-0.910234	0.00123133	0.0494897
ILMN_2139970	ALDH1A3	-0.897481	0.00565048	0.091748
ILMN_1734707	CHST13	-0.893335	0.0102069	0.122356
ILMN_1671766	F12	-0.89012	0.00640975	0.0977701
ILMN_1736015	PHF17	-0.88478	0.000182088	0.0273022
ILMN_1774982	CDC42EP5	-0.878481	0.0165361	0.157973
ILMN_2185845	BRSK1	-0.866326	0.00110419	0.047584
ILMN_2396020	DUSP6	-0.861125	0.00251861	0.0640623
ILMN_1691578	GTF3C6	-0.859799	0.000127374	0.0258132
ILMN_1841970	HS.524129	-0.856488	0.00269979	0.0659539
ILMN_1755822	SYDE1	-0.847685	7.64126e-05	0.0232847
ILMN_2237252	LY6H	-0.837558	0.0235276	0.190826
ILMN_1746465	FJX1	-0.835319	0.00112025	0.0478638
ILMN_2412549	GAR1	-0.825854	0.00217689	0.060761
ILMN_1660501	LY6H	-0.821479	0.0236242	0.190826
ILMN_2389528	MTL5	-0.815369	0.00561876	0.0914156
ILMN_1786989	NKX6-2	-0.812974	0.000981732	0.0452775
ILMN_1803005	MMACHC	-0.8115	0.00130602	0.0501929
ILMN_1669502	E2F3	-0.811219	0.0130669	0.138876
ILMN_1776181	BIRC3	-0.805308	0.0175675	0.162747
ILMN_1806123	MRPL23	-0.805244	0.0152072	0.151647
ILMN_1671619	HMX2	-0.802765	0.000603003	0.0377334
ILMN_1667893	TNS3	-0.800485	0.00412236	0.0796006
ILMN_1655307	FAM136A	-0.797451	0.00742398	0.104337
ILMN_1741021	CH25H	-0.79713	0.000166015	0.0273022
ILMN_1788203	HEY1	-0.795933	0.000593807	0.0374867
ILMN_1655842	LOC442597	-0.795479	0.00185973	0.0571948
ILMN_1787815	TRIB3	-0.79019	0.000834861	0.0427176
ILMN_1756992	MUC1	-0.790062	0.0407561	0.257626
ILMN_1674934	FOXF2	-0.789972	0.00041636	0.0333405
ILMN_1692280	NKX2-2	-0.789024	0.000737041	0.0409301
ILMN_1794492	HOXC6	-0.788656	0.00333562	0.0718071
ILMN_1670490	PDPN	-0.787373	0.0126094	0.136407
ILMN_1758146	SIRPA	-0.786726	0.00477261	0.0849661
ILMN_2159300	C10ORF114	-0.784432	0.000886697	0.0438264
ILMN_1682015	GAL	-0.783727	0.0293626	0.214652
ILMN_1774336	POLE2	-0.779704	0.0025709	0.0644783
ILMN_1751228	C20ORF46	-0.779552	0.0018555	0.0571948
ILMN_1814282	ISG20L1	-0.776115	2.68971e-05	0.0191488
ILMN_1709067	SAMD11	-0.77258	0.00154795	0.0537581
ILMN_1789627	2005-09-01	-0.770773	0.0106825	0.124885
ILMN_1727087	GJA1	-0.769657	0.000916584	0.0442051
ILMN_1781479	SUV39H1	-0.769413	0.000936467	0.0446281
ILMN_1677018	HOXA4	-0.768081	0.00191772	0.0577934
ILMN_2131861	SOCS2	-0.766692	0.00100458	0.0459734
ILMN_1655498	FLJ25404	-0.762402	0.0129004	0.138049
ILMN_1659462	DUSP23	-0.76185	0.00383234	0.0766971
ILMN_3207122	LOC644563	-0.760161	0.0189321	0.169065
ILMN_1778991	NFIB	-0.758115	0.00608159	0.0950495
ILMN_1771051	RPL29	-0.753505	0.00507725	0.0868853
ILMN_1763129	DCTPP1	-0.750301	0.00458929	0.0832399
ILMN_1764609	PWWP2B	-0.7493	0.0017032	0.0555568
ILMN_1737184	CDCA7	-0.747995	0.00164283	0.055069
ILMN_1659888	PPP1R14B	-0.747451	0.000109151	0.0253957
ILMN_2357438	AURKA	-0.747294	0.00434744	0.0816215
ILMN_1705570	H2AFY2	-0.746705	0.00451794	0.0827729
ILMN_1680955	AURKA	-0.745192	0.00173328	0.055842
ILMN_1656373	BNC2	-0.743193	0.00424645	0.0807475
ILMN_2355665	MTP18	-0.743041	0.00170815	0.0555568
ILMN_2387471	FLJ22184	-0.740725	0.0108614	0.125881
ILMN_3240321	AEN	-0.735026	4.58555e-05	0.0201624
ILMN_2133996	SHE	-0.734823	0.00272902	0.0661818
ILMN_1749868	FAM171A1	-0.734357	0.00862379	0.112455
ILMN_1666050	TMUB1	-0.73364	0.00300182	0.0684011
ILMN_1707240	PTBP2	-0.733453	0.00108365	0.0473028
ILMN_1754103	CLDN11	-0.733034	0.0190072	0.169479
ILMN_1674386	PITX1	-0.732004	0.00784991	0.106892
ILMN_1724493	LYSMD2	-0.72931	0.00397667	0.0782592
ILMN_1734867	NR2C1	-0.727496	0.00232374	0.0624527
ILMN_1737517	RPL29	-0.72587	0.00864835	0.112588
ILMN_1749213	SDF2L1	-0.725694	0.00226819	0.0618527
ILMN_1723632	PIGC	-0.725417	0.00311582	0.0694166
ILMN_2355831	FHL2	-0.724529	0.0164883	0.157835
ILMN_1658437	SFXN4	-0.719222	0.00458379	0.0832318
ILMN_1796074	C18ORF56	-0.718594	0.00682806	0.101064
ILMN_1804735	CBS	-0.717741	0.000200954	0.028093
ILMN_3240586	PLD6	-0.717057	0.00229637	0.0622975
ILMN_1725705	CLPP	-0.716491	0.000597139	0.0376046
ILMN_1746393	TSEN2	-0.715896	0.00263273	0.0652004
ILMN_1745034	SLC11A2	-0.715736	0.00256011	0.0644391
ILMN_1806403	RASL12	-0.713771	0.000564684	0.036787
ILMN_1696046	SIVA	-0.713471	0.0066567	0.099842
ILMN_1651237	CDT1	-0.707468	0.00451828	0.0827729
ILMN_1689336	HOXA10	-0.707311	0.000322369	0.0315078
ILMN_1808587	ZFHX3	-0.704782	0.0114355	0.129585
ILMN_1778347	NUDT2	-0.70445	0.000290547	0.0304543
ILMN_1746085	IGFBP3	-0.704324	0.00922317	0.116196
ILMN_2221006	RAD21	-0.70412	0.00340562	0.0723251
ILMN_3243185	RERGL	-0.701856	0.00439427	0.0819316
ILMN_1731358	ZNF532	-0.701158	0.00617716	0.0959012
ILMN_1810533	SLC6A15	-0.700998	0.00389042	0.0774169
ILMN_2097793	ZBTB4	-0.699416	0.00565524	0.0917879
ILMN_1675266	NAGPA	-0.699323	0.000703953	0.0401066
ILMN_1776519	RAP1GAP	-0.69878	0.00866771	0.112716
ILMN_2366654	NR5A2	-0.697263	0.00179688	0.0565412
ILMN_2382290	KREMEN2	-0.697226	0.0191585	0.170313
ILMN_1690464	TMEM20	-0.697213	0.010161	0.122085
ILMN_1766219	C6ORF54	-0.69159	0.00445206	0.0821443
ILMN_1742031	IFRD2	-0.69003	0.00248727	0.063985
ILMN_1730816	GPR162	-0.688578	0.018176	0.165632
ILMN_1723412	ASCL2	-0.685662	0.00138672	0.0515718
ILMN_1790338	PRRX2	-0.685359	0.0424584	0.263793
ILMN_2142979	PTBP2	-0.682153	0.0208976	0.178807
ILMN_1773337	DKK1	-0.682082	0.000169368	0.0273022
ILMN_1679800	BRIX1	-0.681968	0.00129131	0.0500394
ILMN_2082865	PLLP	-0.680566	0.00485836	0.085443
ILMN_1683023	PDGFC	-0.679692	0.00851845	0.111667
ILMN_1776325	UBE2Q1	-0.679334	0.0015977	0.0543667
ILMN_3242459	DCTPP1	-0.678539	0.0025192	0.0640623
ILMN_1779989	GLI1	-0.678226	0.000693418	0.0400276
ILMN_1721657	RSU1	-0.677805	0.0126885	0.13691
ILMN_1708081	LCLAT1	-0.677113	0.00888428	0.114129
ILMN_1728540	FUNDC1	-0.677037	0.000183302	0.0273109
ILMN_1701455	FBXO6	-0.676277	0.00752935	0.104871
ILMN_1764690	NTS	-0.675538	0.0174184	0.162011
ILMN_1695362	ZNF32	-0.674045	0.00113375	0.0479592
ILMN_1739297	GALNT4	-0.673282	0.0143817	0.146945
ILMN_2182704	BIRC2	-0.672023	0.000641772	0.0386982
ILMN_2143795	MGC4677	-0.671468	0.000230318	0.0283461
ILMN_1667260	MAPK3	-0.669501	0.00569717	0.0922466
ILMN_3299365	LOC729406	-0.669358	0.000758569	0.0412384
ILMN_1669928	ARHGEF16	-0.669333	0.0201999	0.175536
ILMN_1703441	ZNF593	-0.668489	0.000906213	0.0439625
ILMN_1792681	CCDC86	-0.667984	0.0022243	0.0613473
ILMN_1750658	HAX1	-0.667962	0.00354279	0.0737134
ILMN_1804396	C14ORF4	-0.667407	0.000309803	0.0311892
ILMN_2227968	NTHL1	-0.667398	0.00401776	0.0787397
ILMN_2047511	CENTA1	-0.666284	0.0162384	0.156387
ILMN_2109156	RANBP1	-0.666053	0.00785491	0.106893
ILMN_1790962	RINL	-0.666038	0.00102215	0.0463642
ILMN_2330243	NUDT1	-0.66599	0.00128826	0.0500394
ILMN_1668012	SLC25A13	-0.665858	0.00507625	0.0868853
ILMN_1809417	LRFN4	-0.665243	0.000228618	0.0282667
ILMN_3289745	LOC339352	-0.664929	0.0390962	0.252455
ILMN_1813938	CHCHD4	-0.663484	5.12337e-05	0.0206027
ILMN_2395856	TMEM218	-0.663468	0.0138768	0.144281
ILMN_2341661	ETV4	-0.661766	0.0082823	0.109944
ILMN_1806778	UBE2E1	-0.65991	0.0160118	0.154965
ILMN_2340439	ZFP64	-0.659362	9.4281e-05	0.0249594
ILMN_1696127	KIAA0240	-0.659214	0.00186589	0.0572167
ILMN_1753613	HOXA5	-0.658989	0.00581416	0.0931508
ILMN_1741200	RFX5	-0.658761	0.00123641	0.0495727
ILMN_1688034	COIL	-0.658494	0.00125819	0.0499027
ILMN_1729660	LOC388312	-0.65767	0.0180359	0.165024
ILMN_1769013	ASGR1	-0.656838	0.00201474	0.0585772
ILMN_1688480	CCND1	-0.656455	0.00446879	0.0823279
ILMN_1682139	RAI14	-0.655949	0.00731038	0.103718
ILMN_1710514	BCL3	-0.654296	3.30779e-05	0.0191488
ILMN_1713952	C1ORF106	-0.652952	0.000127819	0.0258132
ILMN_1796013	PYCR1	-0.652774	0.000809523	0.042016
ILMN_1794598	SCHIP1	-0.650571	0.000349715	0.0324628
ILMN_1792256	TBX2	-0.649464	0.000493975	0.0356378
ILMN_1729368	FZD8	-0.648731	0.000664278	0.0391692
ILMN_1669376	DRAM1	-0.648132	0.00412743	0.0796009
ILMN_1787461	RUNX3	-0.645996	0.0055594	0.0910706
ILMN_1664920	C19ORF12	-0.645275	0.00167827	0.0552184
ILMN_2157510	BLOC1S1	-0.644967	0.000792918	0.0416296
ILMN_1805725	B4GALNT1	-0.644148	0.0116107	0.130382
ILMN_1791388	ZNF787	-0.643509	0.0215544	0.181825
ILMN_1796762	CCDC102A	-0.643165	0.004096	0.0793512
ILMN_1681679	TSPO	-0.641072	0.0172833	0.161549
ILMN_1662741	EDG4	-0.638791	0.00719468	0.103117
ILMN_2192683	DHX37	-0.637975	0.0179255	0.164515
ILMN_1777066	NIF3L1	-0.63785	0.000506736	0.0358458
ILMN_1728478	CXCL16	-0.637436	0.00943664	0.117699
ILMN_1738095	PER2	-0.635586	0.00450611	0.0826839
ILMN_1759766	CTXN1	-0.635173	0.0299483	0.217046
ILMN_1763657	CXXC4	-0.634569	0.000240493	0.0284045
ILMN_2229032	NME6	-0.634537	0.000131485	0.0258132
ILMN_2312719	EXOSC9	-0.633309	0.000326446	0.0315304
ILMN_1725271	GPR3	-0.633064	0.000391035	0.0331119
ILMN_1787324	C16ORF48	-0.632904	0.0100759	0.121408
ILMN_3244457	EHBP1L1	-0.632283	0.00689565	0.101682
ILMN_1712707	ABHD8	-0.630458	0.0249341	0.196966
ILMN_1722855	VEGFB	-0.630131	0.00710992	0.102634
ILMN_1760247	CD70	-0.629979	0.00148854	0.052901
ILMN_1807042	MARCKS	-0.629634	0.00159613	0.0543667
ILMN_1667201	WDR51B	-0.628994	0.0224078	0.185741
ILMN_1893633	LOC439949	-0.628178	0.00100549	0.0459734
ILMN_1666757	SDHALP1	-0.62613	0.00362583	0.0747824
ILMN_3212373	LOC727803	-0.625964	0.0126504	0.136663
ILMN_2155172	BRIX1	-0.625688	7.96001e-05	0.0234974
ILMN_1759991	MGC3731	-0.62505	0.00128586	0.0500394
ILMN_3307940	FLJ35776	-0.623904	0.00282673	0.0668214
ILMN_2048607	ANKRD9	-0.623582	0.012836	0.137652
ILMN_1718334	ITPA	-0.623538	0.00276218	0.0662502
ILMN_1779182	TMEM98	-0.622612	0.0134756	0.141598
ILMN_2344971	FOXM1	-0.621423	0.0024131	0.0631549
ILMN_1760280	NXT1	-0.620437	0.00128451	0.0500394
ILMN_2383306	GPATCH4	-0.620199	0.00711958	0.102708
ILMN_1798270	C11ORF75	-0.619684	0.00134565	0.0509669
ILMN_3179620	LOC100129673	-0.618697	0.00160425	0.0545111
ILMN_1768534	BHLHB2	-0.617818	0.000772313	0.0412701
ILMN_1698148	CHD5	-0.617673	0.0289373	0.212954
ILMN_2222984	RDH14	-0.61753	0.00682727	0.101064
ILMN_2390162	PHF11	-0.617394	0.00270345	0.0659539
ILMN_1897741	HS.137971	-0.616812	0.00975881	0.119347
ILMN_1753830	ETV4	-0.616735	0.0180024	0.164813
ILMN_1683859	SLC7A1	-0.61661	0.000562939	0.0367748
ILMN_2380588	C6ORF108	-0.616469	0.00701985	0.102426
ILMN_2112811	RPL36A	-0.616418	0.00497587	0.0859836
ILMN_1702125	HOXB7	-0.615721	0.000843132	0.0427176
ILMN_1769911	SLC38A1	-0.615659	0.00109054	0.047472
ILMN_1659206	RARA	-0.615091	0.0126919	0.13691
ILMN_1786326	KCTD15	-0.6136	0.00283875	0.0670051
ILMN_1669281	CLN3	-0.612274	0.0010946	0.047561
ILMN_1791366	RCOR2	-0.6119	0.0175585	0.162747
ILMN_1765796	ENO2	-0.610011	0.00152685	0.0535924
ILMN_1697409	TNFRSF14	-0.609973	0.0314905	0.223168
ILMN_1709257	DSCR6	-0.609461	0.00729431	0.103697
ILMN_1688848	TMEM44	-0.609004	0.00250843	0.0640421
ILMN_2352090	GPRC5C	-0.608779	0.0340082	0.233669
ILMN_1782247	KAT2A	-0.608467	0.0075025	0.104656
ILMN_1672783	CT45A4	-0.608185	0.00181186	0.0567105
ILMN_3297876	VSTM2B	-0.607896	0.00582914	0.0932409
ILMN_1685413	ALG8	-0.607766	0.0041212	0.0796006
ILMN_1751328	FAM83H	-0.607519	0.000835254	0.0427176
ILMN_1756086	INTS3	-0.607447	0.0184384	0.166858
ILMN_2212763	ICAM3	-0.606068	0.00742635	0.104337
ILMN_1757440	FAM69B	-0.60477	0.00417817	0.0800759
ILMN_2054392	PPIL1	-0.60373	0.00352367	0.073445
ILMN_3263329	GAR1	-0.603407	0.00164997	0.0551207
ILMN_2135944	CT45A4	-0.60316	0.00212709	0.0602399
ILMN_1755741	DACH1	-0.602692	0.00704709	0.102574
ILMN_1696846	LOC541471	-0.600772	0.00592333	0.0937811
ILMN_2319000	MATK	-0.600458	0.0402352	0.255997
ILMN_2396875	IGFBP3	-0.600156	0.026155	0.202054
ILMN_1716596	NSMAF	-0.59905	0.0243208	0.19384
ILMN_1699603	MRPL12	-0.599033	0.000377467	0.0330606
ILMN_1795007	C2ORF47	-0.59868	0.0010353	0.0465697
ILMN_2197128	OSR1	-0.598557	0.00892892	0.114263
ILMN_1694466	ZBED1	-0.596825	0.000391576	0.0331119
ILMN_1764321	ACOT4	-0.596035	0.000179029	0.0273022
ILMN_1755303	ZNF217	-0.593579	0.000874995	0.0436859
ILMN_1737813	PRNPIP	-0.593184	0.0164988	0.157872
ILMN_1748427	ZNF239	-0.593123	0.000771596	0.0412701
ILMN_1796589	TRIP13	-0.592887	0.0119063	0.132127
ILMN_1672080	NR2F6	-0.592821	6.48768e-05	0.0227647
ILMN_1718898	HOXC9	-0.592336	0.000240824	0.0284045
ILMN_3235312	LOC92659	-0.591791	0.000620015	0.0382698
ILMN_1714730	UBE2C	-0.591117	0.00199622	0.0585249
ILMN_1765332	TIMM10	-0.590637	0.00175764	0.0561387
ILMN_1704055	HSPC111	-0.590241	0.00178294	0.0563278
ILMN_1786197	NR2F1	-0.590038	0.00092084	0.0442499
ILMN_1771689	EXD2	-0.589704	0.00274531	0.0662502
ILMN_1787879	ARL2	-0.58952	0.0236523	0.190993
ILMN_2155516	QTRTD1	-0.58783	0.00329948	0.0713869
ILMN_3251383	CCDC74B	-0.587725	0.0109415	0.126382
ILMN_2116556	LSM5	-0.586975	0.0276289	0.207727
ILMN_1809866	WDR74	-0.586867	2.47316e-05	0.0191488
ILMN_1715748	FLNC	-0.586675	0.100233	0.422943
ILMN_1713759	UBE2J1	-0.585413	0.0121941	0.133909
ILMN_1811650	DUS2L	-0.58507	0.00163358	0.0549577
ILMN_1665423	ZFP91	-0.584872	0.00162264	0.0548205
ILMN_1749829	DLGAP5	-0.583728	0.00987052	0.12003
ILMN_2325347	B3GALNT1	-0.583352	0.00133903	0.0508582
ILMN_1684929	TOPBP1	-0.583234	8.87815e-05	0.0240991
ILMN_2173891	C19ORF40	-0.582851	0.000267062	0.0292818
ILMN_1795285	PHF15	-0.582737	0.000989909	0.0454367
ILMN_1678757	BCYRN1	-0.581975	0.00453318	0.0828265
ILMN_1658677	DTX3	-0.581825	0.00708174	0.102582
ILMN_2314140	PAX6	-0.580918	0.0011881	0.0487536
ILMN_1767068	SMAD6	-0.579836	0.00167135	0.0552184
ILMN_1784540	KBTBD2	-0.579758	0.000231554	0.0283461
ILMN_1794863	CAMK2N1	-0.578773	0.00706744	0.102574
ILMN_2386179	ZMYND8	-0.578473	0.0156196	0.153429
ILMN_1801616	EMP1	-0.578181	0.0504007	0.290621
ILMN_1790537	C16ORF75	-0.578026	0.00820947	0.109439
ILMN_1691425	LDOC1L	-0.577656	0.00304152	0.0687999
ILMN_2142284	SLC25A43	-0.577501	0.00781946	0.106651
ILMN_1721457	RANBP1	-0.576865	0.0134782	0.141598
ILMN_2229877	PCDH18	-0.576299	0.0166785	0.158707
ILMN_1729123	PPP2R4	-0.575867	0.013901	0.144394
ILMN_1761084	FNDC5	-0.575816	0.017605	0.162807
ILMN_1773561	RAP2C	-0.575137	0.000109974	0.0254616
ILMN_1754272	GINS3	-0.573264	0.00047286	0.0351396
ILMN_2107068	HOXA2	-0.572684	0.00144659	0.0522755
ILMN_1805658	LTV1	-0.572619	0.00194269	0.0578168
ILMN_1652407	ZMYND8	-0.571807	0.00944478	0.117732
ILMN_1802615	CDK6	-0.57166	0.0268721	0.204669
ILMN_1727001	DDX46	-0.57013	0.0239971	0.192348
ILMN_1662340	ZNF358	-0.569762	0.044724	0.272132
ILMN_1728498	PCBP4	-0.569389	0.00040071	0.0331355
ILMN_2079786	NUAK1	-0.568884	0.00252121	0.0640623
ILMN_1674908	HOXB5	-0.56874	0.00010014	0.0249594
ILMN_1685112	TACO1	-0.568455	0.000839462	0.0427176
ILMN_1749253	TUBD1	-0.56808	0.0122817	0.13449
ILMN_1748840	CALB2	-0.56799	0.0177761	0.163811
ILMN_3231944	LOC100130516	-0.567864	0.00130497	0.0501929
ILMN_1732678	KERA	-0.56786	0.00950758	0.118078
ILMN_2138765	PLIN2	-0.567205	0.00193691	0.0577934
ILMN_1672811	C1ORF159	-0.566519	0.00503256	0.0864356
ILMN_1781419	C11ORF73	-0.565352	0.00018158	0.0273022
ILMN_1683700	TNFSF12	-0.565026	0.0143495	0.146911
ILMN_2301083	UBE2C	-0.564627	0.00455648	0.0830625
ILMN_1698996	SLC19A1	-0.563406	0.00248892	0.0639924
ILMN_2397571	PIGC	-0.562468	0.00113801	0.0479905
ILMN_1753164	IPO8	-0.561452	0.000165509	0.0273022
ILMN_1716400	FOXM1	-0.561118	0.00785733	0.106893
ILMN_1802753	TSSC4	-0.560564	0.00412705	0.0796009
ILMN_2371964	MRPS12	-0.560266	0.000933817	0.0445506
ILMN_1810680	BOLA2	-0.560023	0.00211568	0.0600514
ILMN_1813604	NDUFB7	-0.56001	0.00754735	0.10506
ILMN_1812031	PALM	-0.559236	0.00773247	0.106043
ILMN_1753745	HDDC2	-0.559042	0.00888799	0.114129
ILMN_1667222	MTX1	-0.558993	0.00137837	0.0514599
ILMN_2168449	DHX15	-0.558689	0.0048757	0.0855439
ILMN_1804448	MSI2	-0.558377	0.0055187	0.091008
ILMN_1682799	STAMBPL1	-0.558244	0.00284842	0.0670452
ILMN_1690170	CRABP2	-0.558066	0.0580316	0.31278
ILMN_1692760	DPAGT1	-0.557928	0.0166494	0.158606
ILMN_1688404	ZMYM4	-0.556497	0.0103181	0.123033
ILMN_2383305	GPATCH4	-0.556222	0.00925997	0.116442
ILMN_3185784	LOC100125556	-0.555778	0.0003538	0.0326374
ILMN_2135798	NR2C2AP	-0.554062	0.00514595	0.0873647
ILMN_1750051	FLJ39827	-0.55396	0.00165449	0.0551207
ILMN_1798657	TBL1XR1	-0.553497	0.00269505	0.0659533
ILMN_1664641	MED4	-0.552853	0.00181579	0.0567206
ILMN_1757689	CT45A4	-0.552655	0.00174207	0.0560869
ILMN_1774860	UTP23	-0.552088	0.000294211	0.0306077
ILMN_3245066	DENND4B	-0.552011	0.00192463	0.0577934
ILMN_2397954	PARP3	-0.551022	0.0127466	0.137169
ILMN_2077550	RACGAP1	-0.550891	0.00734363	0.10394
ILMN_1806432	NT5C	-0.55052	0.0153151	0.152092
ILMN_1720048	CCL2	-0.550173	0.00240018	0.0630394
ILMN_2390299	PSMB8	-0.54981	0.00343544	0.0725963
ILMN_1788131	CYP26A1	-0.548585	0.00145255	0.0524506
ILMN_1815500	ITPR3	-0.548415	0.0158255	0.154209
ILMN_3307982	MGC11082	-0.548319	0.000289466	0.0304543
ILMN_1690371	MRPL11	-0.548109	0.0250413	0.197437
ILMN_3224204	PSMG4	-0.547892	0.0123844	0.13506
ILMN_1712806	AP1S1	-0.547548	0.00571712	0.0923479
ILMN_1747303	DDX39	-0.546489	0.0048919	0.0855708
ILMN_1708516	PRTFDC1	-0.546376	0.0103375	0.123172
ILMN_1693242	ZNF296	-0.545415	0.000306567	0.0310718
ILMN_2365686	ALG8	-0.545158	0.010364	0.123332
ILMN_1740466	FAM46A	-0.54493	0.000980852	0.0452775
ILMN_1690101	FAIM	-0.544297	0.00510765	0.0870825
ILMN_1670238	CDC45L	-0.543437	0.0214671	0.181446
ILMN_1751656	KLF11	-0.543095	0.000226061	0.0282667
ILMN_1668039	GYPC	-0.54292	0.00130431	0.0501929
ILMN_1725090	CTHRC1	-0.542184	0.00658002	0.0993354
ILMN_1831106	HS.19193	-0.540975	0.00139014	0.0516017
ILMN_2371590	DDX17	-0.540564	0.00435709	0.0816215
ILMN_1717173	ECT2	-0.539299	0.00861414	0.11236
ILMN_1730809	SLC29A2	-0.538567	0.00484656	0.0853816
ILMN_1750167	PRR3	-0.538038	0.00900078	0.114556
ILMN_1721713	EXOSC9	-0.537718	0.00714268	0.102904
ILMN_1668629	LOC401115	-0.535441	0.0493789	0.287264
ILMN_1681741	C1ORF31	-0.535109	2.01801e-06	0.0076567
ILMN_1692539	SH3BP1	-0.534746	0.00707376	0.102574
ILMN_1713143	MRPL3	-0.534712	0.00459164	0.0832506
ILMN_2372639	TRAPPC5	-0.533754	0.00967458	0.118883
ILMN_2049766	NFE2L3	-0.532773	0.00385773	0.0770746
ILMN_1713764	LOC440928	-0.532597	0.00256058	0.0644391
ILMN_2148796	MND1	-0.532575	0.000732719	0.0409067
ILMN_2150894	ALDH1B1	-0.532449	0.000226518	0.0282667
ILMN_1725105	EEF1E1	-0.530587	0.00228575	0.0621164
ILMN_1789338	SORBS3	-0.530453	0.0328174	0.229086
ILMN_2176768	SEPHS1	-0.530444	0.0115375	0.130143
ILMN_3234884	KIF22	-0.530198	0.000246987	0.0284045
ILMN_1815745	SOX4	-0.528496	0.0113169	0.128735
ILMN_1726928	TCEA3	-0.528179	0.0161189	0.155695
ILMN_2234229	PRMT6	-0.527822	0.00070109	0.0400569
ILMN_1657893	TXNRD2	-0.52777	0.0843732	0.385548
ILMN_1710170	PPAP2C	-0.527244	0.00112551	0.0478638
ILMN_2304495	PPP1R1B	-0.527107	0.0487957	0.285322
ILMN_2121282	MRPS18B	-0.526706	0.00110145	0.047584
ILMN_2200636	KIAA1267	-0.526523	0.0346438	0.23587
ILMN_3247882	ERI3	-0.52613	0.0313533	0.22265
ILMN_1674782	LOC375295	-0.526061	0.0218298	0.182971
ILMN_1772521	MTHFD1L	-0.525579	0.026722	0.204256
ILMN_1712283	WNT10B	-0.525508	0.00501172	0.0862748
ILMN_1706687	KLHL5	-0.525449	0.00663973	0.0996508
ILMN_3244117	STMN3	-0.525419	0.0211675	0.18006
ILMN_1660749	ASPSCR1	-0.525298	0.0322588	0.226796
ILMN_2285713	TDP1	-0.525215	0.0378404	0.247712
ILMN_2266005	C21ORF51	-0.524685	0.00295229	0.0680938
ILMN_1796210	PPRC1	-0.5244	0.0008642	0.0434686
ILMN_3282768	LOC644879	-0.52423	0.00115965	0.0483791
ILMN_1757415	C1ORF163	-0.52421	5.25904e-05	0.0206027
ILMN_1743933	TSHZ3	-0.52409	0.000416529	0.0333405
ILMN_2375032	BEND3	-0.522754	0.000865628	0.0434941
ILMN_1675797	EPDR1	-0.521699	0.00193658	0.0577934
ILMN_1755737	TRABD	-0.521617	0.0591551	0.315928
ILMN_1761968	PPP1R14A	-0.52101	0.0229243	0.187741
ILMN_3229606	LOC729406	-0.5208	0.00750872	0.104677
ILMN_1666208	C14ORF106	-0.51966	0.00819714	0.109381
ILMN_1716237	ACOT2	-0.518281	0.00476455	0.0849274
ILMN_2414399	NME1	-0.517822	0.0117373	0.131251
ILMN_1670130	ARID3A	-0.517804	0.00763866	0.105584
ILMN_1701331	UBE2M	-0.517655	0.00696535	0.102136
ILMN_1755203	CUBN	-0.517623	0.0115464	0.130143
ILMN_2378376	CYB561	-0.517315	0.00105223	0.0469564
ILMN_1672094	DLX1	-0.51712	0.00025561	0.0286763
ILMN_1719069	FOXN4	-0.516897	0.00492695	0.0857964
ILMN_2140207	ATPBD4	-0.515586	0.028164	0.209867
ILMN_1671392	KCNF1	-0.515081	0.00402734	0.0787966
ILMN_1704014	LOC730256	-0.514975	0.00409349	0.0793351
ILMN_3251370	HOXA4	-0.514824	0.0148179	0.149341
ILMN_2319424	GYG2	-0.513794	0.00556028	0.0910706
ILMN_1797530	CHCHD5	-0.513766	0.00213456	0.0602975
ILMN_1714515	MRPS12	-0.513235	0.0110392	0.126921
ILMN_1684746	IPO11	-0.513173	0.0226084	0.186453
ILMN_1797074	EMG1	-0.512872	0.00404582	0.0789361
ILMN_2356311	C21ORF51	-0.512777	0.00335241	0.0718495
ILMN_1654118	BCL2L1	-0.512662	0.00523647	0.0880782
ILMN_2309848	FXYD5	-0.512067	0.0208543	0.178581
ILMN_1803312	DIMT1L	-0.511741	0.0020415	0.0588657
ILMN_2182531	C18ORF55	-0.511734	0.0124091	0.135231
ILMN_3233930	LOC390557	-0.511416	0.0258386	0.20094
ILMN_1782015	FCRLB	-0.511245	0.00170913	0.0555568
ILMN_1782633	BOLA2	-0.511209	0.00308939	0.0692843
ILMN_2405684	BIRC3	-0.511165	0.0443266	0.27091
ILMN_1814710	PCDHB5	-0.511153	0.000571895	0.0370016
ILMN_1671843	PSRC1	-0.511015	0.00233888	0.0625376
ILMN_1811303	NR5A2	-0.510797	0.00129146	0.0500394
ILMN_2096654	COMMD4	-0.510688	0.00379595	0.0762597
ILMN_2187746	EMX2	-0.510666	0.00128831	0.0500394
ILMN_1740269	WNT2B	-0.509751	0.00124607	0.0498282
ILMN_2333107	AES	-0.509406	0.00446835	0.0823279
ILMN_1756755	LINGO1	-0.509346	0.00302687	0.0685877
ILMN_3175669	LOC100128139	-0.509174	0.024587	0.195171
ILMN_1704873	TCEB1	-0.509062	0.00295109	0.0680938
ILMN_1848552	HS.370359	-0.508884	0.00747475	0.104564
ILMN_2319825	ACYP1	-0.508464	3.44613e-05	0.0191488
ILMN_1732688	DUT	-0.508303	0.0297936	0.21649
ILMN_1779584	UTP18	-0.508113	0.0010337	0.0465697
ILMN_1707169	AGMAT	-0.507646	0.00925368	0.116425
ILMN_3247723	NOP16	-0.506633	0.00156185	0.0539238
ILMN_2064725	METTL7B	-0.506176	0.000200309	0.028093
ILMN_1744403	KCNIP3	-0.505648	0.0294868	0.214988
ILMN_2321451	HNRNPD	-0.504829	0.000696789	0.0400276
ILMN_2234873	NME2	-0.504785	0.00590924	0.0937518
ILMN_2402674	DPM3	-0.504784	0.00272535	0.0661778
ILMN_2315780	TACC2	-0.504449	0.00718892	0.103092
ILMN_2411781	RYR1	-0.504162	0.0448675	0.272698
ILMN_1709307	GPSM1	-0.503983	0.0638082	0.33039
ILMN_2388070	TMEM44	-0.503637	0.00777799	0.106404
ILMN_1681016	SPNS1	-0.503526	0.0371317	0.245058
ILMN_2067709	TFB2M	-0.50337	0.00023213	0.0283461
ILMN_1736096	DLL3	-0.503353	0.00101042	0.046065
ILMN_1713966	MRPL52	-0.503143	0.0206485	0.177644
ILMN_1809010	PSMC3	-0.502802	0.00753294	0.10489
ILMN_1678493	CHN1	-0.502365	0.00222866	0.0613473
ILMN_1664516	CENPF	-0.501982	0.028701	0.212095
ILMN_1789244	SOX8	-0.501238	0.0471309	0.279723
ILMN_1809467	VAMP5	-0.501179	0.0257931	0.20083
ILMN_1809456	CNTFR	-0.501121	0.00534677	0.0894337
ILMN_1793578	ZFP37	-0.501076	3.55397e-05	0.0191842
ILMN_1801443	TSKU	-0.500722	0.000223314	0.0282667
ILMN_2298511	BOLA2	-0.500593	0.00143244	0.0520451
ILMN_1776516	ITPKA	-0.500382	0.0153703	0.152471
ILMN_1811468	IRX3	-0.50026	0.0133356	0.140404
ILMN_1717313	NFKBIE	-0.499543	0.0417417	0.261368
ILMN_2410771	KEAP1	-0.499402	0.00264348	0.0653006
ILMN_1776121	MGC42367	-0.49924	0.00730272	0.103697
ILMN_1674366	LHX4	-0.498904	0.000901898	0.0439603
ILMN_1659343	BOLA2	-0.498501	0.00133954	0.0508582
ILMN_1673548	HSPC159	-0.498472	0.00997884	0.120605
ILMN_2121207	FAM125A	-0.498415	0.0193194	0.171293
ILMN_1776490	C17ORF53	-0.498113	0.00189173	0.057349
ILMN_1776723	PHF11	-0.497123	0.0074269	0.104337
ILMN_1807439	ALDH1A3	-0.497046	0.0156481	0.153575
ILMN_1659364	RFC5	-0.497026	0.0088181	0.113701
ILMN_1708954	GAR1	-0.496323	0.00106071	0.0470712
ILMN_1795026	FAM189B	-0.496086	0.0321416	0.226309
ILMN_2395055	ATPAF1	-0.495893	0.000612102	0.0380898
ILMN_1662318	CCDC59	-0.495654	0.00577279	0.0928436
ILMN_1696183	HBQ1	-0.495346	0.0454457	0.274271
ILMN_1738523	MYD88	-0.495252	0.000368567	0.0328339
ILMN_2347145	DCN	-0.493972	0.0388625	0.251613
ILMN_3265742	LOC100130835	-0.493708	0.0173477	0.161789
ILMN_1801077	PLIN2	-0.493562	0.000123928	0.025752
ILMN_1683096	ASB1	-0.49243	0.00075297	0.0412384
ILMN_1780887	USP21	-0.492327	0.0205052	0.177009
ILMN_1662964	PRMT3	-0.492322	0.0807466	0.37759
ILMN_1783681	MRPL34	-0.491885	0.000587348	0.0373903
ILMN_1704305	NIP7	-0.491711	0.000892276	0.0438802
ILMN_1735955	LOC644033	-0.491703	0.0241324	0.193106
ILMN_1713636	S100A6	-0.491268	0.00333894	0.0718249
ILMN_1651987	C6ORF129	-0.491014	0.00284322	0.0670189
ILMN_2349006	USP21	-0.489971	0.0204413	0.176783
ILMN_3245559	CDK2AP1	-0.489418	0.000124119	0.025752
ILMN_1672121	LOC387856	-0.489293	0.00309676	0.0693114
ILMN_1773018	CUEDC2	-0.489186	0.00810562	0.108735
ILMN_1656628	WDR4	-0.48909	0.00336048	0.0719208
ILMN_3306725	LOC729298	-0.488978	0.00406185	0.0790789
ILMN_2187727	NOC3L	-0.488869	0.0117386	0.131251
ILMN_1695797	NCOA6	-0.488838	0.00298907	0.0684011
ILMN_1704842	ARL4A	-0.488712	2.98748e-05	0.0191488
ILMN_1676504	RPRML	-0.488393	0.0393693	0.253099
ILMN_2064898	CCDC56	-0.487954	0.00138262	0.0514599
ILMN_2054442	ZNF146	-0.487649	0.000721276	0.0406976
ILMN_1759097	MLLT11	-0.487403	0.00253197	0.0642441
ILMN_1812262	DDR1	-0.487369	0.00279792	0.0664731
ILMN_2364535	SNUPN	-0.487209	0.000519712	0.0362201
ILMN_1668411	FHL2	-0.487029	0.00396772	0.0781809
ILMN_2094360	NR2F2	-0.486714	0.000970606	0.0452097
ILMN_1708414	GNL3L	-0.486679	0.00896556	0.114416
ILMN_1690386	CSRP2BP	-0.486317	0.00307204	0.0691259
ILMN_3214893	LOC100132761	-0.486306	0.182232	0.56711
ILMN_1749612	LOC729101	-0.485797	0.0509091	0.292476
ILMN_2072541	RAB11FIP2	-0.485766	0.0071578	0.102953
ILMN_2291083	SLC6A15	-0.485627	0.0204545	0.176783
ILMN_1745049	UQCR	-0.485494	0.000412405	0.0332394
ILMN_1732410	SLC16A9	-0.485362	0.00676504	0.100521
ILMN_2223805	TSGA14	-0.485231	0.007066	0.102574
ILMN_2352293	PRDM10	-0.485228	0.0061245	0.0954045
ILMN_1771179	CYB561	-0.485	0.00199168	0.0584777
ILMN_1654566	HSPA1L	-0.484457	0.00667821	0.0999601
ILMN_1693119	LYPD6B	-0.48421	0.0109018	0.126072
ILMN_2363361	SFXN4	-0.483394	0.00892953	0.114263
ILMN_1664449	ALG5	-0.482637	6.89241e-05	0.0227647
ILMN_2165473	MID1IP1	-0.482594	0.0147426	0.148943
ILMN_2311548	PTRH2	-0.482344	0.000526931	0.0362561
ILMN_1729748	PEF1	-0.482309	9.96066e-06	0.0127149
ILMN_1701220	PIWIL1	-0.481942	0.0210475	0.179504
ILMN_1703573	DNAJC17	-0.481374	0.000509962	0.0359493
ILMN_1798459	PPAN	-0.481347	6.5203e-05	0.0227647
ILMN_2407482	ITPA	-0.481021	0.00253521	0.0642441
ILMN_1673069	DPP9	-0.480824	0.000547139	0.0363878
ILMN_1653711	FZD2	-0.480461	0.00143454	0.0520451
ILMN_1688953	ARHGAP19	-0.480164	0.00688939	0.101622
ILMN_2370907	RAD51L3	-0.479575	0.00503532	0.0864496
ILMN_1706645	C6ORF150	-0.479459	0.00764852	0.105618
ILMN_1763467	LY6G5C	-0.479199	0.00341473	0.0724207
ILMN_2318568	HCFC1R1	-0.478764	0.161142	0.535714
ILMN_1766951	MSX2	-0.47865	2.51113e-05	0.0191488
ILMN_2249018	LOC389816	-0.477705	0.00983729	0.119903
ILMN_1659142	MDK	-0.477701	0.00273166	0.0661976
ILMN_1684755	KAZALD1	-0.477408	0.00114666	0.0481832
ILMN_1746618	PAQR7	-0.476533	0.000306451	0.0310718
ILMN_1746888	PCOLCE2	-0.476371	0.0220094	0.183824
ILMN_1697218	MED22	-0.475924	0.000678213	0.0396164
ILMN_2103720	MRPL15	-0.4758	0.00181101	0.0567105
ILMN_1733932	SNUPN	-0.475579	0.000248608	0.0284045
ILMN_1660599	LOC653186	-0.475544	0.0064851	0.0984247
ILMN_2092664	ADSS	-0.475539	0.0263271	0.2027
ILMN_1760256	RBM22	-0.475044	0.00158859	0.0542913
ILMN_2053679	ACADM	-0.474772	0.0725589	0.355206
ILMN_1740842	SALL2	-0.47432	8.11715e-05	0.023555
ILMN_1737728	CDCA3	-0.473844	0.007024	0.102455
ILMN_1730084	COMT	-0.473753	0.00947168	0.117819
ILMN_1685661	RRP15	-0.473608	0.00745777	0.104556
ILMN_1748916	C18ORF55	-0.473543	0.000787182	0.0416043
ILMN_3236945	PTPMT1	-0.473477	0.000332848	0.031695
ILMN_1761463	EFHD2	-0.473247	0.0234438	0.190352
ILMN_3236244	C1ORF174	-0.472768	0.000212846	0.028093
ILMN_1688295	ZNF219	-0.472764	4.97318e-06	0.00991991
ILMN_1712944	AES	-0.47262	0.00965045	0.118826
ILMN_2311779	TMUB2	-0.472395	0.0697854	0.347316
ILMN_1652082	ELF4	-0.47225	0.000341926	0.031916
ILMN_1738263	PIGU	-0.472043	0.0441752	0.270334
ILMN_1718607	TSPAN4	-0.47192	0.0700365	0.347846
ILMN_1734096	DCLRE1A	-0.471533	0.00234857	0.0626697
ILMN_1802456	DCTD	-0.471266	0.00364775	0.0750169
ILMN_1680703	MRPS15	-0.471169	0.00511776	0.0871367
ILMN_1655444	LOC728492	-0.470351	0.0104363	0.123756
ILMN_2070355	SDHAF1	-0.470169	0.000473625	0.0351396
ILMN_1730523	FAM195A	-0.470044	0.00899529	0.114517
ILMN_1688698	ZEB2	-0.470033	0.0023189	0.0624527
ILMN_2115434	RAB32	-0.470002	0.018349	0.166478
ILMN_1808071	KIF14	-0.46981	0.0250744	0.197537
ILMN_2049274	ARHGDIG	-0.469714	0.035223	0.237951
ILMN_2380566	SIAH1	-0.469691	0.0365613	0.243146
ILMN_1756676	PHF19	-0.469662	0.00151009	0.0533458
ILMN_2307656	AGTRAP	-0.469071	0.00117159	0.0484587
ILMN_1658080	ZNF573	-0.468175	0.0011215	0.0478638
ILMN_1679185	LEF1	-0.468165	0.0231398	0.188694
ILMN_3266471	LOC100129566	-0.467098	0.00334571	0.0718397
ILMN_3248511	FAM167A	-0.466653	0.00210763	0.059859
ILMN_2349444	NUDT2	-0.466645	0.001435	0.0520451
ILMN_2227573	GSTO1	-0.466559	0.0106364	0.124564
ILMN_1736742	GLT25D2	-0.466535	0.000147156	0.0266821
ILMN_1802653	EBI3	-0.466508	0.0586043	0.314481
ILMN_1701875	ZYX	-0.46554	0.00425706	0.0807698
ILMN_1753755	B4GALT2	-0.465483	0.00825761	0.109771
ILMN_2343624	METTL13	-0.465045	0.000192768	0.0279187
ILMN_1789233	VPS37C	-0.464958	0.000383217	0.0330606
ILMN_1730794	SERTAD4	-0.464935	0.00422345	0.080566
ILMN_1789905	PAX6	-0.464831	0.00235903	0.0628027
ILMN_1740903	C7ORF49	-0.464791	0.000480729	0.0351924
ILMN_2154836	BTG3	-0.464549	0.0140423	0.145159
ILMN_1683664	LOC650369	-0.464241	0.00145649	0.0524726
ILMN_1781373	IFIH1	-0.464214	0.0329922	0.22973
ILMN_2091310	TMEM16A	-0.464102	0.0659853	0.337216
ILMN_1716730	FAM44B	-0.464029	0.00636641	0.097469
ILMN_1695475	SEMA3C	-0.463983	0.0378809	0.247828
ILMN_2217809	TMEM126A	-0.463423	0.00122857	0.049433
ILMN_1735548	HIVEP1	-0.463366	0.000761313	0.0412384
ILMN_2162328	PTS	-0.462815	0.0194939	0.172225
ILMN_2349459	BIRC5	-0.462736	0.00779439	0.106429
ILMN_1745807	TMEM62	-0.462695	0.00965077	0.118826
ILMN_2227757	PCDHB2	-0.462656	0.0380516	0.248474
ILMN_1751143	C7ORF23	-0.46224	0.00672311	0.100202
ILMN_2181432	SPC24	-0.462223	0.0192316	0.17076
ILMN_1675577	TRMT61A	-0.461991	0.00014643	0.0266821
ILMN_1745420	PHF19	-0.461432	0.0108352	0.125708
ILMN_1838313	HS.538259	-0.461393	0.0321661	0.226392
ILMN_1747451	PLCXD1	-0.46139	0.0283487	0.210593
ILMN_1720476	PHF2	-0.461229	0.0112936	0.128594
ILMN_1801869	WDR75	-0.461041	0.000364039	0.0327293
ILMN_1749752	NOLA1	-0.460632	0.00408292	0.0792216
ILMN_3239922	TCAM1	-0.460189	0.00361953	0.0746851
ILMN_2370910	RAD51L3	-0.460128	0.017221	0.161286
ILMN_1815169	MCM5	-0.459719	0.0198857	0.17444
ILMN_1682694	LOC203547	-0.459311	0.00134673	0.0509669
ILMN_2139396	IGDCC4	-0.45914	0.0034776	0.0728707
ILMN_2389876	TGFB1I1	-0.458981	0.00316772	0.0699787
ILMN_1747673	RASL10A	-0.458895	0.033131	0.230253
ILMN_1764415	ZNF585A	-0.457451	0.00816399	0.109264
ILMN_1765641	SEMA3A	-0.457352	0.0370791	0.244901
ILMN_3236536	IMMP1L	-0.457261	0.00171408	0.0556607
ILMN_1682332	GYPC	-0.457232	0.0075278	0.104871
ILMN_1693394	BCKDK	-0.457223	0.0131884	0.139508
ILMN_2349658	TSPO	-0.45711	0.00762938	0.105549
ILMN_1761939	TIPIN	-0.457067	0.000975945	0.0452775
ILMN_2379130	IRAK1	-0.456796	0.0014063	0.0517562
ILMN_2327860	MAL	-0.456751	0.00324294	0.0707453
ILMN_1772644	EML3	-0.456709	0.0274733	0.207321
ILMN_1748093	PAFAH1B3	-0.456573	0.00475983	0.0849274
ILMN_2143148	TM2D1	-0.456493	0.0819064	0.37994
ILMN_2268068	MAPKAP1	-0.456417	0.000149141	0.0266821
ILMN_1751744	ANKRD41	-0.456383	0.0102758	0.122745
ILMN_3308961	MIR1974	-0.456079	0.258233	0.660741
ILMN_2315964	PSRC1	-0.456072	3.81873e-05	0.0195441
ILMN_1697548	LPHN2	-0.455834	0.0141858	0.145972
ILMN_1795930	PTGER4	-0.454438	0.00448619	0.0824946
ILMN_1717052	STARD10	-0.454193	0.0048926	0.0855708
ILMN_2051373	NEK2	-0.454032	0.0227831	0.187045
ILMN_1677085	RGS19	-0.45343	0.00888147	0.114129
ILMN_1695719	EIF2C2	-0.453152	0.00351409	0.0733425
ILMN_2382354	SENP7	-0.453127	0.00281384	0.0666362
ILMN_1724544	PPP4R1	-0.453126	0.00178262	0.0563278
ILMN_1657993	ADNP	-0.45302	0.000220331	0.0282667
ILMN_1775744	MRPS16	-0.452873	0.00494301	0.085846
ILMN_1745148	ZNFX1	-0.452768	0.000618191	0.0382671
ILMN_1655952	FAM39E	-0.45267	0.00955297	0.118288
ILMN_2313821	AIFM1	-0.45257	0.000180274	0.0273022
ILMN_1717094	ZNF618	-0.45197	0.00299001	0.0684011
ILMN_1768396	AURKAIP1	-0.451361	0.00483599	0.0853675
ILMN_2306540	PDE9A	-0.45079	0.0237153	0.191323
ILMN_3190972	LOC100130291	-0.450717	0.0278162	0.208393
ILMN_3236858	NYNRIN	-0.450556	0.00542837	0.090149
ILMN_1686920	CCDC58	-0.45036	0.00168001	0.0552184
ILMN_1657446	C1ORF57	-0.450285	0.00223732	0.061386
ILMN_1712314	DUSP9	-0.450253	0.0119439	0.132237
ILMN_1677376	CHD7	-0.450244	0.00115679	0.0483791
ILMN_1713249	PHF19	-0.449828	0.000439031	0.0339376
ILMN_2233099	SSRP1	-0.449811	0.00387885	0.0773657
ILMN_1812995	CTSL1	-0.44977	0.0225766	0.186315
ILMN_1753010	PET112L	-0.449629	0.0152098	0.151647
ILMN_1676393	ATP5G1	-0.449572	0.00263259	0.0652004
ILMN_1825300	HS.28367	-0.449353	0.000771223	0.0412701
ILMN_2186858	C14ORF131	-0.449271	0.00340822	0.0723478
ILMN_1725338	CLDN23	-0.449215	0.00287278	0.0673705
ILMN_1755862	PFAS	-0.448508	0.0282948	0.210455
ILMN_1670353	RAD51AP1	-0.448452	0.0613689	0.32335
ILMN_1778321	SLC2A6	-0.448062	0.0161504	0.155864
ILMN_1714278	C9ORF30	-0.448037	0.000718138	0.0405722
ILMN_1705213	TMBIM1	-0.447987	0.0271464	0.205842
ILMN_1653861	SCMH1	-0.447798	0.0227072	0.186752
ILMN_1676058	MAGOHB	-0.4477	0.00746926	0.104559
ILMN_3245625	RFX7	-0.447693	0.00234621	0.062642
ILMN_1771870	FAM98C	-0.447533	2.59823e-05	0.0191488
ILMN_2306565	MTX2	-0.447205	0.0117134	0.13108
ILMN_1799836	HOXA2	-0.447194	0.0110872	0.12738
ILMN_2147517	CD58	-0.447191	0.00647842	0.0983549
ILMN_1849218	HS.559564	-0.447064	0.00148437	0.052901
ILMN_1710906	RNF145	-0.446935	0.000628559	0.0384796
ILMN_1680091	POP7	-0.446835	0.000270329	0.029308
ILMN_1713875	NME1	-0.446832	0.000604608	0.0377728
ILMN_1669142	NARG1	-0.446092	0.00298205	0.0684011
ILMN_1757129	TMEM88	-0.445632	0.018597	0.167625
ILMN_2070300	LSM2	-0.44532	0.0081159	0.108753
ILMN_3236220	LPAR2	-0.445315	0.00465458	0.0840369
ILMN_1810235	ATP6V1E2	-0.44511	0.00312103	0.0694345
ILMN_1739659	ZDHHC6	-0.445076	0.0111633	0.12786
ILMN_1688152	IL27RA	-0.444979	0.00384018	0.0768026
ILMN_2083588	TTC32	-0.444927	0.00495296	0.085847
ILMN_1771149	MRPL19	-0.444552	0.00157631	0.0542489
ILMN_1703695	C19ORF12	-0.444444	0.000953492	0.0450344
ILMN_2354381	PON2	-0.444381	0.0057684	0.092827
ILMN_1661197	CLCF1	-0.444298	0.000155138	0.0271383
ILMN_2219131	RPS15	-0.444284	0.0173147	0.161616
ILMN_1797209	TSGA14	-0.443948	0.0019407	0.057794
ILMN_1789751	MFSD1	-0.443865	0.00482538	0.0852628
ILMN_1723035	OLR1	-0.443719	0.000962509	0.0450784
ILMN_1704154	TNFRSF19	-0.44363	0.00824132	0.109709
ILMN_3238845	FAM165B	-0.44357	0.000171947	0.0273022
ILMN_1795166	PTH1R	-0.443389	0.0143244	0.146771
ILMN_2407464	FASTK	-0.442951	0.0528471	0.298435
ILMN_1752226	P2RY11	-0.442507	0.00355678	0.0738418
ILMN_1810559	RHOQ	-0.442204	0.0195121	0.17226
ILMN_1655663	SC65	-0.442036	0.000543064	0.0363158
ILMN_1766658	PKMYT1	-0.441688	0.047059	0.279578
ILMN_1807283	NDST1	-0.441494	0.00203755	0.0588236
ILMN_1747195	PSMB8	-0.441198	0.00146263	0.0525336
ILMN_1732705	HCFC1	-0.440904	0.0120979	0.133271
ILMN_3251085	RBBP4	-0.440636	0.0169406	0.160056
ILMN_1765532	RDBP	-0.440509	1.09703e-05	0.0128921
ILMN_1741566	BMP7	-0.44035	0.0256944	0.200371
ILMN_1678037	HIRIP3	-0.439896	0.06254	0.326823
ILMN_1784822	PPP1R3F	-0.439884	4.2762e-06	0.00991991
ILMN_2402341	MAPK3	-0.43959	0.0107423	0.125152
ILMN_1741997	SNRPC	-0.439514	0.000241121	0.0284045
ILMN_1698733	CNIH2	-0.439505	0.0174419	0.162133
ILMN_1802519	VPS36	-0.438884	0.0115253	0.130061
ILMN_1783805	PNMA3	-0.438817	0.00492038	0.0857228
ILMN_1726030	GPX7	-0.438484	0.000197382	0.0280799
ILMN_2361104	ZMAT3	-0.437979	0.046021	0.275945
ILMN_1750181	TESC	-0.437902	0.0201888	0.175536
ILMN_2343010	BOLA3	-0.43748	0.000138234	0.026061
ILMN_1705849	SPR	-0.43724	0.00113549	0.0479592
ILMN_1705774	TIGD5	-0.437138	0.0180773	0.165184
ILMN_2176955	CUL5	-0.436964	0.00198809	0.0584678
ILMN_1652806	ATP5J	-0.436647	0.000208951	0.028093
ILMN_1768110	ZAK	-0.436224	0.0131933	0.139528
ILMN_1684108	IRX4	-0.435972	0.00570362	0.0922843
ILMN_1727618	C8ORF38	-0.435804	0.000431614	0.0336216
ILMN_1663575	MGC87042	-0.435156	0.0115917	0.13023
ILMN_1678165	LSM7	-0.435148	0.0175791	0.162747
ILMN_3182422	LOC100129828	-0.4351	0.0164301	0.157453
ILMN_1747598	PPP1R11	-0.434978	0.000172751	0.0273022
ILMN_1753712	STX10	-0.434428	0.000536252	0.0362561
ILMN_3209973	LOC646044	-0.434379	0.0270262	0.205452
ILMN_1767658	RRS1	-0.434135	0.00025406	0.0286385
ILMN_1780790	DPPA2	-0.43413	0.00973875	0.119256
ILMN_1683475	TOMM40	-0.433881	0.0436369	0.268326
ILMN_1813490	FSD1	-0.433488	0.0623903	0.326209
ILMN_1729868	SPRYD4	-0.433368	0.000236162	0.0283461
ILMN_1704557	RPS6KB1	-0.433337	0.0116687	0.130877
ILMN_1654920	HNRPH3	-0.432928	0.0137353	0.143525
ILMN_1800058	NKX2-5	-0.432843	0.00141777	0.0520007
ILMN_1807767	KIAA0182	-0.432818	0.0414608	0.260207
ILMN_1664028	CENPB	-0.432242	0.0894219	0.398045
ILMN_1780283	C20ORF201	-0.432173	0.0221028	0.184343
ILMN_1742569	PAPD1	-0.431922	0.00233961	0.0625376
ILMN_1797786	MAPK12	-0.4317	0.010368	0.123347
ILMN_1811373	FAM20B	-0.431681	0.00144518	0.0522645
ILMN_1799819	MARS	-0.431615	0.00820579	0.109421
ILMN_1655990	CDK5RAP2	-0.431416	0.0309305	0.220713
ILMN_1726986	AADAT	-0.431402	0.0187143	0.168201
ILMN_1693340	RAC3	-0.431056	0.00552861	0.0910466
ILMN_1739236	ZNF668	-0.430984	0.000562523	0.0367748
ILMN_2352042	MRPL4	-0.430825	0.000750248	0.0412034
ILMN_1676893	ADCY3	-0.430805	0.0665909	0.339027
ILMN_2399310	MLLT10	-0.430801	0.00876568	0.113242
ILMN_1729987	SRC	-0.430735	0.00962958	0.118769
ILMN_1726989	C1ORF86	-0.430648	0.0468971	0.279067
ILMN_1815308	SDC1	-0.430229	0.0205626	0.177243
ILMN_2073592	CAND2	-0.430006	0.00592565	0.0937811
ILMN_1656372	PES1	-0.429968	0.0587844	0.314969
ILMN_1655374	SELV	-0.429925	0.0114235	0.129579
ILMN_2405915	MRPS11	-0.429666	0.000923256	0.0442499
ILMN_1670926	CHST15	-0.429507	0.00728954	0.103697
ILMN_1700915	BMI1	-0.429485	0.00718133	0.103092
ILMN_2382829	PRDX2	-0.429446	0.0180531	0.16515
ILMN_1675130	NFIC	-0.429248	0.0068369	0.101163
ILMN_2194649	TADA1L	-0.42919	0.00560707	0.0914018
ILMN_1718770	FLJ36070	-0.429144	0.000253744	0.0286385
ILMN_1676515	IMPDH1	-0.428887	0.136208	0.493828
ILMN_1814859	DDX47	-0.428825	0.00160597	0.0545302
ILMN_1724540	CART1	-0.42851	0.0130095	0.138609
ILMN_2401701	PCGF6	-0.427773	0.0312363	0.22202
ILMN_1769849	HORMAD1	-0.427727	0.0143019	0.146655
ILMN_1776879	HMGN2	-0.427679	0.00773597	0.10606
ILMN_1669842	CHAF1A	-0.4274	0.00604626	0.0947796
ILMN_3232894	CNRIP1	-0.427311	0.0107373	0.125152
ILMN_3235326	LOC388796	-0.426961	0.00018416	0.0273166
ILMN_1742147	UBL4A	-0.426624	0.000710594	0.040339
ILMN_1808846	TBKBP1	-0.426173	0.0084276	0.110967
ILMN_1803194	GALK1	-0.426151	0.026231	0.20236
ILMN_2369603	CPEB1	-0.426129	0.000247011	0.0284045
ILMN_2326675	NR2C1	-0.425585	0.00217353	0.0607185
ILMN_1722290	LPPR3	-0.425401	0.00336265	0.07193
ILMN_1789457	GNL1	-0.425263	0.0263031	0.202662
ILMN_2151075	ZNF821	-0.425248	0.0293242	0.214498
ILMN_1736901	ZDHHC23	-0.424744	0.000897857	0.0439375
ILMN_2200915	RIPPLY2	-0.424394	0.001088	0.0474298
ILMN_2323944	FAM110A	-0.4238	0.000282928	0.0300968
ILMN_1724367	NDUFB1	-0.423521	0.00133933	0.0508582
ILMN_1805028	THOC7	-0.423183	0.00538701	0.0897185
ILMN_1699354	EPHA2	-0.422937	0.00989997	0.120181
ILMN_1663954	TH1L	-0.4227	0.00810643	0.108735
ILMN_2316173	AP1S1	-0.422099	0.0348508	0.236704
ILMN_1766650	FOXA1	-0.422036	0.00365111	0.0750169
ILMN_2124386	RGL2	-0.42192	0.0275569	0.207583
ILMN_1757730	TTC27	-0.421854	0.0237801	0.191633
ILMN_1676361	ARHGAP22	-0.420819	0.000669679	0.0393403
ILMN_1739582	HOXA9	-0.420677	0.00460817	0.0834022
ILMN_1814122	MDC1	-0.420561	0.00302524	0.0685877
ILMN_1798496	HOXB8	-0.420439	0.0104095	0.123619
ILMN_1671404	SVIL	-0.420258	0.0168306	0.159624
ILMN_1801378	COQ3	-0.420215	0.0205754	0.17727
ILMN_1786065	UHRF1	-0.420192	0.157805	0.530634
ILMN_1712400	SERPINB6	-0.419991	0.0232244	0.189148
ILMN_1768793	UTF1	-0.41989	0.0281422	0.209783
ILMN_2189424	MRPL20	-0.419826	0.00981439	0.119748
ILMN_1738684	NRXN2	-0.419822	0.0459479	0.275857
ILMN_1755354	YBX2	-0.41932	0.0440117	0.269683
ILMN_2109708	ECGF1	-0.419315	0.0334585	0.231334
ILMN_1664750	TMBIM4	-0.418653	0.00452085	0.0827729
ILMN_2086105	SPRY4	-0.418534	0.0413958	0.260105
ILMN_2368576	UBA52	-0.418254	0.0118762	0.132014
ILMN_1913678	HS.407903	-0.418108	0.0239031	0.192173
ILMN_1802458	AGTRAP	-0.417742	0.00432586	0.0815627
ILMN_1726368	ZNF135	-0.417687	0.0339796	0.233506
ILMN_2182335	ARID2	-0.417657	0.00309228	0.0692843
ILMN_1757631	DBNDD1	-0.417515	0.0702645	0.348762
ILMN_2213136	LEF1	-0.417505	0.0540281	0.301738
ILMN_2179018	NDUFAB1	-0.417502	0.000831923	0.0427176
ILMN_1814917	TLE2	-0.417415	0.0102065	0.122356
ILMN_1745806	PEMT	-0.417345	0.0170153	0.160409
ILMN_1655748	ZNF323	-0.417305	0.00378156	0.0760028
ILMN_1670796	EXOSC10	-0.416998	0.00497501	0.0859836
ILMN_1728163	CTDSP1	-0.416624	2.37116e-05	0.0191488
ILMN_1656399	TCEAL8	-0.416561	0.0146792	0.148584
ILMN_2122176	C12ORF31	-0.416401	0.000225663	0.0282667
ILMN_3274929	LOC653924	-0.416333	0.0135779	0.142352
ILMN_2371911	MUC1	-0.416126	0.0962923	0.414244
ILMN_2177965	RPS19BP1	-0.41612	0.00099263	0.0455174
ILMN_2116714	SLC39A1	-0.415402	0.00351976	0.0733959
ILMN_3234142	LOC728855	-0.41509	0.000450622	0.0343279
ILMN_1723481	CHST3	-0.414695	0.000139048	0.026061
ILMN_1745397	OAS3	-0.414403	0.0281548	0.209844
ILMN_2232157	SLMO1	-0.414254	0.00127344	0.0500394
ILMN_1680757	LRRC26	-0.414228	0.00684988	0.10126
ILMN_2405156	PPAP2C	-0.413916	0.0403326	0.256249
ILMN_1808824	NEBL	-0.413807	0.0456665	0.275128
ILMN_1764596	MPST	-0.413735	0.00316141	0.069872
ILMN_1692026	SUV420H1	-0.413704	0.00883351	0.113825
ILMN_1709479	YAP1	-0.413551	0.0324834	0.227505
ILMN_1746257	DAZAP1	-0.413432	0.00732992	0.103907
ILMN_1678132	LOC650098	-0.413406	0.291083	0.691185
ILMN_3244065	C9ORF69	-0.41296	0.00139985	0.0516968
ILMN_1808584	FAM36A	-0.412712	0.0101378	0.121836
ILMN_1689800	MRTO4	-0.412296	0.00329571	0.0713708
ILMN_2414027	CKLF	-0.412265	0.00140702	0.0517562
ILMN_1663401	LARP6	-0.412159	0.00142655	0.0520249
ILMN_1715189	LHX6	-0.411888	0.00218551	0.0609349
ILMN_1663195	MCM7	-0.411845	0.0249034	0.196856
ILMN_1847363	LOC731835	-0.411713	0.0832139	0.383028
ILMN_1718558	PARP12	-0.411678	0.00737405	0.104035
ILMN_1714148	C9ORF90	-0.411362	0.00223366	0.0613473
ILMN_1796130	LOC221710	-0.410698	0.00520438	0.0878514
ILMN_3239177	MEX3A	-0.410049	0.001936	0.0577934
ILMN_1746673	2003-09-01	-0.409944	0.0869635	0.391645
ILMN_2150654	ZSWIM4	-0.409649	0.0122188	0.134117
ILMN_1699491	DMRTA2	-0.409529	0.000242458	0.0284045
ILMN_1809859	PCGF2	-0.409453	0.00409044	0.0793085
ILMN_1774661	SNRPB	-0.409057	0.0104497	0.123811
ILMN_1776327	LOC727820	-0.409037	0.00128019	0.0500394
ILMN_3238511	LOC730020	-0.408807	0.0127208	0.137046
ILMN_1707337	MSTO1	-0.40873	0.0500285	0.28949
ILMN_2413898	MCM10	-0.408452	0.0127283	0.137046
ILMN_1781526	PPP1R8	-0.408401	0.00259852	0.0647997
ILMN_1812666	DNAJC15	-0.408158	0.0154914	0.153166
ILMN_1804248	FDPS	-0.408151	0.0758329	0.364175
ILMN_2235137	FANCD2	-0.407461	0.0228232	0.187211
ILMN_1740165	C14ORF102	-0.407436	0.0143604	0.146911
ILMN_2415011	DCTD	-0.407187	0.00733939	0.10394
ILMN_2330371	TATDN3	-0.40707	0.000886021	0.0438264
ILMN_1912662	HS.163752	-0.407018	0.00908888	0.115285
ILMN_2331163	CUL4A	-0.406983	0.115908	0.455786
ILMN_1755234	SSH3	-0.406859	0.062674	0.327053
ILMN_2392352	CTPS2	-0.406448	0.014661	0.148532
ILMN_2260991	TSPO	-0.406311	0.00818409	0.109347
ILMN_1694311	NUDT6	-0.40628	0.000134447	0.0258132
ILMN_1740737	DCPS	-0.406066	0.000152755	0.0269825
ILMN_1806149	C16ORF74	-0.40593	0.00263391	0.0652004
ILMN_2365307	CD276	-0.40549	0.00299121	0.0684011
ILMN_1679921	CT45A1	-0.405319	0.00197855	0.0583691
ILMN_2402042	CT45A5	-0.404803	0.0166576	0.15862
ILMN_1776577	DSCC1	-0.404534	0.0125786	0.136222
ILMN_1659725	EXOSC5	-0.404533	0.00162578	0.0548872
ILMN_2082810	BRD7	-0.404495	0.023187	0.188884
ILMN_1677509	PRR7	-0.404405	0.0046143	0.0834373
ILMN_1673207	KLF11	-0.404272	0.00023448	0.0283461
ILMN_1792679	ITGA5	-0.404201	0.00625139	0.0967429
ILMN_2160210	TACSTD1	-0.404006	0.0459823	0.275888
ILMN_1697115	FLJ12355	-0.403365	0.00750107	0.104656
ILMN_2064902	HAND2	-0.403286	0.00235336	0.0627265
ILMN_1670079	OMA1	-0.403174	0.00889897	0.114183
ILMN_1812940	TRMT1	-0.403163	0.0053848	0.0897185
ILMN_2352295	PRDM10	-0.403163	0.00874601	0.113073
ILMN_1652185	IL4R	-0.402949	0.00338153	0.0721198
ILMN_1794677	TMC6	-0.402617	0.00606262	0.0948786
ILMN_1652512	C2CD2	-0.402126	0.00239931	0.0630394
ILMN_1752927	KIAA1600	-0.401704	0.000114592	0.0255298
ILMN_3237632	NCLN	-0.401665	0.0580992	0.31291
ILMN_3287266	LOC100133328	-0.401576	0.00188401	0.0573347
ILMN_1800276	RCN1	-0.401307	0.0101146	0.121651
ILMN_1659913	ISG20	-0.401305	0.0159471	0.154756
ILMN_1683194	DCN	-0.400873	0.0105087	0.124104
ILMN_1802627	PSMG3	-0.400635	0.00348264	0.072944
ILMN_2070072	RPS7	-0.40022	0.00495898	0.0858883
ILMN_1655645	AK2	-0.400092	0.00183267	0.0569501
ILMN_1791820	ZNF768	-0.399962	0.000323666	0.0315078
ILMN_1766169	BCAT1	-0.39964	0.00185619	0.0571948
ILMN_1698934	CMTM7	-0.399444	0.0182622	0.166033
ILMN_1691237	CAP2	-0.399353	0.131821	0.486028
ILMN_2165867	DHCR7	-0.399195	0.00292729	0.0680742
ILMN_2059689	TMEM54	-0.399102	0.0364598	0.242814
ILMN_1785336	PMM2	-0.399016	9.90513e-05	0.0249594
ILMN_2387214	PALM	-0.398878	0.000945032	0.0447242
ILMN_1704987	LOC388494	-0.398387	0.00155214	0.0538537
ILMN_1714401	SNX27	-0.398044	0.0143567	0.146911
ILMN_3240177	LLPH	-0.397793	0.0526048	0.297911
ILMN_1710544	PCDH7	-0.397693	0.0143768	0.146945
ILMN_1661484	ZBTB45	-0.39754	0.0340749	0.23386
ILMN_1784467	NUP210	-0.397491	0.0573441	0.311027
ILMN_2166686	NUFIP1	-0.397188	0.0006906	0.0399685
ILMN_1748697	LIN28B	-0.39709	0.00328746	0.071323
ILMN_3231638	FAM160B1	-0.396931	0.00117619	0.0484754
ILMN_1766675	CDH6	-0.396842	0.00560064	0.0914018
ILMN_1737806	DKFZP686K1684	-0.396832	1.87423e-05	0.0176529
ILMN_1813389	MRPS7	-0.396751	0.00085769	0.0432176
ILMN_1736828	CHST10	-0.396348	0.000131869	0.0258132
ILMN_2396444	CD14	-0.396211	0.0337957	0.232818
ILMN_1790149	HGF	-0.396105	0.00172531	0.0558137
ILMN_1663132	ADCK2	-0.396101	0.00300109	0.0684011
ILMN_1711894	MYB	-0.395811	0.000125203	0.0258132
ILMN_1754068	LOC643233	-0.395113	0.00215272	0.0606257
ILMN_1666727	ZNF586	-0.394944	0.00152008	0.0535383
ILMN_1765684	C19ORF70	-0.394599	0.00074157	0.0409684
ILMN_1741736	DDX28	-0.394372	0.000417937	0.0333405
ILMN_1717262	PROCR	-0.394342	0.00818974	0.10936
ILMN_1797534	RIOK1	-0.394247	0.00500662	0.0862706
ILMN_1801105	PRKCD	-0.394176	0.00797224	0.107913
ILMN_1799026	PCDH18	-0.39392	0.0149529	0.150008
ILMN_1776858	DUS4L	-0.393839	0.00961615	0.118769
ILMN_1758906	GNA13	-0.393359	0.00541484	0.0899571
ILMN_1723709	C9ORF116	-0.39309	0.00116304	0.0483791
ILMN_1772207	LOC653377	-0.39288	0.00933022	0.116906
ILMN_1794594	RASGRP2	-0.392871	0.00219391	0.0610972
ILMN_1699711	DEDD	-0.392765	0.00247823	0.0638409
ILMN_3245122	C20ORF201	-0.392217	0.0270495	0.205563
ILMN_1808898	NPR2	-0.392117	0.0129324	0.13813
ILMN_1727300	ZNF444	-0.39206	0.0351225	0.237817
ILMN_2380938	SYT7	-0.392004	0.0135312	0.141958
ILMN_1676088	MSRB3	-0.39195	0.0375788	0.246683
ILMN_2372200	ZNF586	-0.391819	0.000884266	0.0438264
ILMN_1657836	PLEKHG2	-0.391152	0.00256359	0.0644391
ILMN_1763460	NHP2L1	-0.391099	0.0066052	0.0994257
ILMN_1898124	HS.25892	-0.390853	0.00338222	0.0721198
ILMN_1711514	COCH	-0.390631	0.0333152	0.230798
ILMN_1728934	PRC1	-0.390539	0.0219576	0.183651
ILMN_2151817	PFN1	-0.390515	0.043877	0.269231
ILMN_1726064	PAK1IP1	-0.390201	0.0136577	0.142891
ILMN_3223500	LOC728903	-0.390119	0.00165234	0.0551207
ILMN_1768279	NME6	-0.390031	0.000392898	0.0331119
ILMN_1683817	UBE2Q2	-0.389973	0.0400758	0.255407
ILMN_1798952	KDELR3	-0.38962	0.00423503	0.0806552
ILMN_1751958	NSUN5	-0.38886	0.0397445	0.254485
ILMN_1762861	HLA-F	-0.388827	0.00489177	0.0855708
ILMN_3248614	LOC152217	-0.388255	0.000216023	0.0281074
ILMN_2399893	RPS24	-0.387822	0.0133882	0.140864
ILMN_1697736	EXOSC2	-0.387781	0.000744315	0.0409684
ILMN_2388445	DLX1	-0.387694	3.2069e-05	0.0191488
ILMN_2401344	PPP2R2C	-0.387669	0.079134	0.373384
ILMN_3300972	SIVA1	-0.387558	0.0251952	0.198054
ILMN_1798256	UPP1	-0.387465	0.0271304	0.205814
ILMN_1658802	KRTCAP2	-0.387453	0.000410484	0.0332394
ILMN_3230435	LOC729086	-0.387356	0.0597247	0.317666
ILMN_2233878	SERF1B	-0.387313	0.00215776	0.0606257
ILMN_3270641	HNRNPH3	-0.387293	0.00971105	0.119094
ILMN_1757106	2006-03-01	-0.387187	0.0427834	0.265149
ILMN_1690252	ALKBH2	-0.387105	0.00126365	0.0499027
ILMN_1766171	SNF8	-0.38705	0.142125	0.50426
ILMN_1760933	RER1	-0.387007	0.00467613	0.0841396
ILMN_1700955	TCTEX1D2	-0.386433	0.0109898	0.126662
ILMN_1788416	FAM108C1	-0.386377	0.0106723	0.12482
ILMN_1742450	TAPBP	-0.386213	0.0498145	0.288792
ILMN_1652525	FAM125B	-0.386009	0.00131015	0.0501929
ILMN_1704024	TMEM160	-0.385778	0.00377823	0.0760006
ILMN_1659524	C6ORF66	-0.385732	0.000313151	0.0311892
ILMN_3250243	FAM119A	-0.385696	0.00655851	0.0991565
ILMN_1784256	HDGFRP3	-0.385683	0.00830293	0.110084
ILMN_1707689	FAM59B	-0.385172	0.00851151	0.111629
ILMN_1747217	C15ORF41	-0.384772	0.00165969	0.0551207
ILMN_2216852	PGK1	-0.384672	0.0514132	0.293983
ILMN_1667239	INPP1	-0.384467	0.000405618	0.0332023
ILMN_2104696	ERICH1	-0.384457	0.0184364	0.166858
ILMN_1696276	ZNF653	-0.384362	0.0317559	0.224429
ILMN_2377185	TCEB2	-0.384279	0.0158777	0.154368
ILMN_1690473	NFKBIB	-0.38424	0.00273481	0.0662017
ILMN_1694502	PRIM1	-0.384229	0.0328681	0.229237
ILMN_2294274	S100PBP	-0.384225	0.00520193	0.0878414
ILMN_1671703	ACTA2	-0.384138	0.0238798	0.192076
ILMN_1673673	PBK	-0.383969	0.0238009	0.191735
ILMN_2186482	TMED7	-0.383694	0.0404896	0.256804
ILMN_1708303	CYP4F22	-0.383677	0.0526934	0.297948
ILMN_1779751	C7ORF55	-0.383607	0.000555545	0.0366466
ILMN_1793203	SMCR7L	-0.383207	0.000979291	0.0452775
ILMN_1687107	RFWD3	-0.383009	0.00294251	0.0680938
ILMN_2195482	CACNB3	-0.382906	0.00867716	0.112808
ILMN_1719938	FGF11	-0.38285	0.000657615	0.0389972
ILMN_1723846	FAM119B	-0.382814	0.00126956	0.0500394
ILMN_3247424	ADAP1	-0.382513	0.00201314	0.0585772
ILMN_1667825	MLKL	-0.382315	0.0191276	0.170198
ILMN_1689318	NUAK1	-0.3823	0.000178019	0.0273022
ILMN_2149400	SPC25	-0.382166	0.0337411	0.232571
ILMN_1804851	MRPS17	-0.382119	0.0013777	0.0514599
ILMN_1777139	MAK16	-0.381973	0.00603907	0.0947417
ILMN_1704286	FXYD5	-0.381969	0.0314245	0.222989
ILMN_2183938	LEMD3	-0.381544	0.00836306	0.110519
ILMN_1854833	HS.485155	-0.381512	0.0322286	0.226717
ILMN_1761479	ZC3HC1	-0.381213	0.00223808	0.061386
ILMN_1788878	MORN4	-0.38104	0.00193896	0.0577934
ILMN_1677636	COMP	-0.380808	0.0377318	0.24724
ILMN_1687440	HIPK2	-0.380678	0.00390832	0.0776134
ILMN_1763390	ISL1	-0.380345	0.00451287	0.0827729
ILMN_1874362	HS.541829	-0.379993	0.00808527	0.108619
ILMN_1701512	KIAA0391	-0.379892	0.0177339	0.163591
ILMN_2357134	SPHK1	-0.379798	0.00353088	0.0735303
ILMN_1811063	LOC649447	-0.379341	0.0293799	0.214706
ILMN_1751345	AP1S1	-0.379069	0.0510902	0.293023
ILMN_2089073	ATP9A	-0.378782	0.0145068	0.147536
ILMN_1787673	PLLP	-0.378486	0.0061208	0.0954045
ILMN_1678086	CCDC74A	-0.378118	0.00148647	0.052901
ILMN_1730734	TMEM205	-0.378094	0.020515	0.177009
ILMN_1710553	TMEM151A	-0.377931	0.0106332	0.124557
ILMN_1727134	KLHDC5	-0.377896	0.0169915	0.160249
ILMN_3246065	CCDC151	-0.377881	0.0292476	0.214169
ILMN_1660498	RPS27	-0.377806	0.0357994	0.240279
ILMN_1718734	MLLT6	-0.377735	0.018817	0.168572
ILMN_1815878	C11ORF59	-0.377371	0.000406643	0.0332128
ILMN_1676905	TIGD7	-0.377187	0.00257139	0.0644783
ILMN_1794638	VIP	-0.377106	0.0115897	0.13023
ILMN_1680072	ZNF32	-0.377036	0.00302028	0.0685877
ILMN_1694385	YWHAB	-0.376748	0.0196784	0.173272
ILMN_1769158	ISOC2	-0.376726	0.0138798	0.144281
ILMN_1797698	RBM12	-0.376545	0.00521851	0.0879982
ILMN_1800420	RNF214	-0.376384	0.0296787	0.21592
ILMN_2404385	REPIN1	-0.376153	0.0357729	0.240204
ILMN_1675062	MYL9	-0.376053	0.00531498	0.0890604
ILMN_1694432	CRIP2	-0.376004	0.0551403	0.304671
ILMN_2205896	MEIS3P1	-0.375176	0.0138828	0.144281
ILMN_1711627	SIAH1	-0.375117	0.000120947	0.025752
ILMN_1805474	C1ORF131	-0.375018	0.000840527	0.0427176
ILMN_1800091	RARRES1	-0.374956	0.00612988	0.0954568
ILMN_1765446	EMP3	-0.374779	0.0225945	0.186403
ILMN_1657873	XPO4	-0.374774	0.00368817	0.0751817
ILMN_1742577	GTPBP4	-0.374598	0.0189006	0.168911
ILMN_1741054	SLC5A6	-0.37456	0.0208333	0.178581
ILMN_1724489	RFC4	-0.374539	0.000830013	0.0427176
ILMN_1744795	TBL1X	-0.374452	0.0617503	0.324347
ILMN_1743714	CARD10	-0.374232	0.000621476	0.0382698
ILMN_1758090	BCCIP	-0.374202	0.000676144	0.0396164
ILMN_1758827	RTN4IP1	-0.374192	0.0171703	0.161126
ILMN_2369580	C16ORF35	-0.374169	0.0770484	0.367589
ILMN_1762972	CHD9	-0.374022	0.0603937	0.319925
ILMN_1744455	NOTUM	-0.373875	0.000587592	0.0373903
ILMN_2110908	MYC	-0.373421	0.0704049	0.34901
ILMN_1692511	TMEM106C	-0.373389	0.0149102	0.149899
ILMN_1813834	PRMT6	-0.37337	0.00294408	0.0680938
ILMN_1799103	SNRPB	-0.373333	0.00131406	0.050214
ILMN_2096116	HSP90B1	-0.37333	0.00587273	0.0935182
ILMN_2394381	CLN3	-0.373284	0.00340054	0.0722984
ILMN_2307450	ZNF302	-0.373094	0.0105467	0.124282
ILMN_1694479	WDR18	-0.373045	0.0889097	0.396711
ILMN_2407308	HEY1	-0.372937	0.00169621	0.0554659
ILMN_3238680	C7ORF55	-0.372892	0.00706998	0.102574
ILMN_1809590	GINS2	-0.372671	0.104479	0.431442
ILMN_1751439	EMX2	-0.37263	0.000366525	0.0327293
ILMN_1686194	SDCCAG10	-0.372618	0.0489061	0.285727
ILMN_1748819	MRPL22	-0.372581	0.012015	0.132745
ILMN_1713406	FAM39DP	-0.372558	0.0167238	0.158929
ILMN_1759676	HOXC13	-0.372509	1.38012e-05	0.0144854
ILMN_2289093	KIAA1618	-0.372115	0.031126	0.221569
ILMN_1785198	POLE3	-0.372069	0.00612127	0.0954045
ILMN_1759232	IRS1	-0.372039	0.000284864	0.0300993
ILMN_1700306	OCIAD2	-0.37185	0.0178315	0.164043
ILMN_2398388	APH1A	-0.371763	0.00470373	0.0843119
ILMN_2089167	RHOD	-0.371745	0.00432233	0.0815287
ILMN_2363165	TACC2	-0.371728	0.0124984	0.13573
ILMN_1833858	HS.66187	-0.371363	0.0106296	0.124557
ILMN_1751326	FAM162B	-0.371269	0.0378775	0.247828
ILMN_2150465	C5ORF28	-0.37126	0.00306454	0.069055
ILMN_1673769	KCNG1	-0.37099	0.00870691	0.112915
ILMN_1769757	C14ORF104	-0.370985	0.0267512	0.204264
ILMN_1791270	CDH10	-0.37095	0.015836	0.154248
ILMN_1678962	DFFB	-0.370615	0.00131922	0.0503296
ILMN_1746664	WSB2	-0.370569	0.0186087	0.16765
ILMN_1737947	LSM5	-0.370522	0.0224124	0.185745
ILMN_2281069	GPATCH4	-0.370462	6.82096e-05	0.0227647
ILMN_2352245	RASSF6	-0.370408	0.0238001	0.191735
ILMN_1761147	GABPB2	-0.370046	0.000419306	0.0333405
ILMN_3188583	DKFZP547K054	-0.369455	0.000311726	0.0311892
ILMN_2179652	PRELID1	-0.369439	0.0402996	0.256168
ILMN_1707137	C17ORF97	-0.369291	0.00564123	0.0916864
ILMN_1759030	MAP4K5	-0.369174	0.00222471	0.0613473
ILMN_2097790	C1ORF86	-0.36913	0.00969198	0.118961
ILMN_1805842	FHL1	-0.368889	0.00202758	0.0587513
ILMN_3238053	LOC100129211	-0.368817	0.00147692	0.0528273
ILMN_1653856	STS-1	-0.36863	0.0777574	0.36966
ILMN_1779778	PRR19	-0.368581	0.00807343	0.108553
ILMN_2408400	NSUN5	-0.368514	0.0146243	0.148321
ILMN_2062754	SRA1	-0.368486	0.0016736	0.0552184
ILMN_1764571	ARHGAP23	-0.368351	0.00420323	0.0803411
ILMN_1801762	PFDN4	-0.368284	0.00192563	0.0577934
ILMN_1673899	FAM57A	-0.368105	0.00213366	0.0602975
ILMN_1662147	MANEAL	-0.367754	0.0230973	0.188575
ILMN_1673637	SLC10A4	-0.36763	0.00256286	0.0644391
ILMN_1727574	ZNF827	-0.367461	0.000609196	0.037959
ILMN_1711227	GMDS	-0.367461	0.0340542	0.233815
ILMN_1689119	ZC3H5	-0.367387	0.000403669	0.0331472
ILMN_1709044	TGIF2	-0.367361	0.000555114	0.0366466
ILMN_1813833	NARFL	-0.367348	0.00635229	0.0974212
ILMN_2086064	SNRPC	-0.367347	0.00620692	0.0962989
ILMN_1779735	C7ORF59	-0.367338	0.00776623	0.106321
ILMN_1743677	HNRNPU	-0.367262	0.0316796	0.224082
ILMN_1896406	HS.555260	-0.366934	0.00225338	0.0616982
ILMN_1651378	AUP1	-0.366917	0.0262113	0.202322
ILMN_1782488	RNASEH2B	-0.366327	0.0029068	0.0677602
ILMN_2313074	DEDD	-0.366277	0.000534831	0.0362561
ILMN_2316540	MRPL11	-0.366157	0.00771868	0.105981
ILMN_1806651	PARP8	-0.366147	0.000214135	0.028093
ILMN_2347592	NMB	-0.365916	0.0509599	0.292631
ILMN_1768470	EIF4G1	-0.36575	0.00283712	0.0670051
ILMN_1801124	KIAA1826	-0.365739	0.000329133	0.0315918
ILMN_3249807	SKA2	-0.365716	0.0236233	0.190826
ILMN_1708101	LMNB2	-0.365617	0.0679311	0.342101
ILMN_2308849	MYADM	-0.365449	0.00478697	0.0851174
ILMN_1673962	NUP205	-0.365366	0.0200894	0.175228
ILMN_2312606	IRF5	-0.365296	0.000523957	0.0362561
ILMN_1655612	ARRDC2	-0.365267	0.00333268	0.0718071
ILMN_1766010	YARS	-0.365167	0.0198886	0.17444
ILMN_1770356	POLRMT	-0.365156	0.0050114	0.0862748
ILMN_1788099	LSM4	-0.36511	0.055514	0.305763
ILMN_2093674	GMFB	-0.365081	0.0105115	0.124104
ILMN_1739594	ACOT11	-0.36504	0.0104492	0.123811
ILMN_1776552	FUBP1	-0.365021	0.00924945	0.116403
ILMN_1691789	SMNDC1	-0.364945	0.0638473	0.330437
ILMN_1758412	COPS7A	-0.364777	0.0414669	0.260207
ILMN_2102670	GATA2	-0.364716	0.00136954	0.0514599
ILMN_1786024	POLR3H	-0.364334	0.0216499	0.182224
ILMN_2267787	HPS1	-0.364232	0.000961719	0.0450784
ILMN_2115669	SEMA4C	-0.36423	0.00997916	0.120605
ILMN_2380779	DLGAP1	-0.363803	0.0088503	0.113961
ILMN_2067708	TFB2M	-0.363653	0.00165642	0.0551207
ILMN_1779882	ANKRD43	-0.363575	0.0279748	0.209096
ILMN_3237241	FAM32A	-0.363401	4.76986e-05	0.0201624
ILMN_1785528	FAM39DP	-0.363319	8.31496e-05	0.023555
ILMN_2098325	C8ORF33	-0.362652	0.0155769	0.153296
ILMN_1765606	YAF2	-0.362005	0.00150124	0.0531309
ILMN_2376408	DPM3	-0.361891	0.0166802	0.158707
ILMN_1755173	PLEKHA4	-0.361866	0.000652312	0.0389877
ILMN_2403247	CMTM7	-0.361681	0.00331383	0.0715664
ILMN_2061452	ORC2L	-0.361613	0.0263122	0.202672
ILMN_1677564	TLX1	-0.361527	0.000523727	0.0362561
ILMN_3245824	C17ORF89	-0.361231	0.000895104	0.0438802
ILMN_1804498	C7ORF27	-0.360969	0.0809062	0.377814
ILMN_1784630	KBTBD11	-0.360858	0.00193187	0.0577934
ILMN_3235168	MUL1	-0.3608	0.00424218	0.0807262
ILMN_1712389	CKLF	-0.360557	0.00300193	0.0684011
ILMN_1765621	HDGF	-0.360437	0.0172146	0.161286
ILMN_1793201	HAGHL	-0.360405	0.0257805	0.200798
ILMN_2357777	RNF214	-0.360145	0.00810988	0.108735
ILMN_2092756	TMEM109	-0.359875	0.0063829	0.0975633
ILMN_1689002	DTX1	-0.359787	3.16716e-05	0.0191488
ILMN_1661439	FLOT1	-0.359703	0.00285696	0.0671663
ILMN_1689097	NAT5	-0.359577	0.00442023	0.0819615
ILMN_2053921	CAPZB	-0.359441	0.020279	0.175969
ILMN_2373982	PICK1	-0.359212	0.0660776	0.337462
ILMN_1673991	ATIC	-0.358987	0.00897937	0.11446
ILMN_2091590	ANKRD41	-0.358215	0.0136283	0.142745
ILMN_1712865	SHE	-0.357955	0.000977069	0.0452775
ILMN_3248301	ZNF583	-0.357859	0.000778835	0.0415053
ILMN_1722239	TIMM8A	-0.357819	0.0128547	0.137705
ILMN_3247587	SLC48A1	-0.357754	0.0193323	0.17131
ILMN_1773650	LRRN3	-0.357719	0.000325545	0.0315078
ILMN_3181480	FLJ36131	-0.357608	0.00403324	0.0788469
ILMN_1801934	SERTAD3	-0.357533	0.00367619	0.075109
ILMN_1774382	NR2C1	-0.357359	0.000201732	0.028093
ILMN_1654112	PARD6A	-0.357295	0.010335	0.123172
ILMN_1773751	HRAS	-0.357205	0.0174108	0.161988
ILMN_1767422	POLR1D	-0.357191	0.00958252	0.118542
ILMN_3247320	ENHO	-0.357182	0.0027609	0.0662502
ILMN_3236443	ALX1	-0.356634	0.0196067	0.172866
ILMN_1733603	NDUFC1	-0.356593	0.00249247	0.0640421
ILMN_1803256	STOX2	-0.356525	0.00962525	0.118769
ILMN_1708006	MICB	-0.356476	7.95936e-05	0.0234974
ILMN_1779076	HINT3	-0.356444	0.0159956	0.154908
ILMN_2163306	FAM120A	-0.356254	0.0333216	0.230798
ILMN_1694504	RNF220	-0.356123	0.00658296	0.0993354
ILMN_1768176	CXORF26	-0.35603	0.00167609	0.0552184
ILMN_3187744	LOC100129484	-0.355636	0.0384774	0.250163
ILMN_1789040	SLITRK5	-0.355587	0.000177182	0.0273022
ILMN_1811029	TLK1	-0.355398	0.0348012	0.236466
ILMN_2288784	CCDC34	-0.355297	0.018338	0.166478
ILMN_1748894	GTPBP3	-0.354985	0.0265521	0.203531
ILMN_1801223	WTIP	-0.354793	0.179704	0.563624
ILMN_2308689	AGBL5	-0.354782	0.024455	0.194647
ILMN_1743340	CHST14	-0.354762	0.000695658	0.0400276
ILMN_2286014	CATSPER2	-0.354759	0.00855635	0.112031
ILMN_1696713	POLA2	-0.354526	0.061621	0.324064
ILMN_1771966	BCCIP	-0.354316	0.00757944	0.105246
ILMN_1693664	POMGNT1	-0.354297	0.0314923	0.223168
ILMN_3245006	C12ORF68	-0.354214	0.000228596	0.0282667
ILMN_1655011	SERF1B	-0.354127	0.00238572	0.0628442
ILMN_1739640	DCHS1	-0.353875	0.00309157	0.0692843
ILMN_1718771	CCDC24	-0.353873	0.013713	0.143323
ILMN_2334587	HNRNPC	-0.353614	0.0217144	0.182393
ILMN_2410772	KEAP1	-0.35356	0.0194356	0.171903
ILMN_1780773	LOC400027	-0.353448	0.00159627	0.0543667
ILMN_1786658	BOLA3	-0.353442	0.00253904	0.0642665
ILMN_1795822	DIS3L	-0.353428	0.0776581	0.36941
ILMN_2403555	DHX30	-0.353407	0.00762012	0.105513
ILMN_1779428	LOC387856	-0.3534	0.0170794	0.160628
ILMN_1669201	ABCF2	-0.353278	0.00389857	0.0774972
ILMN_3241212	LOC732419	-0.353105	0.00121552	0.0491104
ILMN_1785268	CD58	-0.353068	0.0165182	0.157961
ILMN_2332795	ZNF16	-0.35305	0.00219763	0.0611287
ILMN_1768662	UCK2	-0.35274	0.00142529	0.0520249
ILMN_1789240	MLST8	-0.352674	0.00787106	0.10695
ILMN_1713901	KDELR3	-0.352586	0.0451212	0.273423
ILMN_1767274	LOC345630	-0.352349	0.00130392	0.0501929
ILMN_1782417	LOC651064	-0.352285	0.000194954	0.0279631
ILMN_1343291	EEF1A1	-0.352178	0.0114551	0.129606
ILMN_2392189	CTDSPL	-0.352038	0.0438923	0.269231
ILMN_1708164	EIF3A	-0.351951	0.0923894	0.405204
ILMN_2185427	C16ORF11	-0.351908	0.0526678	0.297911
ILMN_1789775	WDR74	-0.351898	0.000222174	0.0282667
ILMN_1714965	NFKB1	-0.35157	0.00274543	0.0662502
ILMN_1808117	C1QL4	-0.351541	0.106784	0.436449
ILMN_1674551	SMAD5	-0.351434	0.0127997	0.137459
ILMN_1668960	MID1IP1	-0.351421	0.0245214	0.194845
ILMN_1720858	C6ORF115	-0.3511	0.00150176	0.0531309
ILMN_1763884	MAGMAS	-0.351003	0.0722836	0.354373
ILMN_2137084	LIN9	-0.350937	0.0213073	0.180523
ILMN_1746696	PDS5B	-0.350621	0.00355147	0.073764
ILMN_2395285	U1SNRNPBP	-0.350562	0.0188082	0.168572
ILMN_1746158	HOXD11	-0.350402	0.00509681	0.0869369
ILMN_1777759	LOC401720	-0.35034	0.00567098	0.0919485
ILMN_1673305	RHOC	-0.350219	0.068864	0.344883
ILMN_3248773	C7ORF40	-0.350162	0.00038641	0.0331119
ILMN_2154322	SEMA3E	-0.350133	0.0175643	0.162747
ILMN_3186473	LCLAT1	-0.349952	0.00456871	0.0830625
ILMN_2105983	XRCC5	-0.34988	0.0196297	0.173004
ILMN_1660793	PAQR4	-0.349852	0.116984	0.457803
ILMN_1679978	WBSCR16	-0.349835	0.00922891	0.116238
ILMN_1743538	MLLT10	-0.349475	0.0117129	0.13108
ILMN_1805863	WDR81	-0.349316	0.000447089	0.0342244
ILMN_2375418	DPH2	-0.349247	0.00448707	0.0824946
ILMN_1821176	HS.276860	-0.349242	0.00023438	0.0283461
ILMN_1699208	NAP1L1	-0.34922	0.0368201	0.244033
ILMN_1721167	MYT1	-0.349139	0.00158417	0.0542913
ILMN_1669972	DKFZP686O24166	-0.349011	0.00700969	0.102317
ILMN_1789123	PLK4	-0.348936	0.0574383	0.311178
ILMN_1673369	SEPHS1	-0.348829	0.00656253	0.0991856
ILMN_1915076	HS.355933	-0.348811	0.00886745	0.114057
ILMN_1725204	LOC649859	-0.348548	0.00198211	0.058401
ILMN_1768117	RBM25	-0.348548	0.0340272	0.233703
ILMN_1698766	PYCARD	-0.348529	0.00589697	0.0936202
ILMN_1722905	MRPS11	-0.348463	0.000634811	0.0385997
ILMN_1724406	INO80E	-0.348225	0.0160655	0.155362
ILMN_3243457	ANKLE1	-0.347912	0.000790717	0.041628
ILMN_2383419	GMEB1	-0.347889	0.00458648	0.0832318
ILMN_2338038	AK3L1	-0.347765	0.0276353	0.207742
ILMN_1804415	SMAGP	-0.347733	0.00464316	0.0838949
ILMN_2356574	GTF3C2	-0.347658	0.00156711	0.0540659
ILMN_1761941	C4ORF18	-0.346828	0.0083728	0.110586
ILMN_1789830	CFLAR	-0.346803	0.00741367	0.104288
ILMN_1771622	DRD1IP	-0.346775	0.0173669	0.161882
ILMN_1760153	GATA5	-0.346366	0.00166187	0.0551207
ILMN_1746457	GTF3C2	-0.346319	0.00193815	0.0577934
ILMN_1710284	HES1	-0.346026	0.0216662	0.182261
ILMN_2318638	TGIF1	-0.345993	0.00235064	0.0626894
ILMN_1770290	CNN2	-0.34597	0.0209887	0.179273
ILMN_1769931	SFPQ	-0.34581	0.0225792	0.186315
ILMN_1732537	HEATR2	-0.345691	0.0258117	0.200875
ILMN_1687213	C8ORF13	-0.345405	0.0213566	0.180769
ILMN_1772910	GAS1	-0.345396	0.0362764	0.242158
ILMN_1736510	FOXN2	-0.345283	0.0139883	0.144918
ILMN_1690682	B3GALT4	-0.345198	0.000450312	0.0343279
ILMN_3251511	SFRS2IP	-0.344898	0.0332896	0.230798
ILMN_2134039	ACN9	-0.344803	0.162922	0.538337
ILMN_1763524	LZTS2	-0.344532	6.78614e-05	0.0227647
ILMN_1803611	SNAPC3	-0.344524	0.0247667	0.196136
ILMN_1755664	RPS26	-0.344311	0.0128179	0.137592
ILMN_2059505	ARPP19	-0.344293	0.00978541	0.119549
ILMN_1680738	C5ORF13	-0.344206	0.00994561	0.120432
ILMN_1706583	DLAT	-0.344071	0.00166149	0.0551207
ILMN_1735474	R3HCC1	-0.343992	0.028687	0.212095
ILMN_1724907	NUDT3	-0.343966	0.00242059	0.0631838
ILMN_1672149	CHCHD1	-0.343894	0.00346163	0.0726898
ILMN_2307883	ATP5J2	-0.343787	0.000318832	0.0313869
ILMN_1756657	TRIM7	-0.343723	0.00509659	0.0869369
ILMN_2406586	CC2D2A	-0.343601	0.0485087	0.284504
ILMN_1694213	PLEKHO1	-0.343269	0.0115877	0.13023
ILMN_1689274	NIPA1	-0.343185	0.00894369	0.11428
ILMN_1753468	CD63	-0.342836	0.00189848	0.0574992
ILMN_2371685	UBE2E1	-0.342762	0.00365149	0.0750169
ILMN_1734915	C1ORF156	-0.342739	0.000317022	0.0313611
ILMN_1722894	ZNRD1	-0.342736	0.000181168	0.0273022
ILMN_1810891	ZNF629	-0.342289	0.00149373	0.0530345
ILMN_1690352	ADO	-0.342266	0.0103533	0.123266
ILMN_1767665	LOC493869	-0.34208	0.029657	0.215863
ILMN_2097858	KIAA1737	-0.341724	0.00222123	0.0613473
ILMN_1679178	ATP5D	-0.341644	0.00804605	0.108376
ILMN_1758915	PDCD2	-0.341519	0.003038	0.0687532
ILMN_1913641	HS.87194	-0.341336	0.016346	0.156963
ILMN_1730620	ARRB1	-0.341326	0.00175441	0.0561387
ILMN_1745501	DNALI1	-0.34125	0.00377546	0.0759774
ILMN_1803351	CPNE7	-0.340999	0.00954102	0.118203
ILMN_2235354	PWWP2	-0.340897	0.00255318	0.0644391
ILMN_2075189	SLC35F2	-0.340786	0.0112098	0.128042
ILMN_1756204	RPS6KA4	-0.340766	0.0795589	0.374454
ILMN_1810810	EEF1A1	-0.340717	0.00727006	0.103501
ILMN_3272603	FAM60A	-0.340713	0.0013887	0.0516017
ILMN_1679556	LOC653206	-0.340566	0.000543611	0.0363158
ILMN_2168520	C11ORF70	-0.340445	0.049195	0.286715
ILMN_1797813	SUZ12	-0.340412	0.0283964	0.210813
ILMN_2325168	ARRB1	-0.340402	0.0116747	0.130882
ILMN_3253728	C19ORF64	-0.340332	0.0310389	0.22125
ILMN_1686954	RPS10	-0.340305	0.0153755	0.152471
ILMN_1696601	VARS	-0.34027	0.0616786	0.324187
ILMN_1739683	LRRC6	-0.340251	0.0453234	0.273778
ILMN_1770206	GEMIN4	-0.34005	0.00116361	0.0483791
ILMN_2383693	UPF2	-0.339959	0.00645442	0.0982043
ILMN_1815057	PDGFRB	-0.339778	0.0188258	0.168572
ILMN_1662658	PUS1	-0.339764	0.0111328	0.12778
ILMN_1743241	ARL4A	-0.339046	0.00468802	0.0842546
ILMN_3245297	LYPD6B	-0.338946	0.0177628	0.16373
ILMN_1743402	SIX4	-0.338746	0.0070693	0.102574
ILMN_2313946	CPNE7	-0.338671	0.023185	0.188884
ILMN_1769926	DBN1	-0.338631	0.116837	0.457572
ILMN_1670807	FAM84B	-0.338538	0.0033064	0.0714385
ILMN_2051900	EID2B	-0.338512	0.0211813	0.18006
ILMN_2383300	PTPRU	-0.338508	0.0405573	0.257043
ILMN_1673352	IFITM2	-0.338418	0.0059982	0.0944023
ILMN_2060770	RAI1	-0.338375	0.0157072	0.153786
ILMN_1741133	NME1	-0.338163	0.0490391	0.286017
ILMN_1692486	ZNRD1	-0.33812	0.00501782	0.0862748
ILMN_1761594	FAM35A	-0.338097	0.023412	0.190158
ILMN_1754727	GPRASP2	-0.337948	0.00968558	0.118946
ILMN_1676631	CCNO	-0.337911	0.00768933	0.10584
ILMN_1657898	MTP18	-0.337819	0.00489571	0.0855708
ILMN_1782419	GNG11	-0.337708	0.00195515	0.0579683
ILMN_1740430	SLC2A4RG	-0.337518	0.000453885	0.0345091
ILMN_1661306	LOC643433	-0.337133	0.0385021	0.250218
ILMN_1702384	ZNF706	-0.337132	0.0823395	0.380936
ILMN_1706558	FLJ20628	-0.337056	0.0241347	0.193106
ILMN_1814657	TFAP4	-0.336987	0.0715091	0.352105
ILMN_1712798	ZNF608	-0.336978	0.000464912	0.0349654
ILMN_2290776	AGBL5	-0.336715	0.00328241	0.0712788
ILMN_3247064	SNRNP40	-0.336572	0.00400466	0.0785809
ILMN_1669696	ZNF792	-0.336531	0.00312691	0.0694404
ILMN_1659975	C1ORF216	-0.336433	0.000301352	0.0310091
ILMN_1739199	FAM39DP	-0.336312	0.0030636	0.069055
ILMN_1684694	ANK1	-0.336145	0.0706514	0.349857
ILMN_1755405	FRAG1	-0.335807	0.0255327	0.199559
ILMN_3263940	LOC100129268	-0.335734	0.0486227	0.284869
ILMN_1764764	MUM1	-0.335677	0.00061818	0.0382671
ILMN_1727142	IKBKB	-0.335647	0.0026756	0.0656474
ILMN_1664434	TCF3	-0.335538	0.0119326	0.132229
ILMN_1776586	RPL26L1	-0.335533	0.0179832	0.164733
ILMN_2372040	MTP18	-0.33541	0.000337917	0.0318566
ILMN_1752591	LEPROTL1	-0.335338	0.00104167	0.0467343
ILMN_1814589	LOC728037	-0.335084	0.0175941	0.162747
ILMN_2338963	SLC29A1	-0.334847	0.00343195	0.0725963
ILMN_2151048	STAG1	-0.334548	0.0406897	0.257513
ILMN_2143487	TAF1B	-0.334501	0.0342515	0.234273
ILMN_1703430	FLJ10374	-0.33446	0.0179693	0.164698
ILMN_1667711	HRASLS3	-0.334397	0.00586822	0.0935182
ILMN_1799106	MOSC1	-0.334244	0.00535753	0.0894337
ILMN_1684594	USP24	-0.334033	0.0106182	0.124557
ILMN_1695576	MRPL24	-0.333887	0.012907	0.138049
ILMN_1668194	LMTK3	-0.333764	0.115692	0.455311
ILMN_1677466	DUSP6	-0.333689	0.0709176	0.35066
ILMN_1660938	TOE1	-0.333606	0.00206216	0.0591815
ILMN_2274180	MKKS	-0.333403	0.00158715	0.0542913
ILMN_2072603	MRPL14	-0.333403	0.000987461	0.0454367
ILMN_1760688	SAMD14	-0.333284	0.0350767	0.237725
ILMN_2094313	ZDHHC1	-0.333259	0.128547	0.480065
ILMN_1711005	CDC25A	-0.333085	0.125779	0.474425
ILMN_1788283	COTL1	-0.332873	0.143814	0.507508
ILMN_1704785	C10ORF125	-0.332854	0.0102571	0.122615
ILMN_1769520	UBE2L6	-0.332827	0.00967314	0.118883
ILMN_1731609	CHMP6	-0.332566	0.0340954	0.23386
ILMN_1734827	MKI67	-0.33228	0.0213129	0.180523
ILMN_1733256	PSMD8	-0.332102	0.00501605	0.0862748
ILMN_3241021	RNY4	-0.331907	0.156957	0.52943
ILMN_1708936	EXOSC3	-0.331854	0.00587168	0.0935182
ILMN_1790136	C20ORF20	-0.331792	0.00456095	0.0830625
ILMN_2123312	LRAP	-0.331724	0.0916778	0.403402
ILMN_1773117	BCOR	-0.331692	0.0100764	0.121408
ILMN_1788810	C12ORF30	-0.331665	0.000303196	0.0310635
ILMN_1691616	LOC727935	-0.331602	3.17405e-05	0.0191488
ILMN_1704452	BCL9	-0.331494	0.00544113	0.0901537
ILMN_2374036	CTSL1	-0.331387	0.0569806	0.309909
ILMN_1695868	PRICKLE4	-0.331322	0.000842347	0.0427176
ILMN_1803110	SF3B3	-0.33126	0.012307	0.134647
ILMN_1811754	NDUFB10	-0.331236	0.0212186	0.18027
ILMN_1811327	MRPL27	-0.331066	0.00559343	0.0913455
ILMN_1663616	DNAJC7	-0.330997	0.028583	0.211699
ILMN_2120555	ADCY1	-0.330914	0.018873	0.168805
ILMN_1707571	GABRA5	-0.330851	0.042193	0.262571
ILMN_1774617	NAB1	-0.33078	0.0141995	0.146017
ILMN_1662470	C10ORF35	-0.330772	0.00212887	0.0602399
ILMN_1664833	MRPL50	-0.330708	0.00137592	0.0514599
ILMN_3310643	MIR886	-0.330679	0.000171131	0.0273022
ILMN_1708916	PDZD4	-0.330547	0.0167513	0.159063
ILMN_2160929	FEN1	-0.330462	0.153559	0.524572
ILMN_1810486	RAB34	-0.330448	0.00193497	0.0577934
ILMN_1653319	MC1R	-0.330377	0.0895298	0.398284
ILMN_1809639	TMEM26	-0.329874	0.00092006	0.0442499
ILMN_1725121	XPO1	-0.329874	0.0153123	0.152092
ILMN_1671568	ECHDC2	-0.329802	0.0219754	0.18376
ILMN_2398903	HAX1	-0.329671	0.00398656	0.0784211
ILMN_1691798	ZNF26	-0.329615	0.00406804	0.0791341
ILMN_2371825	AGL	-0.329511	0.0336609	0.232267
ILMN_1798288	MOBKL2C	-0.329285	0.00430951	0.0813845
ILMN_1687092	KBTBD4	-0.32928	0.0104787	0.123916
ILMN_1783815	COG7	-0.329201	0.0018913	0.057349
ILMN_1727540	C1ORF112	-0.3292	0.0177843	0.163811
ILMN_1656185	DEF8	-0.329034	0.0140674	0.145281
ILMN_1697363	C20ORF27	-0.328837	0.106023	0.434776
ILMN_1789599	NBL1	-0.328684	0.0778809	0.369873
ILMN_3231820	SIVA1	-0.328508	0.0393633	0.253099
ILMN_3275590	LOC647302	-0.328465	0.0071807	0.103092
ILMN_3299905	RNFT2	-0.328227	0.0492728	0.286886
ILMN_1693345	CPEB1	-0.328133	0.0150169	0.150363
ILMN_2127605	LRP3	-0.328122	0.076084	0.364901
ILMN_1678052	C19ORF24	-0.327788	0.000431511	0.0336216
ILMN_1769118	2009-09-01	-0.327544	0.0768548	0.366956
ILMN_2367239	RCAN1	-0.327544	0.0129318	0.13813
ILMN_1800197	MRPL36	-0.32746	0.000931568	0.0445315
ILMN_1707062	REV1	-0.32721	0.0461698	0.276459
ILMN_1806486	LOC389137	-0.327155	0.0117828	0.131564
ILMN_1764813	B3GALTL	-0.32714	0.00737264	0.104035
ILMN_1772605	FRS3	-0.327078	0.010307	0.122963
ILMN_1663002	STOML2	-0.326855	0.00177534	0.0562382
ILMN_1777397	MSX1	-0.326844	0.0755676	0.363712
ILMN_2318643	TGIF1	-0.32683	0.00565882	0.0918144
ILMN_1654068	NUDT1	-0.326572	0.00175794	0.0561387
ILMN_1793966	BOLA1	-0.326496	0.0108677	0.125881
ILMN_1720889	SC4MOL	-0.326411	0.00033738	0.0318566
ILMN_1671374	C19ORF53	-0.326395	0.000178206	0.0273022
ILMN_1763207	BATF3	-0.326308	0.0271047	0.205718
ILMN_1804277	SPRED1	-0.3261	0.024702	0.195821
ILMN_1790778	PNMA2	-0.326072	0.00540757	0.0898733
ILMN_1706502	EIF2AK2	-0.325893	0.065965	0.337185
ILMN_1667670	SLC25A15	-0.32587	0.00320939	0.0703728
ILMN_1707484	GEMIN6	-0.325816	0.0401589	0.255626
ILMN_1791896	EBAG9	-0.325779	0.00705226	0.102574
ILMN_2243516	C11ORF63	-0.325734	0.0178655	0.164165
ILMN_1757995	PARP2	-0.325638	0.00250839	0.0640421
ILMN_2113728	FLJ31568	-0.325371	0.00552181	0.091008
ILMN_1761068	MGC52000	-0.325233	0.000153235	0.0269825
ILMN_1680344	MYOM1	-0.325217	0.120346	0.464044
ILMN_1656837	RBP1	-0.325188	0.0127655	0.137305
ILMN_1781803	FIZ1	-0.325184	0.0180679	0.165157
ILMN_1750722	RPS7	-0.324978	0.0324415	0.227336
ILMN_1803376	AEBP2	-0.324668	0.0041342	0.0796733
ILMN_1754220	SF3A2	-0.324668	0.0345102	0.235349
ILMN_1684563	SPIN4	-0.32445	0.110884	0.445395
ILMN_1803308	LOC389895	-0.324103	0.0031893	0.0701274
ILMN_1758705	IRX6	-0.324022	0.014792	0.149241
ILMN_1774350	MYOZ3	-0.323997	0.00880196	0.113617
ILMN_2324672	USF2	-0.323977	0.00415368	0.0798138
ILMN_1728645	LOC649095	-0.323945	0.009972	0.120605
ILMN_3268880	C10ORF75	-0.323582	0.00876819	0.113243
ILMN_1808661	TOMM5	-0.323452	0.000353372	0.0326374
ILMN_3235637	LOC100128288	-0.323427	0.0446221	0.271899
ILMN_1667716	TMEM101	-0.323417	0.0339333	0.233363
ILMN_1669635	NUP85	-0.323271	0.015314	0.152092
ILMN_2066020	TCEB1	-0.323218	0.00237198	0.0628442
ILMN_1702217	NEUROD2	-0.323067	0.015106	0.150936
ILMN_2054145	PAK1IP1	-0.32297	0.000490254	0.0355607
ILMN_1738712	GPR180	-0.322867	0.00131003	0.0501929
ILMN_3247256	LOC646996	-0.322795	0.00363661	0.0749065
ILMN_3283936	LOC727941	-0.322638	0.00220591	0.0612507
ILMN_1665538	SKP2	-0.322424	0.0193262	0.17131
ILMN_2371700	UCHL5IP	-0.322408	0.0114497	0.129606
ILMN_1707070	PCOLCE	-0.322223	0.00615227	0.0956793
ILMN_3234081	LOC100129076	-0.322171	0.0164919	0.157838
ILMN_3239135	LOC100132391	-0.322102	0.00207706	0.0594196
ILMN_1782551	E2F5	-0.322082	0.110864	0.445371
ILMN_2149782	RAMP2	-0.321993	0.000906596	0.0439625
ILMN_1727200	SLCO4A1	-0.321855	0.00998903	0.120671
ILMN_1655867	HRASLS	-0.321786	0.00324537	0.0707453
ILMN_2310621	ATP5J2	-0.321505	0.000222	0.0282667
ILMN_1683127	ZNF281	-0.321434	0.00488642	0.0855708
ILMN_1768393	SNRPD1	-0.321147	0.000102365	0.0250309
ILMN_2081988	LANCL1	-0.321101	0.00546269	0.090359
ILMN_1669273	PPT1	-0.321062	0.00745145	0.104526
ILMN_1806757	MYBBP1A	-0.321034	0.00556755	0.0910846
ILMN_1653438	PHF14	-0.320879	0.0578345	0.312038
ILMN_2379469	EIF3B	-0.320795	0.034248	0.234273
ILMN_3270542	LOC100128525	-0.320725	0.0118464	0.13187
ILMN_1732577	TMEM216	-0.320666	0.00456121	0.0830625
ILMN_1701514	TRAF3IP2	-0.320554	0.0017302	0.055842
ILMN_2137625	GPAT2	-0.320275	0.0201685	0.175526
ILMN_1807093	FLJ45248	-0.320274	0.00478294	0.0850859
ILMN_2176037	GNA13	-0.320138	0.00147738	0.0528273
ILMN_2402168	EXOSC10	-0.320032	0.00433247	0.0815966
ILMN_1683888	SRP72	-0.319994	0.00194776	0.0578948
ILMN_3253480	DKFZP547K054	-0.319949	0.000198652	0.028093
ILMN_1705261	CAPN1	-0.319916	0.0631685	0.328662
ILMN_2380163	PTPRF	-0.319699	0.208282	0.601344
ILMN_2058512	PSMA2	-0.319554	0.00432943	0.0815966
ILMN_1718207	SETDB1	-0.319499	0.0182714	0.166045
ILMN_1721337	MRPS18B	-0.319337	0.0109537	0.126462
ILMN_1730572	HNRPDL	-0.319312	0.00578194	0.0928652
ILMN_1652128	LMBRD1	-0.319269	0.00422333	0.080566
ILMN_1742166	GRWD1	-0.319215	0.0550143	0.30453
ILMN_1767747	HDAC2	-0.31908	0.00126172	0.0499027
ILMN_1717706	PLK2	-0.318723	0.00208588	0.059572
ILMN_3247163	TET1	-0.318578	0.0129757	0.138387
ILMN_1768637	TNNI3	-0.318527	0.00272664	0.0661778
ILMN_1768751	MTA3	-0.31832	0.019463	0.172027
ILMN_1682919	PAFAH2	-0.318188	0.0622298	0.325791
ILMN_1793543	C1ORF51	-0.318173	9.98547e-05	0.0249594
ILMN_1708375	IRF1	-0.318057	0.16642	0.544029
ILMN_1675669	IBTK	-0.317944	0.00346037	0.0726898
ILMN_1794989	TMEM191B	-0.317748	0.000243171	0.0284045
ILMN_3309754	MIR199A2	-0.317461	0.0376349	0.246811
ILMN_1705602	KLHL17	-0.317198	0.0382238	0.249204
ILMN_2241775	TROVE2	-0.317002	0.0033528	0.0718495
ILMN_3201843	LOC644604	-0.316978	0.0270793	0.205624
ILMN_3239531	C4ORF48	-0.316875	0.00183574	0.0569501
ILMN_1812321	FAM131C	-0.316723	0.0173952	0.16195
ILMN_3243471	CNPY2	-0.316637	0.0157491	0.153865
ILMN_2194852	FLJ46309	-0.316557	0.00370732	0.0753619
ILMN_2404795	SULT1A1	-0.316425	0.00324244	0.0707453
ILMN_1863185	HS.7572	-0.316388	0.0161197	0.155695
ILMN_1656369	C8ORF4	-0.316258	0.0675114	0.341139
ILMN_2210129	PRIM1	-0.316198	0.0160707	0.155381
ILMN_1716843	ELOVL2	-0.316104	0.0157118	0.1538
ILMN_1672878	ABR	-0.315872	0.0611935	0.322712
ILMN_2354391	EGLN2	-0.315845	0.0354718	0.239134
ILMN_1756784	FREQ	-0.315827	0.00628154	0.0969236
ILMN_2183331	RBM7	-0.315355	0.00377435	0.0759774
ILMN_1745785	NR2F2	-0.315345	0.0316965	0.22411
ILMN_3238633	SDHAF2	-0.315268	0.00286596	0.0673109
ILMN_3277209	LOC285943	-0.315239	0.0244979	0.194827
ILMN_1660079	RNF44	-0.31521	0.00120155	0.0488805
ILMN_2142117	LYPLAL1	-0.315142	0.0651305	0.334513
ILMN_1787511	THUMPD2	-0.314764	0.000770142	0.0412701
ILMN_1697342	HOXC11	-0.314624	0.0065509	0.0991165
ILMN_1789944	PGAM5	-0.314451	0.040324	0.256249
ILMN_1676448	WDFY1	-0.314275	0.0417836	0.261396
ILMN_1711470	UBE2T	-0.314198	0.00621046	0.0962989
ILMN_1720926	PSMD5	-0.314069	0.00102414	0.0463769
ILMN_1758658	FADD	-0.313648	0.0186258	0.167662
ILMN_3251137	FAM119A	-0.313632	0.0090278	0.114771
ILMN_2185866	PCDHB17	-0.313582	0.00277776	0.0663989
ILMN_1657235	LOC342979	-0.313576	0.0128486	0.137702
ILMN_3264112	LOC100129362	-0.313524	0.0276265	0.207727
ILMN_3215212	LOC653375	-0.313358	0.0301202	0.21781
ILMN_1788886	TOX	-0.313175	0.0676912	0.341589
ILMN_2118472	C10ORF58	-0.312941	0.0468963	0.279067
ILMN_1795247	ARID2	-0.312886	0.00249487	0.0640421
ILMN_2160819	RPS27	-0.31285	0.024068	0.192736
ILMN_1747160	SYT15	-0.312825	0.0152651	0.151955
ILMN_1717261	HLA-DRB3	-0.312765	0.0294363	0.214952
ILMN_1765574	TFAP2A	-0.312764	0.0576238	0.311542
ILMN_1684017	GYG2	-0.312677	0.00374911	0.0758155
ILMN_2061732	YRDC	-0.312582	9.63566e-05	0.0249594
ILMN_1857017	HS.551538	-0.312448	0.0334627	0.231334
ILMN_1740319	IFI27L2	-0.31244	0.00522337	0.0879982
ILMN_1722838	MRPL46	-0.312215	0.0151019	0.150926
ILMN_1702775	LRP5	-0.312213	0.041587	0.26078
ILMN_3236061	ZNF783	-0.312172	0.000187097	0.0274435
ILMN_1661490	PFDN6	-0.312115	0.00885673	0.113982
ILMN_1799579	CCDC51	-0.311944	0.00484629	0.0853816
ILMN_1677691	LOC648852	-0.311769	0.0023373	0.0625376
ILMN_2413650	STIL	-0.311717	0.0194168	0.171898
ILMN_1735453	FAM98A	-0.311675	0.00161053	0.0546458
ILMN_1701216	BANP	-0.311491	0.0150431	0.150501
ILMN_1721138	GRPEL2	-0.311349	0.000944848	0.0447242
ILMN_3291709	LOC402175	-0.311321	0.00150838	0.0533251
ILMN_1912333	HS.527657	-0.311221	0.00435453	0.0816215
ILMN_1755077	HEBP2	-0.311092	0.0139729	0.144854
ILMN_1662130	LOC730316	-0.311069	0.00425451	0.0807698
ILMN_1667022	PASK	-0.310853	0.0155622	0.153288
ILMN_1744635	IGDCC3	-0.310838	0.029368	0.214652
ILMN_1692938	PSAT1	-0.310787	0.0253025	0.198364
ILMN_1680134	CARM1	-0.310765	0.0236264	0.190826
ILMN_1741957	RABEPK	-0.310725	0.00425516	0.0807698
ILMN_1768721	DPPA4	-0.3107	0.00748257	0.10459
ILMN_1790650	C16ORF63	-0.310669	0.00370933	0.0753619
ILMN_2346769	FAM189B	-0.310658	0.00300744	0.0684882
ILMN_1777513	KCTD11	-0.310481	0.00960961	0.118721
ILMN_1787259	RNF212	-0.310295	0.00559258	0.0913455
ILMN_3293049	LOC284167	-0.310151	0.00487418	0.0855439
ILMN_1664761	TMEM138	-0.31009	0.00563811	0.0916822
ILMN_1815723	NUP35	-0.309982	0.0737669	0.358445
ILMN_1810832	ZNF343	-0.309938	0.00293452	0.0680938
ILMN_1750518	THOC4	-0.309914	0.0942463	0.410338
ILMN_1682165	NT5C2	-0.309898	0.00974954	0.119298
ILMN_2131936	ATAD3B	-0.30986	0.00438278	0.0818518
ILMN_1680501	GTF2IRD2B	-0.309752	0.00113625	0.0479592
ILMN_1802553	MRPS24	-0.309602	0.000133567	0.0258132
ILMN_1793651	UBE2N	-0.309566	0.0555999	0.305994
ILMN_1814281	SPC25	-0.309563	0.0105096	0.124104
ILMN_1803953	LOC388789	-0.309394	0.00737397	0.104035
ILMN_2364062	THOC4	-0.309391	0.0250684	0.197532
ILMN_1797307	BUB1B	-0.309204	0.000126517	0.0258132
ILMN_1702637	BEX1	-0.309163	0.0176144	0.162807
ILMN_3246360	LOC100130553	-0.309127	0.0373152	0.245636
ILMN_1797903	ZNF544	-0.309046	0.0194324	0.171903
ILMN_1791232	SPRED2	-0.309017	0.00839342	0.110679
ILMN_2392674	PRR3	-0.308963	0.00232849	0.0624527
ILMN_2214603	PPP2R3C	-0.308913	0.00299597	0.0684011
ILMN_1811955	PRMT5	-0.308905	0.0170759	0.160628
ILMN_2063532	SLC10A4	-0.308841	0.00555331	0.0910706
ILMN_1676026	MRPS26	-0.308814	0.000119027	0.0256701
ILMN_1767766	PRDX2	-0.308776	0.0343629	0.234774
ILMN_1753582	RPA2	-0.308716	0.00779865	0.106456
ILMN_1713803	C17ORF97	-0.308511	0.0407727	0.257658
ILMN_2108735	EEF1A2	-0.308389	0.0966838	0.415058
ILMN_1801586	HGF	-0.308368	0.000923766	0.0442499
ILMN_1663577	S100PBP	-0.308353	0.00237814	0.0628442
ILMN_1715705	SSNA1	-0.308182	0.000519939	0.0362201
ILMN_1744604	CYBA	-0.308072	0.0338287	0.232944
ILMN_1781906	RBM17	-0.307825	0.00687709	0.101567
ILMN_1676846	ABCE1	-0.30761	0.0200893	0.175228
ILMN_3211935	LOC100132715	-0.307543	0.00536381	0.0894872
ILMN_2074880	GTF3C6	-0.307532	0.0947098	0.411332
ILMN_1764165	TRIM65	-0.30748	0.00481956	0.0852628
ILMN_1688642	LAMC3	-0.307418	0.114572	0.45289
ILMN_3307786	L3MBTL2	-0.307221	0.0130542	0.138844
ILMN_1732750	CHCHD8	-0.307058	4.78115e-05	0.0201624
ILMN_1782098	SMO	-0.306983	0.0137531	0.143679
ILMN_1655613	GSTA2	-0.306914	0.101094	0.424766
ILMN_1815115	CYC1	-0.306896	0.0392004	0.252657
ILMN_1726306	HMBS	-0.306729	0.0179281	0.164515
ILMN_1654543	MED6	-0.306569	0.00157701	0.0542489
ILMN_2072178	ECHDC3	-0.306475	0.0162651	0.156492
ILMN_1670627	CT45A5	-0.306445	0.0393044	0.252979
ILMN_2108357	RPL39L	-0.306369	0.0149162	0.149899
ILMN_1805673	ALKBH4	-0.306291	0.00140103	0.0516968
ILMN_1694233	ACYP1	-0.305929	0.0126797	0.136886
ILMN_1741334	IKZF4	-0.305895	0.000432802	0.0336216
ILMN_1709728	SLC30A5	-0.305885	0.0630245	0.328229
ILMN_1804530	LOC653888	-0.305847	0.0103821	0.123422
ILMN_1690307	TPRKB	-0.305783	0.00290488	0.0677533
ILMN_2275803	LRRC45	-0.305761	0.0118116	0.131759
ILMN_2202423	HELLS	-0.305758	0.0196398	0.173039
ILMN_1661399	LOC649604	-0.305671	0.00163193	0.0549577
ILMN_1709032	FYCO1	-0.305641	0.0202059	0.175536
ILMN_1784783	NME5	-0.305632	0.0362443	0.242129
ILMN_1736752	COMTD1	-0.305366	0.0106096	0.124557
ILMN_2043060	PLCH1	-0.305251	0.00912523	0.115548
ILMN_2204726	UBR5	-0.305123	0.00658813	0.0993499
ILMN_1725366	SLC27A5	-0.305067	0.0164753	0.157807
ILMN_2415979	KIAA1751	-0.304844	0.00185673	0.0571948
ILMN_1731648	FOXJ2	-0.304781	0.0132743	0.140008
ILMN_3294213	LOC401098	-0.304745	0.00900864	0.114625
ILMN_1763723	PTDSS2	-0.304733	0.0273532	0.206766
ILMN_3234993	ROMO1	-0.304728	0.0436436	0.268332
ILMN_1787844	C19ORF10	-0.304546	0.00725444	0.103421
ILMN_1674236	HSPB1	-0.304478	0.00103137	0.0465261
ILMN_1657547	CCDC34	-0.304468	0.137153	0.495439
ILMN_1814557	TRPS1	-0.304422	0.00593668	0.0938546
ILMN_1841495	LHFPL4	-0.30441	0.00290208	0.0677533
ILMN_1696266	XRCC3	-0.304279	0.00630885	0.0970597
ILMN_1764964	IFNGR2	-0.304216	0.00748024	0.104588
ILMN_1769451	ILVBL	-0.303938	0.102528	0.427645
ILMN_1705848	FAM104B	-0.303819	7.89729e-05	0.0234974
ILMN_1711361	ZNF319	-0.303665	0.00131222	0.0502068
ILMN_1853876	HS.567759	-0.303555	0.000222266	0.0282667
ILMN_2089458	SASS6	-0.30348	0.00039389	0.0331119
ILMN_2038774	EEF1A1	-0.303385	0.00334953	0.0718495
ILMN_3281502	LOC653375	-0.303331	0.0028085	0.0666362
ILMN_2116299	GRRP1	-0.303255	0.00104202	0.0467343
ILMN_1714861	CD68	-0.303211	0.195972	0.586302
ILMN_2112049	DNLZ	-0.303191	0.0177843	0.163811
ILMN_1658607	DLEU2	-0.303116	0.00888624	0.114129
ILMN_2374115	TFAP2A	-0.303041	0.0111213	0.12774
ILMN_1718830	NARG2	-0.303016	0.00910113	0.115366
ILMN_1688479	LRRC42	-0.302996	0.0201319	0.175304
ILMN_2115991	TNNT1	-0.302994	0.000737206	0.0409301
ILMN_2401822	FTSJ1	-0.30294	0.0365083	0.242931
ILMN_1802174	WT1	-0.302931	0.00255287	0.0644391
ILMN_2124352	DCUN1D5	-0.302868	0.000203005	0.028093
ILMN_1767006	PSMB8	-0.302792	0.0743635	0.360047
ILMN_1681503	MCM2	-0.302752	0.0720621	0.353915
ILMN_1656540	RUVBL1	-0.302624	0.00232201	0.0624527
ILMN_2189605	FAM122B	-0.302439	0.00189942	0.0574992
ILMN_2413899	MCM10	-0.302435	0.0294863	0.214988
ILMN_1679555	TIMM23	-0.302357	0.00108856	0.0474298
ILMN_3238560	IFI27L2	-0.302152	0.000870759	0.0435204
ILMN_1769961	DPF1	-0.302149	0.0306054	0.219584
ILMN_2053415	LDLR	-0.302133	0.00889233	0.114129
ILMN_1770865	TRIM46	-0.302081	0.0105442	0.124282
ILMN_2263144	MGC3196	-0.302005	0.00368143	0.075109
ILMN_1694923	PTPN9	-0.301797	0.00758316	0.105246
ILMN_1691559	ELF2	-0.301733	0.00022742	0.0282667
ILMN_1738572	USP48	-0.301557	0.0103012	0.122956
ILMN_1803652	C9ORF91	-0.301521	0.00317628	0.0700695
ILMN_1666632	VPS52	-0.301478	0.0658346	0.336739
ILMN_1774890	LAS1L	-0.301359	0.0296723	0.215907
ILMN_1661174	LOC731640	-0.301331	0.0398621	0.254796
ILMN_1738681	NUP62	-0.301324	0.00265169	0.0653592
ILMN_1660635	LACTB2	-0.301295	0.118817	0.460971
ILMN_1732171	LOC652685	-0.301259	0.000124314	0.025752
ILMN_1787248	SIVA	-0.301204	0.0369605	0.244555
ILMN_1757877	HCFC1R1	-0.300926	0.032071	0.22598
ILMN_1682792	BYSL	-0.300895	0.0174562	0.162187
ILMN_1709439	CHMP1A	-0.300788	0.00177912	0.0562825
ILMN_1703946	ADORA2B	-0.300661	0.0337586	0.232631
ILMN_1711156	LOC645895	-0.300637	0.00957953	0.118536
ILMN_2411963	RBM39	-0.300583	0.00607528	0.0950137
ILMN_2091792	ENTPD6	-0.300511	0.00175311	0.0561387
ILMN_3236344	CTGLF7	-0.300467	0.00578636	0.0928652
ILMN_1808792	ALKBH6	-0.300441	0.0487388	0.285146
ILMN_1655642	FANCI	-0.300414	0.0548834	0.304111
ILMN_1772692	DICER1	-0.300181	0.00165844	0.0551207
ILMN_1670901	COX10	-0.300171	0.00103119	0.0465261
ILMN_2409220	HMMR	-0.299811	0.0138164	0.144039
ILMN_1738027	BRCA1	-0.299763	0.00479315	0.0851174
ILMN_1756162	EXOSC8	-0.299713	0.000585586	0.0373754
ILMN_2045911	FBXO28	-0.299243	0.0292952	0.21441
ILMN_3300353	LOC729920	-0.29918	0.0302972	0.218372
ILMN_2205350	C6ORF66	-0.299176	0.000744438	0.0409684
ILMN_1755638	TAF7L	-0.299117	0.0476392	0.281267
ILMN_1716445	LOC727761	-0.298983	0.0258688	0.200989
ILMN_1670379	ANTXR1	-0.298979	0.0721016	0.353921
ILMN_1727761	GMEB1	-0.298962	0.0120013	0.132686
ILMN_2358202	ARS2	-0.298898	0.0185059	0.167081
ILMN_2330267	ABCE1	-0.298783	0.0356364	0.23973
ILMN_1765109	TNFRSF25	-0.298649	0.0493711	0.287264
ILMN_2374778	DUT	-0.298491	0.0733822	0.357421
ILMN_1680618	MYC	-0.298321	0.0190645	0.16977
ILMN_1722648	SF3B4	-0.2982	0.000723229	0.0406976
ILMN_1713126	CT45A6	-0.298099	0.000979141	0.0452775
ILMN_1787595	B3GALNT1	-0.297778	0.00724115	0.103388
ILMN_1798654	MCM6	-0.297224	0.0390597	0.252405
ILMN_2354855	OTUB1	-0.29705	0.108966	0.441386
ILMN_1683809	MGC40168	-0.297007	0.00230422	0.0623598
ILMN_1679071	MTX3	-0.296939	0.0535573	0.300505
ILMN_1729767	TARBP2	-0.296807	0.0148068	0.149336
ILMN_1709659	TMEM151A	-0.296618	0.0367547	0.243781
ILMN_1682930	SIPA1	-0.296471	0.156294	0.52847
ILMN_2088560	CT45A1	-0.296146	0.0169507	0.160056
ILMN_2099586	CCDC28B	-0.295681	0.0472772	0.280169
ILMN_1751630	TDRD10	-0.295538	0.00667666	0.0999601
ILMN_1906187	HS.576106	-0.295418	0.0810541	0.377997
ILMN_1836309	HS.326560	-0.295412	0.0052264	0.088003
ILMN_1759419	ILVBL	-0.295402	0.0148422	0.149501
ILMN_1788347	KIAA1737	-0.29528	0.0474519	0.280674
ILMN_2114876	RPL11	-0.295276	0.0199137	0.17453
ILMN_1749210	BUD13	-0.295092	0.000100301	0.0249594
ILMN_3249949	C11ORF58	-0.294991	0.0369513	0.244555
ILMN_2233604	ECSIT	-0.294829	0.000370868	0.0329257
ILMN_2395474	REV1	-0.294573	0.0431371	0.266467
ILMN_1773968	SERBP1	-0.294307	0.0255782	0.199799
ILMN_2079285	ATP5L	-0.294227	0.00854018	0.111889
ILMN_1719032	LSM3	-0.294016	0.0196961	0.173363
ILMN_1754839	DHX15	-0.294011	0.000827303	0.0427042
ILMN_1782635	YARS2	-0.293999	0.0043584	0.0816215
ILMN_2210482	MRPS34	-0.293991	0.00749794	0.104656
ILMN_1673521	KISS1R	-0.293732	0.169583	0.549278
ILMN_2392546	PAICS	-0.293515	0.0200927	0.175228
ILMN_1710075	FAM89A	-0.293345	0.0263172	0.202672
ILMN_3253304	BRI3P1	-0.293192	0.0820271	0.380171
ILMN_1759613	PNMA6A	-0.293191	0.0167842	0.159344
ILMN_1660288	C10ORF41	-0.293189	6.13485e-05	0.0227647
ILMN_1846922	HS.568741	-0.293164	0.00124805	0.0498282
ILMN_1869087	HS.40289	-0.292726	0.000472844	0.0351396
ILMN_1697081	GAL3ST3	-0.292725	0.020177	0.175536
ILMN_2078547	HSPC268	-0.292635	0.0219204	0.183438
ILMN_1677262	LOC388621	-0.292628	0.0544405	0.303324
ILMN_1767139	NDUFA13	-0.292622	0.00102208	0.0463642
ILMN_2110281	UFC1	-0.292621	0.103864	0.430428
ILMN_1809522	NACC2	-0.292613	0.0319768	0.225518
ILMN_3237153	FAM123B	-0.292373	0.00744906	0.104524
ILMN_1716766	CEBPG	-0.292231	0.0418564	0.261532
ILMN_1744628	FDX1L	-0.292136	0.00251944	0.0640623
ILMN_1654583	CHD1	-0.291975	0.0565042	0.308354
ILMN_3249281	HOXA11AS	-0.291967	0.0040009	0.0785559
ILMN_1702933	ADM2	-0.291749	0.000340453	0.0319113
ILMN_1773553	FLJ46906	-0.291708	0.00186292	0.0571948
ILMN_1743783	CCDC43	-0.291664	0.0110532	0.127051
ILMN_1675542	LOC729148	-0.291582	0.0388249	0.251504
ILMN_1810875	SYNGR1	-0.291538	0.000444781	0.034164
ILMN_1691428	PSMD12	-0.291474	0.034028	0.233703
ILMN_1728581	C3ORF18	-0.291278	0.00258013	0.0645116
ILMN_1702009	SV2A	-0.29124	0.00439666	0.0819316
ILMN_1771987	SLC44A2	-0.291141	0.126041	0.47495
ILMN_1684293	ANP32B	-0.291134	0.0131816	0.139506
ILMN_2379931	PIGO	-0.29105	0.00122356	0.0493088
ILMN_1781986	UCRC	-0.290813	0.00292907	0.0680822
ILMN_1661755	FAM129B	-0.290803	0.164025	0.540243
ILMN_1782069	TRAK1	-0.290743	0.00455487	0.0830625
ILMN_1673363	CD97	-0.29067	0.0755609	0.363712
ILMN_2403889	PRMT5	-0.290618	0.00512835	0.087254
ILMN_3176090	LOC100130919	-0.290565	0.000142639	0.0264963
ILMN_1764361	DUSP16	-0.290543	0.0171857	0.161179
ILMN_2097546	NUDC	-0.290396	0.0644052	0.332233
ILMN_1654250	MRPL21	-0.290282	0.000964923	0.0450784
ILMN_1783276	NEXN	-0.290257	0.00107442	0.0470989
ILMN_3220934	NCRNA00152	-0.29011	0.000290802	0.0304543
ILMN_1678949	HSPBP1	-0.289996	0.00056102	0.0367748
ILMN_1778478	CCDC28B	-0.289987	0.0149275	0.149899
ILMN_2041101	ANXA2P1	-0.289742	0.0118493	0.13187
ILMN_1897310	HS.430851	-0.289695	0.00126322	0.0499027
ILMN_2110751	CHRNA5	-0.28961	0.00756078	0.105185
ILMN_1707592	RGN	-0.289533	0.0224028	0.185741
ILMN_1785424	ABLIM1	-0.289264	0.0130888	0.13897
ILMN_1722774	VPS72	-0.289178	0.00466122	0.0840947
ILMN_1804357	GNG4	-0.289148	0.100464	0.423175
ILMN_1773763	MTA2	-0.289104	0.0031035	0.0693552
ILMN_1673232	LASS1	-0.289066	0.0014613	0.0525258
ILMN_2170625	LOC389286	-0.289014	0.189668	0.577614
ILMN_1795218	DHX30	-0.288884	0.00158185	0.0542913
ILMN_3304850	LOC730098	-0.288878	0.00343808	0.0725963
ILMN_3252446	LOC100129543	-0.288795	0.0951708	0.411971
ILMN_1807981	SIGIRR	-0.288621	0.000490624	0.0355607
ILMN_1738150	SUMO2	-0.288588	0.156747	0.529301
ILMN_1654493	LOC649169	-0.288571	0.00153833	0.0536291
ILMN_1701918	KLHDC9	-0.288569	0.0266421	0.203917
ILMN_1700518	HMGN4	-0.288498	0.0324849	0.227505
ILMN_3249240	C4ORF46	-0.288475	0.00485873	0.085443
ILMN_1775448	PFN2	-0.28843	0.0113943	0.129429
ILMN_2327346	SSBP4	-0.288392	0.0338074	0.23285
ILMN_1804610	NFX1	-0.288292	0.0557866	0.306521
ILMN_1685824	B4GALT5	-0.288263	0.00706949	0.102574
ILMN_1681340	C1ORF41	-0.28806	0.0156672	0.153618
ILMN_1703433	PLSCR3	-0.287882	0.12051	0.464487
ILMN_1803429	CD44	-0.28788	0.0896922	0.398407
ILMN_3235379	LOC100134265	-0.287838	0.0849968	0.387181
ILMN_1763558	RGN	-0.287797	0.0121646	0.133688
ILMN_1676602	SLC7A14	-0.287584	0.00711167	0.102634
ILMN_3192411	C10ORF75	-0.287546	0.000131021	0.0258132
ILMN_2242491	CLUAP1	-0.287482	0.00375406	0.0758155
ILMN_1812297	CYP26B1	-0.287411	0.0221404	0.184498
ILMN_1689177	PPAPDC1A	-0.287409	0.00807409	0.108553
ILMN_1799015	PXMP2	-0.287401	0.0115535	0.130143
ILMN_2045729	WDR12	-0.287388	0.00832515	0.110235
ILMN_1727444	C16ORF53	-0.287357	0.00347032	0.0727838
ILMN_1691702	ZNF775	-0.287335	0.0130582	0.138844
ILMN_3241634	NBPF22P	-0.287325	0.00187902	0.0572983
ILMN_3230880	BEND7	-0.287295	0.00865488	0.112642
ILMN_2112402	PHF5A	-0.287211	0.00277764	0.0663989
ILMN_1740861	DTWD1	-0.287188	0.026908	0.204805
ILMN_1798373	ITPRIPL1	-0.287147	0.000967408	0.0451053
ILMN_1712708	TRIM47	-0.287141	0.0171172	0.160824
ILMN_1760727	ANG	-0.287069	0.0442616	0.270582
ILMN_1774589	IQCC	-0.28681	0.00175341	0.0561387
ILMN_2224143	MCM3	-0.286505	0.0266744	0.204125
ILMN_2375319	RASGRP2	-0.28645	0.0822632	0.380834
ILMN_1760676	MORF4L1	-0.286426	0.000917215	0.0442051
ILMN_3258283	LOC100127952	-0.286414	0.0157187	0.153822
ILMN_1699503	UBE2D2	-0.286389	0.00175379	0.0561387
ILMN_2347888	LARP4	-0.286209	0.077779	0.369691
ILMN_1778236	PTPN11	-0.286115	0.11692	0.457803
ILMN_1723042	CLDN3	-0.286114	0.194196	0.584273
ILMN_1708131	BHLHB9	-0.286093	0.0482641	0.283386
ILMN_1661695	IRAK3	-0.286063	0.0071324	0.102798
ILMN_1653203	EFEMP2	-0.285932	0.215637	0.611062
ILMN_1725899	HOXC10	-0.285766	0.0048354	0.0853675
ILMN_1678814	UBL5	-0.285621	0.000425709	0.0334836
ILMN_1651799	SLC38A2	-0.285541	0.117161	0.458097
ILMN_2230016	HIGD1A	-0.28554	0.0404727	0.256775
ILMN_1697118	ARMC6	-0.28529	0.000566932	0.0368319
ILMN_2395926	MANBAL	-0.28529	0.0726185	0.355388
ILMN_1743199	EGR2	-0.285137	0.0110206	0.126847
ILMN_1654737	TRIM32	-0.285013	0.000103344	0.0250309
ILMN_1652486	THAP7	-0.284972	0.000233576	0.0283461
ILMN_1799604	OCIAD1	-0.284821	0.0877765	0.393973
ILMN_1813836	DARS	-0.284774	0.0116998	0.13107
ILMN_1800390	ZNF511	-0.284436	0.0394521	0.253381
ILMN_2192620	DCAF15	-0.284424	0.0627439	0.327345
ILMN_1720114	GMNN	-0.284402	0.00636294	0.097469
ILMN_1900734	HS.580797	-0.284311	0.0108101	0.12554
ILMN_3307926	ADRBK1	-0.28406	0.296636	0.697009
ILMN_1694810	PANX2	-0.284055	0.0719292	0.353571
ILMN_2311041	MRPL52	-0.283881	0.0182459	0.165981
ILMN_1760620	TMEM33	-0.283799	0.0618211	0.32456
ILMN_1757287	MAPK6	-0.283691	0.0168057	0.159484
ILMN_1705464	MRPL41	-0.283615	0.00410241	0.0794428
ILMN_1739810	RAI1	-0.283582	0.0187707	0.168419
ILMN_1651886	CWF19L1	-0.283564	0.0308524	0.220452
ILMN_1789879	WDR35	-0.283178	0.0142104	0.146033
ILMN_1810274	HOXB2	-0.28312	0.0151402	0.151166
ILMN_1733407	QTRTD1	-0.283094	0.00191576	0.0577798
ILMN_2056167	OSTC	-0.283088	0.0433608	0.26722
ILMN_1711886	ALG3	-0.282875	0.00647032	0.0983549
ILMN_1747630	DEK	-0.282723	0.00792509	0.10756
ILMN_1794213	ABHD14A	-0.282681	0.00708695	0.102582
ILMN_1669966	NDUFS7	-0.282666	0.095489	0.412479
ILMN_2393712	CTTN	-0.282659	0.000109113	0.0253957
ILMN_1880075	HS.542618	-0.282603	0.00820127	0.109391
ILMN_1780036	WDR1	-0.282597	0.0423743	0.26344
ILMN_1700168	LARS2	-0.282581	0.0172264	0.161304
ILMN_1652379	SUCLG2	-0.282428	0.069053	0.345235
ILMN_1746135	PHF23	-0.282407	0.0278813	0.208726
ILMN_1723235	DUS3L	-0.282351	0.0285646	0.211633
ILMN_1692865	VPS37D	-0.282332	0.0541606	0.3023
ILMN_2242403	DGUOK	-0.282156	0.00357342	0.0739921
ILMN_1781638	HDDC3	-0.282054	0.00322178	0.0704939
ILMN_2063168	MALL	-0.281881	0.0421546	0.262457
ILMN_2370365	RFC4	-0.281846	0.0333785	0.231056
ILMN_2398587	ZNRD1	-0.281716	0.0477273	0.281635
ILMN_1794829	C6ORF117	-0.281649	0.0161908	0.15603
ILMN_2345015	PTGES2	-0.281496	0.0842818	0.385352
ILMN_1682957	PACSIN3	-0.281479	0.00277087	0.0663309
ILMN_2133360	LOC91561	-0.281275	0.0332827	0.230798
ILMN_2340935	WBP5	-0.281221	0.00658698	0.0993499
ILMN_2357730	CCRK	-0.281185	0.0211391	0.179961
ILMN_1734410	BNIP1	-0.281165	0.00229004	0.0621971
ILMN_1674874	MFSD10	-0.281138	0.0310661	0.22141
ILMN_1706498	DSE	-0.280936	0.119258	0.462012
ILMN_1684352	TRIM45	-0.280805	0.024888	0.196767
ILMN_1675448	ZFP36L1	-0.280664	0.0124801	0.13573
ILMN_1706521	CSNK1G2	-0.280617	0.137571	0.496151
ILMN_1753008	REXO1	-0.280528	0.0523963	0.297349
ILMN_2235745	GRIPAP1	-0.280468	0.0218594	0.183122
ILMN_1676302	FAM113A	-0.280312	0.0693772	0.346051
ILMN_1811692	FTSJ3	-0.28019	0.00767398	0.105714
ILMN_1661299	TLE6	-0.280184	0.0188289	0.168572
ILMN_1727805	SYNGR1	-0.280126	0.0251706	0.197991
ILMN_1843949	HS.194225	-0.28008	0.00372817	0.075573
ILMN_2334242	CREB1	-0.280038	0.0414045	0.260105
ILMN_1693338	CYP1B1	-0.280002	0.0493771	0.287264
ILMN_1658472	APH1A	-0.279873	0.0416398	0.260938
ILMN_1664303	HTATIP2	-0.279811	0.00239272	0.0629935
ILMN_2406043	VPS24	-0.279793	0.0649128	0.333825
ILMN_1760490	ACVR1	-0.27974	0.0606489	0.320594
ILMN_2049364	FAM119A	-0.279693	0.0372046	0.245249
ILMN_1760441	MRPS5	-0.27953	0.00819195	0.10936
ILMN_1710710	DEDD	-0.279399	0.00254252	0.0643201
ILMN_1690909	LOC440498	-0.279334	0.0034849	0.0729532
ILMN_1784113	NAT14	-0.279318	0.00240353	0.0630394
ILMN_2145518	TMEM126B	-0.279314	0.212386	0.60696
ILMN_1691736	ST6GALNAC6	-0.279247	0.00214842	0.0606257
ILMN_1795524	C15ORF44	-0.279207	0.00357656	0.0740247
ILMN_3240773	LOC100129445	-0.279178	0.0692202	0.345669
ILMN_2387990	UBE2J2	-0.279148	0.274786	0.674942
ILMN_1658464	GTF3A	-0.279146	0.0512164	0.293397
ILMN_1714167	CYB5A	-0.279118	0.0275666	0.207583
ILMN_1813236	C6ORF136	-0.27909	0.0147493	0.148978
ILMN_2381206	DHODH	-0.278997	0.0103423	0.123197
ILMN_1751803	LSM10	-0.278847	0.00318041	0.0701116
ILMN_2142815	RPL35	-0.278842	0.0113591	0.129122
ILMN_2133638	DULLARD	-0.278795	0.00187552	0.0572983
ILMN_1663631	BANP	-0.278757	0.00240472	0.0630394
ILMN_1805192	ITPRIP	-0.278697	0.0146979	0.148651
ILMN_1764788	TNFRSF1B	-0.278419	0.007392	0.104187
ILMN_1673936	KHSRP	-0.278092	0.0220982	0.184338
ILMN_1774083	TRIAP1	-0.278088	0.0832738	0.383125
ILMN_1700276	C14ORF100	-0.277862	0.00767268	0.105714
ILMN_2145153	ANKRD35	-0.277797	0.000388038	0.0331119
ILMN_1703477	ARHGEF2	-0.277793	0.0503911	0.290621
ILMN_1699772	RRAGD	-0.277623	0.0311648	0.221769
ILMN_1753287	DLL3	-0.277329	0.00242283	0.0631838
ILMN_2088612	XPO4	-0.277278	0.00663495	0.0996498
ILMN_2184789	HSCB	-0.277277	0.000518454	0.0362201
ILMN_1709882	ICK	-0.277132	0.0407297	0.257592
ILMN_3235517	ZNF777	-0.277014	0.310675	0.70923
ILMN_1804737	RAVER2	-0.277003	0.0322739	0.226798
ILMN_1676665	CUEDC1	-0.276974	0.0756503	0.363816
ILMN_1811392	HMHA1	-0.276947	0.0573935	0.311098
ILMN_2412024	JMJD6	-0.276908	7.7836e-05	0.0234157
ILMN_1687922	RP9	-0.276858	0.0222122	0.184893
ILMN_1765636	FLJ22184	-0.276643	0.0416865	0.26115
ILMN_1795963	OKL38	-0.276473	0.0554104	0.305485
ILMN_1795906	PCBD1	-0.276331	0.00274024	0.0662017
ILMN_3239445	ZBTB42	-0.276182	0.0568816	0.30962
ILMN_3237830	NAT8L	-0.276138	0.0055597	0.0910706
ILMN_1714489	CIB2	-0.275953	0.07626	0.36529
ILMN_1665205	ZNF260	-0.275934	0.0362767	0.242158
[truncated: 45,232 more rows]

## Sheet: OTX015-SCLC-resistant
Illumina probe	symbol	logFC	P.Value	adj.P.Val
ILMN_1657149	C8ORF46	-2.08341	3.53927e-05	0.00240618
ILMN_3307906	PALMD	-1.9979	7.85931e-09	9.28007e-05
ILMN_1701783	DCT	-1.71988	0.000228725	0.00675325
ILMN_1745537	GNAT2	-1.67455	0.000165993	0.00555895
ILMN_1652017	PPEF1	-1.65025	0.000404279	0.00944804
ILMN_3245281	NPS	-1.61489	0.000166522	0.00556224
ILMN_1718285	HOXC8	-1.59795	7.85781e-10	3.71132e-05
ILMN_1733864	SLC35F4	-1.56955	3.04287e-06	0.000722199
ILMN_1811767	INHBE	-1.5327	2.54154e-09	4.00132e-05
ILMN_2321975	PPEF1	-1.51849	0.000106768	0.00434349
ILMN_1722089	RNF217	-1.48247	1.73951e-06	0.000607139
ILMN_1748903	LIN28	-1.47879	1.64508e-07	0.000298842
ILMN_1803423	ARHGEF6	-1.47636	0.00187691	0.02488
ILMN_1742917	NXNL1	-1.446	0.0016377	0.0227702
ILMN_1768534	BHLHB2	-1.41802	3.09507e-07	0.000305862
ILMN_1717248	C9ORF66	-1.39466	1.10081e-06	0.000505943
ILMN_2361768	CHRNA1	-1.39342	0.00296594	0.0337633
ILMN_1704629	SLC1A7	-1.39125	0.00015823	0.00540372
ILMN_1745282	RAGE	-1.36648	5.28595e-07	0.000383581
ILMN_1798700	CHRNA1	-1.32997	0.00145908	0.0210488
ILMN_1730612	DBNDD2	-1.31404	2.70594e-06	0.0007061
ILMN_3207122	LOC644563	-1.3105	0.000683435	0.0129117
ILMN_1779037	PDC	-1.30421	7.80856e-05	0.00366502
ILMN_2363988	GSG1	-1.29138	0.00160301	0.0223867
ILMN_2268969	CHRNA1	-1.27539	0.00154288	0.0218641
ILMN_1808713	HSD17B2	-1.25144	0.00013536	0.00491796
ILMN_1776519	RAP1GAP	-1.24209	2.70481e-05	0.00208743
ILMN_1804448	MSI2	-1.24108	5.18223e-05	0.00295606
ILMN_2354381	PON2	-1.22118	2.13642e-05	0.00184321
ILMN_2385918	GNRHR	-1.21723	4.27468e-06	0.000851887
ILMN_1728803	HMP19	-1.19063	0.000847662	0.0148612
ILMN_1795531	LOC646262	-1.18137	0.000145043	0.00515466
ILMN_2328094	DACT1	-1.16969	1.25975e-07	0.000283329
ILMN_1742054	RP1L1	-1.14447	7.19311e-06	0.00111807
ILMN_1691578	GTF3C6	-1.1415	0.000585196	0.0117292
ILMN_1764423	LOC650458	-1.1406	0.000428538	0.00977935
ILMN_3240586	PLD6	-1.13248	2.25377e-06	0.000661168
ILMN_1695058	SLC38A5	-1.12216	0.00586445	0.05446
ILMN_1671076	BAI3	-1.11711	5.24326e-07	0.000383581
ILMN_1809730	RXRG	-1.11604	3.34438e-05	0.00233321
ILMN_1719123	CRX	-1.11184	1.14043e-05	0.00137407
ILMN_3227086	LOC729950	-1.09942	2.18446e-07	0.000305862
ILMN_1808590	GUCY1A3	-1.06812	5.13828e-08	0.000171236
ILMN_1705187	LPPR5	-1.05467	8.56387e-08	0.000212884
ILMN_1722726	RICS	-1.04426	5.08238e-08	0.000171236
ILMN_2065606	TOMM40L	-1.04086	4.96777e-08	0.000171236
ILMN_1875380	HS.545232	-1.04018	2.5716e-08	0.000171236
ILMN_2400922	OPRL1	-1.03757	1.74823e-06	0.000607139
ILMN_1801068	DACT1	-1.03432	1.22347e-06	0.000545147
ILMN_1731518	PLD6	-1.03165	1.79949e-06	0.00061653
ILMN_2168228	ATOH7	-1.03105	1.19241e-05	0.00140797
ILMN_1752393	ATOH7	-1.0151	1.4666e-06	0.000563163
ILMN_1764577	MFNG	-1.00998	0.00179421	0.024095
ILMN_2392352	CTPS2	-1.0082	0.000292739	0.00780695
ILMN_1660126	ARR3	-1.00626	0.00238604	0.0291579
ILMN_1714158	PON2	-1.0055	6.67631e-06	0.00107989
ILMN_1671392	KCNF1	-1.00289	9.40978e-05	0.00402202
ILMN_1671766	F12	-0.997382	0.000312386	0.00810677
ILMN_1714383	TPD52L1	-0.98512	0.000623469	0.0121732
ILMN_1808898	NPR2	-0.984562	6.24573e-05	0.00328415
ILMN_1756755	LINGO1	-0.983686	3.01694e-07	0.000305862
ILMN_2376953	KCNK2	-0.976143	2.96088e-07	0.000305862
ILMN_2154157	CHRNA3	-0.974348	1.8452e-06	0.00061653
ILMN_2337923	TPD52L1	-0.965867	0.0013807	0.0203342
ILMN_1713249	PHF19	-0.962472	6.19711e-07	0.000383581
ILMN_2406586	CC2D2A	-0.960628	2.11581e-06	0.000640589
ILMN_1777233	E2F2	-0.960217	2.02366e-05	0.00180679
ILMN_1803005	MMACHC	-0.959688	3.01965e-07	0.000305862
ILMN_1781966	OSBP2	-0.95397	0.000697292	0.0131043
ILMN_2302075	MSI2	-0.948579	0.000152054	0.00526514
ILMN_1651693	GSG1	-0.945678	0.000169488	0.00562945
ILMN_1826921	HS.181245	-0.943988	3.48084e-08	0.000171236
ILMN_1789040	SLITRK5	-0.943766	5.48813e-08	0.000171236
ILMN_1702105	EFS	-0.942711	3.35673e-05	0.00233493
ILMN_1787815	TRIB3	-0.941111	3.17067e-07	0.000305862
ILMN_1652525	FAM125B	-0.938183	1.40801e-06	0.000555603
ILMN_2138765	PLIN2	-0.935479	6.32336e-06	0.00106284
ILMN_1665943	MAP4K1	-0.93533	0.0044674	0.0449893
ILMN_1797383	RFPL1S	-0.925272	6.91123e-07	0.000402993
ILMN_2223805	TSGA14	-0.917306	6.60711e-06	0.00107613
ILMN_1759008	ZNF689	-0.910894	6.52589e-08	0.000171236
ILMN_2091100	GNGT1	-0.907011	0.0108969	0.0840141
ILMN_1746376	SCARA3	-0.905566	3.1042e-07	0.000305862
ILMN_1671337	SLC2A5	-0.905478	0.00225527	0.0280386
ILMN_1667068	ZC3HAV1	-0.904403	3.72701e-05	0.00245051
ILMN_2050970	C1QL3	-0.902698	2.76316e-06	0.000713332
ILMN_1882764	LOC730358	-0.900645	1.53153e-07	0.000296602
ILMN_1789627	2005-09-01	-0.899695	6.72903e-05	0.00342724
ILMN_1675266	NAGPA	-0.899613	1.05115e-05	0.00129626
ILMN_1854349	HS.288735	-0.89734	1.03435e-06	0.000493468
ILMN_1709067	SAMD11	-0.89422	0.000216628	0.00648387
ILMN_1660808	WFDC1	-0.893293	7.86451e-05	0.00367044
ILMN_1725649	RAB41	-0.883612	0.000871614	0.0151852
ILMN_2319000	MATK	-0.882502	0.00377704	0.0399956
ILMN_1737563	RS1	-0.881668	0.0106444	0.0825934
ILMN_2406106	CACNB2	-0.87842	3.93182e-05	0.00251973
ILMN_1724493	LYSMD2	-0.875138	2.30847e-07	0.000305862
ILMN_1729987	SRC	-0.874202	1.02829e-05	0.00128341
ILMN_2172497	LPPR4	-0.873035	1.83811e-07	0.000299364
ILMN_1714741	LOC346887	-0.872124	1.56995e-07	0.000296602
ILMN_2308849	MYADM	-0.870588	1.01258e-05	0.00127534
ILMN_1673450	DDN	-0.868735	2.04997e-06	0.000632826
ILMN_1743130	PTGFRN	-0.867796	1.52084e-07	0.000296602
ILMN_1764964	IFNGR2	-0.866124	4.93965e-06	0.000917897
ILMN_1807610	PRPH2	-0.86301	1.07266e-06	0.000501612
ILMN_2061565	PLCH2	-0.86223	0.000112447	0.00445554
ILMN_1679690	IMPG2	-0.859078	6.31575e-05	0.00330342
ILMN_1783805	PNMA3	-0.858093	7.14537e-05	0.0035562
ILMN_1674366	LHX4	-0.857445	6.22378e-08	0.000171236
ILMN_1731358	ZNF532	-0.854436	1.11721e-05	0.00135998
ILMN_1662917	LMO1	-0.848064	1.72403e-05	0.00165811
ILMN_1853824	MGAT3	-0.846397	1.80007e-07	0.000299364
ILMN_1805973	GPR19	-0.843317	0.000107781	0.00435399
ILMN_3303673	LOC729852	-0.841348	1.14794e-05	0.0013761
ILMN_1716237	ACOT2	-0.841114	4.71737e-07	0.000377637
ILMN_1811515	DLG3	-0.840201	9.74504e-06	0.00125915
ILMN_1792681	CCDC86	-0.83847	4.63345e-06	0.000904307
ILMN_3239500	FAM135B	-0.836756	9.49896e-06	0.00124278
ILMN_1850991	HS.156178	-0.835907	1.39163e-05	0.00149381
ILMN_1804593	HEPACAM2	-0.834596	0.000182691	0.00587783
ILMN_3222425	LOC729852	-0.833942	4.39492e-07	0.00036417
ILMN_1818677	HS.12513	-0.833424	0.00103646	0.0169091
ILMN_3268472	CCL14	-0.832729	0.000775102	0.0140156
ILMN_1696657	LRRN2	-0.832022	3.04927e-05	0.00223147
ILMN_1763207	BATF3	-0.828149	4.75364e-05	0.00282059
ILMN_2379130	IRAK1	-0.824768	0.000512562	0.010856
ILMN_1805063	GSG1	-0.808195	0.00207016	0.0265335
ILMN_1678962	DFFB	-0.807767	2.94025e-06	0.000717747
ILMN_1768110	ZAK	-0.806033	2.87944e-05	0.00216214
ILMN_2322831	NOS2A	-0.805799	2.50593e-05	0.00198254
ILMN_2139100	SHISA5	-0.799695	0.000188399	0.0059935
ILMN_1736692	SRL	-0.794092	6.96063e-06	0.00111067
ILMN_2346727	MTUS1	-0.793758	8.40973e-06	0.0011886
ILMN_1698934	CMTM7	-0.790422	0.00225123	0.0280259
ILMN_1667893	TNS3	-0.790257	7.16951e-07	0.000412955
ILMN_1698996	SLC19A1	-0.78964	3.65384e-06	0.00078088
ILMN_2087646	HLX	-0.788881	1.00663e-06	0.000493468
ILMN_1706502	EIF2AK2	-0.788779	4.13346e-06	0.000834306
ILMN_2291083	SLC6A15	-0.787726	4.22686e-05	0.00264072
ILMN_1736619	PHOX2B	-0.787509	0.00298823	0.033897
ILMN_1815032	SOX7	-0.781872	1.93929e-06	0.000620103
ILMN_1765990	KCNK2	-0.781543	6.62632e-07	0.00039121
ILMN_1735779	KCNJ8	-0.781394	5.79677e-07	0.000383581
ILMN_1717094	ZNF618	-0.778148	0.000118368	0.0045836
ILMN_1690101	FAIM	-0.777307	2.50371e-06	0.000681349
ILMN_1768705	SYT4	-0.774285	7.55223e-06	0.00114327
ILMN_1719975	HOXC4	-0.771892	6.32259e-07	0.000383581
ILMN_1774336	POLE2	-0.771698	5.13562e-07	0.000383581
ILMN_1772627	D4S234E	-0.77009	1.16397e-05	0.00139178
ILMN_1795285	PHF15	-0.767145	1.72756e-07	0.000299364
ILMN_1667081	CCND2	-0.76611	0.00115649	0.018157
ILMN_1776121	MGC42367	-0.761513	1.37084e-06	0.000555603
ILMN_2185845	BRSK1	-0.760409	4.79795e-06	0.000911932
ILMN_1739594	ACOT11	-0.759035	0.000107179	0.00434896
ILMN_3242710	LOC157627	-0.758875	0.0015368	0.0218244
ILMN_1747451	PLCXD1	-0.757424	1.32452e-05	0.00146273
ILMN_2266948	SLC38A1	-0.75724	1.98265e-05	0.00179418
ILMN_1811178	SCAPER	-0.756345	8.81031e-05	0.00390915
ILMN_2371825	AGL	-0.750887	2.87929e-05	0.00216214
ILMN_1712400	SERPINB6	-0.74926	0.000678239	0.012829
ILMN_1736412	AMHR2	-0.748679	0.000771308	0.0139791
ILMN_1658080	ZNF573	-0.745625	4.55604e-07	0.000371011
ILMN_1747067	NPAS1	-0.745052	0.00483322	0.047548
ILMN_1789338	SORBS3	-0.74464	0.000496998	0.0106699
ILMN_1730084	COMT	-0.741794	8.61189e-05	0.0038737
ILMN_1712457	PDC	-0.738398	5.2663e-05	0.00299317
ILMN_1745420	PHF19	-0.737972	0.00146616	0.0210929
ILMN_2330307	SLC43A3	-0.736785	6.60304e-05	0.00339356
ILMN_1716596	NSMAF	-0.736751	5.93765e-07	0.000383581
ILMN_1652407	ZMYND8	-0.735793	2.1025e-05	0.00183555
ILMN_1802456	DCTD	-0.735518	1.98647e-05	0.00179418
ILMN_1797209	TSGA14	-0.734204	4.54299e-06	0.000897782
ILMN_1753426	KIAA0556	-0.732734	1.02273e-06	0.000493468
ILMN_1779182	TMEM98	-0.731678	0.00252374	0.0302363
ILMN_1753712	STX10	-0.730867	2.33095e-05	0.00190803
ILMN_1713143	MRPL3	-0.726458	0.000103911	0.00429007
ILMN_1807136	LOC729559	-0.726018	3.3453e-07	0.000309808
ILMN_1732452	MAPKAPK3	-0.72596	0.00119126	0.0185568
ILMN_1753823	IL17D	-0.724748	7.21256e-05	0.00356043
ILMN_1761968	PPP1R14A	-0.724594	0.00292601	0.0334526
ILMN_2215730	GABRA5	-0.723748	0.000143736	0.00512295
ILMN_1809417	LRFN4	-0.721608	1.91449e-05	0.00175239
ILMN_1671568	ECHDC2	-0.719669	2.74715e-05	0.00210293
ILMN_1726986	AADAT	-0.719229	2.45635e-07	0.000305862
ILMN_1797875	ALOX5AP	-0.718867	0.00599235	0.0553648
ILMN_1814282	ISG20L1	-0.718255	2.82507e-05	0.00213489
ILMN_1917341	HS.193557	-0.71824	5.15779e-06	0.000926265
ILMN_1659166	SLC6A15	-0.71771	3.44175e-06	0.00076318
ILMN_2412549	GAR1	-0.717144	2.80482e-07	0.000305862
ILMN_2415292	AIPL1	-0.714565	0.00199758	0.0259278
ILMN_1740169	TYRO3	-0.713897	4.65364e-05	0.00279164
ILMN_1667381	CAMKV	-0.708871	1.6223e-05	0.00159964
ILMN_1676515	IMPDH1	-0.708087	0.000110016	0.00441474
ILMN_1711894	MYB	-0.708015	0.000106526	0.00434349
ILMN_1745034	SLC11A2	-0.707052	5.32562e-05	0.00300313
ILMN_1785424	ABLIM1	-0.706721	0.000115825	0.00452602
ILMN_2376194	CAMK2B	-0.704739	8.03887e-05	0.00372087
ILMN_1660718	GABBR2	-0.700469	2.3029e-05	0.00190149
ILMN_1694466	ZBED1	-0.700171	9.09913e-06	0.00122701
ILMN_2179083	LOXL4	-0.699967	0.00134187	0.0199805
ILMN_1815500	ITPR3	-0.698887	0.0049263	0.0482426
ILMN_3248654	LOC100133430	-0.69875	8.40317e-06	0.0011886
ILMN_1745807	TMEM62	-0.698076	1.33763e-06	0.000555603
ILMN_1756311	UFSP2	-0.698076	0.000273359	0.00748466
ILMN_1662741	EDG4	-0.697738	6.02979e-05	0.00322744
ILMN_1755737	TRABD	-0.697422	4.5294e-05	0.00276036
ILMN_1717468	AGL	-0.697026	6.65327e-05	0.00340423
ILMN_2403237	CHN2	-0.695586	1.80508e-05	0.00169158
ILMN_1746888	PCOLCE2	-0.695444	3.10537e-05	0.00224953
ILMN_3240321	AEN	-0.694636	1.87292e-06	0.000618601
ILMN_1768595	DLG4	-0.693981	2.49313e-05	0.00197905
ILMN_1700831	SLC27A2	-0.693941	1.03032e-06	0.000493468
ILMN_2397178	PDC	-0.693359	5.48022e-05	0.0030472
ILMN_2368268	AIPL1	-0.692595	0.000510485	0.0108341
ILMN_1813685	RAB7L1	-0.691981	0.00196227	0.0256568
ILMN_1673917	GTF2I	-0.691339	5.34504e-06	0.000938481
ILMN_1674696	OLAH	-0.690705	0.00426011	0.0435517
ILMN_2112811	RPL36A	-0.688859	0.0104811	0.0816488
ILMN_1803429	CD44	-0.688572	0.00511446	0.0494698
ILMN_1749752	NOLA1	-0.687847	6.23918e-07	0.000383581
ILMN_1789196	TPM2	-0.687514	0.00434607	0.0440682
ILMN_1684694	ANK1	-0.685716	0.000659155	0.0126094
ILMN_1790881	HNMT	-0.685522	2.40917e-05	0.00194509
ILMN_1794816	CHRNA3	-0.685397	8.86136e-07	0.000466884
ILMN_1664006	AGL	-0.685189	0.000198178	0.00618582
ILMN_1757415	C1ORF163	-0.684947	7.13542e-06	0.00111807
ILMN_1682799	STAMBPL1	-0.684586	2.49498e-06	0.000681349
ILMN_2383611	PTPRE	-0.684401	9.05859e-07	0.000466884
ILMN_1775330	C15ORF52	-0.683594	8.48056e-06	0.0011921
ILMN_1708954	GAR1	-0.683274	4.74161e-05	0.00281708
ILMN_1725705	CLPP	-0.682522	0.000358857	0.00877287
ILMN_1772612	ANGPTL2	-0.682046	0.000279469	0.00759908
ILMN_1659024	TMCC2	-0.681734	5.03781e-06	0.000917897
ILMN_2120555	ADCY1	-0.677212	8.05325e-06	0.00117035
ILMN_1682567	CCDC106	-0.67713	0.0039236	0.0410699
ILMN_1702965	PDE6H	-0.676895	0.0107582	0.0831482
ILMN_1727567	OLIG2	-0.67664	3.23793e-07	0.000305862
ILMN_1788931	DOCK8	-0.675754	5.52571e-05	0.00305961
ILMN_3245559	CDK2AP1	-0.675245	1.21485e-05	0.00141759
ILMN_1688480	CCND1	-0.675142	0.053231	0.247221
ILMN_1658677	DTX3	-0.674697	0.000295658	0.00784396
ILMN_3244110	FAM156B	-0.673561	4.12897e-07	0.000351458
ILMN_1669972	DKFZP686O24166	-0.672086	3.30676e-06	0.000757088
ILMN_2394366	FAM123A	-0.671487	0.000115972	0.00452684
ILMN_1720476	PHF2	-0.671437	1.70175e-06	0.000599816
ILMN_1743635	ALG14	-0.671379	0.000263596	0.00736244
ILMN_2067656	CCND2	-0.670754	0.00107452	0.0172671
ILMN_1740742	UROD	-0.669324	0.00961392	0.0768317
ILMN_3251409	PDE6A	-0.668756	0.00390763	0.0409863
ILMN_1761084	FNDC5	-0.668657	7.59104e-07	0.000431967
ILMN_1770641	KLHL3	-0.666788	2.15226e-05	0.0018447
ILMN_1724837	ZC3HAV1	-0.666771	3.62497e-06	0.00078088
ILMN_1843198	HS.10862	-0.666368	5.82179e-05	0.0031642
ILMN_1771966	BCCIP	-0.665916	2.21084e-05	0.00186798
ILMN_2110281	UFC1	-0.665446	0.00107443	0.0172671
ILMN_1742031	IFRD2	-0.665312	2.40164e-06	0.000671195
ILMN_1682781	TEAD2	-0.664778	0.00145898	0.0210488
ILMN_1703946	ADORA2B	-0.664733	5.29743e-06	0.000933593
ILMN_2291619	RAB3IP	-0.664697	5.0081e-06	0.000917897
ILMN_1654065	ATOH8	-0.663328	9.65654e-05	0.00410151
ILMN_1768751	MTA3	-0.662928	2.23603e-06	0.000661168
ILMN_1681679	TSPO	-0.662684	0.0144562	0.102152
ILMN_1750624	RXRG	-0.661282	0.000983881	0.016403
ILMN_1795026	FAM189B	-0.660832	0.000583072	0.01171
ILMN_2392356	CTPS2	-0.660601	0.000748598	0.0137043
ILMN_1671703	ACTA2	-0.660446	0.0980367	0.364539
ILMN_1772521	MTHFD1L	-0.65911	0.000175191	0.00576214
ILMN_2109197	EPB41L3	-0.659053	0.000260563	0.00732976
ILMN_1708608	LOC441869	-0.658255	1.337e-05	0.00146855
ILMN_1798657	TBL1XR1	-0.658159	6.46376e-07	0.000386443
ILMN_1676973	CABP5	-0.656893	0.000176653	0.00578607
ILMN_1798270	C11ORF75	-0.654955	7.41495e-06	0.00113338
ILMN_1758827	RTN4IP1	-0.653334	3.39825e-06	0.000757088
ILMN_1689515	CPLX3	-0.652687	0.00557106	0.0525833
ILMN_2193864	PHOX2B	-0.651719	0.00372963	0.0395984
ILMN_1749868	FAM171A1	-0.651075	4.71175e-06	0.000905849
ILMN_2383305	GPATCH4	-0.651068	6.0703e-06	0.00103879
ILMN_1695000	TFIP11	-0.650176	0.00012593	0.00474685
ILMN_1693242	ZNF296	-0.649017	0.000105697	0.00433091
ILMN_2142284	SLC25A43	-0.649004	6.4813e-05	0.00335656
ILMN_1707571	GABRA5	-0.648037	7.25613e-05	0.00356199
ILMN_1757730	TTC27	-0.642759	0.000181002	0.00584342
ILMN_1768176	CXORF26	-0.641989	1.3072e-05	0.00145781
ILMN_1690464	TMEM20	-0.640918	4.98152e-06	0.000917897
ILMN_1701512	KIAA0391	-0.64068	8.97857e-07	0.000466884
ILMN_1764571	ARHGAP23	-0.640228	6.46633e-06	0.00107162
ILMN_1797893	PFAAP5	-0.639392	0.000367962	0.00891384
ILMN_1748427	ZNF239	-0.638689	0.00164616	0.0228474
ILMN_1808487	PLA2G12B	-0.638584	0.00131136	0.0196687
ILMN_1733627	NEDD4L	-0.637219	5.7188e-07	0.000383581
ILMN_1810533	SLC6A15	-0.635793	3.9353e-06	0.00080863
ILMN_3182422	LOC100129828	-0.634028	7.0054e-06	0.00111405
ILMN_2386179	ZMYND8	-0.633288	0.000303809	0.0079497
ILMN_1685044	MTUS1	-0.63166	4.85085e-07	0.000381851
ILMN_1808226	RGS16	-0.631289	1.55305e-05	0.00158428
ILMN_1733932	SNUPN	-0.631105	2.89914e-06	0.000715726
ILMN_2131177	GUCY1A3	-0.631097	1.45894e-05	0.00152891
ILMN_2163547	TULP1	-0.63106	0.0161688	0.110676
ILMN_2406634	DNMT3L	-0.630581	0.00729058	0.0635433
ILMN_3236825	RAPGEF5	-0.6301	1.26353e-05	0.00145634
ILMN_1666050	TMUB1	-0.629223	6.30725e-05	0.00330342
ILMN_1723846	FAM119B	-0.629041	4.96408e-06	0.000917897
ILMN_3236220	LPAR2	-0.628829	0.000416293	0.00960993
ILMN_1714278	C9ORF30	-0.628104	6.17848e-06	0.00104681
ILMN_1713875	NME1	-0.627824	0.00110703	0.017593
ILMN_1728540	FUNDC1	-0.627676	3.39367e-05	0.00234247
ILMN_1734867	NR2C1	-0.625975	2.0025e-05	0.00179418
ILMN_1761762	C6ORF141	-0.625038	0.00357334	0.0384098
ILMN_1750658	HAX1	-0.623271	0.000752518	0.0137335
ILMN_1695362	ZNF32	-0.622122	1.67157e-06	0.000599816
ILMN_1805481	TRMT11	-0.621496	2.57262e-06	0.000686521
ILMN_1761858	MID1	-0.62135	7.73307e-05	0.00364574
ILMN_1682015	GAL	-0.621319	0.0022763	0.028211
ILMN_1723358	SCARA3	-0.620354	3.03395e-06	0.000722199
ILMN_1729123	PPP2R4	-0.619327	0.000427429	0.00977285
ILMN_1774110	CHN2	-0.619195	1.99916e-05	0.00179418
ILMN_1665601	LOC728944	-0.618676	9.89051e-05	0.00415234
ILMN_1794552	GAP43	-0.618638	0.00405162	0.0420662
ILMN_1744046	DIAPH2	-0.617425	0.000402989	0.00942724
ILMN_1657750	CNNM1	-0.617265	1.34631e-06	0.000555603
ILMN_1673637	SLC10A4	-0.617182	2.92785e-05	0.00217759
ILMN_2396672	ABLIM1	-0.616673	0.000244826	0.00700386
ILMN_1812477	DOC2A	-0.61462	3.38182e-06	0.000757088
ILMN_1658407	SLC43A3	-0.614188	1.20732e-05	0.00141759
ILMN_1668411	FHL2	-0.613968	0.0020949	0.0267345
ILMN_2364535	SNUPN	-0.613807	0.00012222	0.00466134
ILMN_1723632	PIGC	-0.613807	4.60935e-06	0.000903337
ILMN_1714965	NFKB1	-0.612745	2.84562e-06	0.000714972
ILMN_1757604	TPM2	-0.612035	0.00676075	0.0602368
ILMN_1746359	RERG	-0.610991	4.99888e-05	0.00290409
ILMN_1751744	ANKRD41	-0.610402	1.52431e-05	0.0015649
ILMN_1741957	RABEPK	-0.609321	0.000198816	0.00618982
ILMN_2375032	BEND3	-0.609012	7.28282e-05	0.00356199
ILMN_1769288	LOC402560	-0.60893	5.20274e-06	0.000928269
ILMN_1771051	RPL29	-0.60852	0.000876298	0.0152331
ILMN_1653878	CACNB2	-0.607658	6.64407e-05	0.00340423
ILMN_1741843	RD3	-0.607639	3.28485e-05	0.00231222
ILMN_1727574	ZNF827	-0.607593	1.13575e-05	0.00137193
ILMN_1796130	LOC221710	-0.607378	0.000110572	0.00442438
ILMN_1658160	FAM156A	-0.606163	3.75644e-06	0.000792901
ILMN_1707128	KIAA1614	-0.606047	0.000140001	0.00503992
ILMN_1663616	DNAJC7	-0.606007	0.000193544	0.00610231
ILMN_1695719	EIF2C2	-0.60468	6.16965e-06	0.00104681
ILMN_1774256	PRSS21	-0.604087	0.00628844	0.0573232
ILMN_1716465	RBP7	-0.604034	0.0018078	0.0242225
ILMN_2371685	UBE2E1	-0.602755	0.00062499	0.0121867
ILMN_2398587	ZNRD1	-0.602066	0.000113997	0.0044892
ILMN_2217809	TMEM126A	-0.601559	8.73964e-05	0.00389417
ILMN_1692865	VPS37D	-0.601159	2.1327e-05	0.00184321
ILMN_1689800	MRTO4	-0.600463	8.65912e-07	0.000466884
ILMN_1759991	MGC3731	-0.600109	4.30162e-05	0.00267329
ILMN_1669876	CUX2	-0.599899	0.00029781	0.00787341
ILMN_1676893	ADCY3	-0.599698	0.000442357	0.00993483
ILMN_2091590	ANKRD41	-0.59936	2.35071e-05	0.00191424
ILMN_1733311	PIGB	-0.599033	1.45694e-05	0.00152891
ILMN_2355665	MTP18	-0.598653	0.000324072	0.00826916
ILMN_1691641	CITED1	-0.598623	7.52531e-05	0.00360768
ILMN_1749213	SDF2L1	-0.597052	1.42619e-06	0.000555603
ILMN_2166686	NUFIP1	-0.596485	5.88776e-05	0.00318905
ILMN_1736752	COMTD1	-0.595884	0.00413206	0.0425838
ILMN_2073592	CAND2	-0.595706	4.01787e-05	0.0025404
ILMN_3247723	NOP16	-0.595466	1.30719e-05	0.00145781
ILMN_3310391	MIR1204	-0.595342	0.000105106	0.00432052
ILMN_1727855	PEMT	-0.595226	0.00137592	0.0202891
ILMN_1789775	WDR74	-0.593636	2.22014e-05	0.00186927
ILMN_1666757	SDHALP1	-0.592786	6.03978e-05	0.00322744
ILMN_1746465	FJX1	-0.592303	3.7862e-05	0.00247682
ILMN_1730794	SERTAD4	-0.59198	5.84324e-06	0.00101464
ILMN_3236945	PTPMT1	-0.591931	0.000111638	0.00444958
ILMN_2141482	SERPINF1	-0.591826	0.00762187	0.0655836
ILMN_2363361	SFXN4	-0.591512	0.000634788	0.0123223
ILMN_1673548	HSPC159	-0.59064	9.35204e-06	0.00124278
ILMN_1658437	SFXN4	-0.590619	0.000302109	0.00791838
ILMN_1804007	NANOS3	-0.5906	0.00105198	0.0170307
ILMN_1763390	ISL1	-0.590568	2.17573e-05	0.00184824
ILMN_2176502	UNC5B	-0.590361	0.00698958	0.0617633
ILMN_2103720	MRPL15	-0.589193	3.02997e-05	0.00223147
ILMN_1771689	EXD2	-0.589166	1.06639e-06	0.000501612
ILMN_1803739	RPGRIP1	-0.588861	0.000263146	0.00736196
ILMN_1652512	C2CD2	-0.588148	1.60355e-05	0.00159514
ILMN_1722894	ZNRD1	-0.587802	2.99521e-05	0.00221735
ILMN_1680134	CARM1	-0.586851	0.000176269	0.00577749
ILMN_2068257	MXRA8	-0.586488	0.00477556	0.0471378
ILMN_2077905	PTGFRN	-0.586051	3.33436e-06	0.000757088
ILMN_1719069	FOXN4	-0.585636	1.45025e-05	0.00152891
ILMN_1685005	TNFRSF1A	-0.584397	1.65058e-05	0.00161071
ILMN_1724708	RAB33A	-0.584018	2.81559e-06	0.000714964
ILMN_3236381	LOC727882	-0.58399	0.00935448	0.075409
ILMN_1731215	MYBPHL	-0.582781	0.00366162	0.0391301
ILMN_1720998	CA12	-0.579352	0.000790268	0.0141788
ILMN_2214098	BIVM	-0.578764	0.000265187	0.00737901
ILMN_1758924	LRFN2	-0.578589	8.69126e-06	0.00119634
ILMN_1784630	KBTBD11	-0.577732	8.04501e-06	0.00117035
ILMN_1765446	EMP3	-0.577579	0.00405937	0.0421102
ILMN_1794598	SCHIP1	-0.576785	8.67009e-06	0.00119634
ILMN_1683023	PDGFC	-0.576597	4.10311e-06	0.000834306
ILMN_1701603	ALPL	-0.5753	0.047346	0.22867
ILMN_1684293	ANP32B	-0.575042	3.34963e-05	0.00233343
ILMN_1742147	UBL4A	-0.574636	2.39227e-06	0.000671195
ILMN_1761260	COBLL1	-0.573978	5.12082e-05	0.00293878
ILMN_3204933	LOC401805	-0.572853	0.000197944	0.00618582
ILMN_1774836	PLOD3	-0.57222	3.82942e-06	0.000802099
ILMN_2229032	NME6	-0.570965	1.5819e-06	0.000592391
ILMN_2097793	ZBTB4	-0.57029	2.305e-05	0.00190149
ILMN_1782247	KAT2A	-0.568848	0.000476996	0.0103677
ILMN_1686679	ZNF462	-0.568812	0.000756942	0.0137822
ILMN_1708414	GNL3L	-0.568265	3.53425e-06	0.0007764
ILMN_1682778	MXRA8	-0.568225	0.00869248	0.0714629
ILMN_3251691	POLR3G	-0.567224	8.94221e-06	0.00121714
ILMN_1783681	MRPL34	-0.56681	3.96962e-05	0.00252341
ILMN_1705495	RBP3	-0.566263	0.000134613	0.00490875
ILMN_1704055	HSPC111	-0.566191	0.000207184	0.00633984
ILMN_1710668	LETM1	-0.565324	0.000582449	0.0117066
ILMN_1786326	KCTD15	-0.564757	1.41693e-05	0.00151133
ILMN_1703327	PSTPIP1	-0.564754	0.000733828	0.0135264
ILMN_1701653	ASCL1	-0.564393	1.88099e-05	0.00173857
ILMN_1731648	FOXJ2	-0.563877	2.65689e-05	0.00206055
ILMN_2354237	PARP2	-0.563815	5.56808e-05	0.00307227
ILMN_1658619	WWC1	-0.563663	0.000599178	0.0118857
ILMN_1678493	CHN1	-0.563517	4.78024e-05	0.00282927
ILMN_1813175	LPHN1	-0.563484	0.00640525	0.0580331
ILMN_1655307	FAM136A	-0.56315	0.000837589	0.0147613
ILMN_1713038	C1QTNF9B	-0.563122	0.000228916	0.00675325
ILMN_1815723	NUP35	-0.562739	0.000377506	0.00905479
ILMN_1679800	BRIX1	-0.560563	2.79922e-05	0.00212556
ILMN_1754126	SH2D5	-0.560111	0.00125359	0.0191736
ILMN_1795524	C15ORF44	-0.560091	2.10725e-05	0.0018363
ILMN_1780887	USP21	-0.559649	4.74176e-05	0.00281708
ILMN_2388263	HEPACAM2	-0.559331	0.00151369	0.021573
ILMN_2134056	SOX7	-0.559046	0.0021194	0.0269597
ILMN_1704305	NIP7	-0.559033	8.29978e-06	0.00118074
ILMN_1654966	SCARA3	-0.558999	3.37336e-06	0.000757088
ILMN_1821176	HS.276860	-0.555908	0.000348581	0.00862322
ILMN_1701966	LOC286467	-0.555874	7.59845e-05	0.00361777
ILMN_2397571	PIGC	-0.555627	3.62114e-06	0.00078088
ILMN_2371079	HTR3A	-0.555627	0.00168873	0.0231861
ILMN_1670353	RAD51AP1	-0.555299	0.000843562	0.0148168
ILMN_1659601	CCL26	-0.555192	0.00472336	0.0468281
ILMN_2316104	IQCB1	-0.554802	3.96352e-05	0.00252341
ILMN_1663447	HNRNPA1	-0.554608	0.000175401	0.00576214
ILMN_1813834	PRMT6	-0.554016	5.30761e-05	0.00300307
ILMN_1803073	DNAJC12	-0.553828	2.53375e-05	0.00199453
ILMN_1756784	FREQ	-0.553764	1.27866e-05	0.00145634
ILMN_1669281	CLN3	-0.553405	0.000307367	0.00801614
ILMN_1726989	C1ORF86	-0.55183	1.93887e-05	0.00176786
ILMN_1795007	C2ORF47	-0.550231	1.0247e-05	0.00128341
ILMN_2139396	IGDCC4	-0.550038	1.37827e-05	0.00148964
ILMN_1670807	FAM84B	-0.549761	2.79107e-06	0.000713332
ILMN_1658498	SLC44A3	-0.549369	0.00303789	0.034285
ILMN_1813028	CBX5	-0.549284	0.00519495	0.049972
ILMN_3238845	FAM165B	-0.549213	0.00270279	0.0317156
ILMN_2315780	TACC2	-0.548851	4.71446e-06	0.000905849
ILMN_2155172	BRIX1	-0.547484	4.5536e-05	0.00276796
ILMN_2191822	ALG14	-0.547324	0.000242585	0.00696909
ILMN_1747162	DDX47	-0.546922	6.82591e-06	0.00109658
ILMN_1732537	HEATR2	-0.546849	2.90952e-06	0.000715726
ILMN_1659378	TFAP2D	-0.546796	5.20826e-06	0.000928269
ILMN_2415011	DCTD	-0.545369	2.53965e-05	0.00199584
ILMN_1715543	ACOT1	-0.545368	3.17355e-06	0.00074203
ILMN_1809866	WDR74	-0.545286	2.24751e-06	0.000661168
ILMN_1756928	RTN1	-0.545236	0.00353433	0.0380858
ILMN_2234229	PRMT6	-0.545201	8.60189e-06	0.00119634
ILMN_2349006	USP21	-0.544911	2.67081e-05	0.00206456
ILMN_1788347	KIAA1737	-0.544739	1.43097e-06	0.000555603
ILMN_1676665	CUEDC1	-0.544387	3.70859e-05	0.00244582
ILMN_1812940	TRMT1	-0.543982	0.000173849	0.00573758
ILMN_1738558	RGS20	-0.543959	7.73794e-05	0.00364574
ILMN_1693340	RAC3	-0.543901	0.00886403	0.0724353
ILMN_2173524	FOXD4	-0.543517	3.66412e-05	0.00244069
ILMN_1711514	COCH	-0.542666	3.51569e-05	0.0023961
ILMN_1793672	SIX5	-0.54259	0.000753074	0.0137383
ILMN_1675797	EPDR1	-0.542392	6.00033e-05	0.00322611
ILMN_1695687	SALL4	-0.541218	0.000115855	0.00452602
ILMN_2355831	FHL2	-0.540961	0.0187621	0.122465
ILMN_3263329	GAR1	-0.540795	5.95674e-05	0.00321535
ILMN_1664641	MED4	-0.539587	7.30372e-05	0.00356199
ILMN_1803855	FAIM2	-0.5395	0.000885296	0.0153557
ILMN_2375418	DPH2	-0.538326	0.00011946	0.0046059
ILMN_1730523	FAM195A	-0.538161	0.0024103	0.0293178
ILMN_1690252	ALKBH2	-0.536821	2.30708e-06	0.000671195
ILMN_1721495	ADAMTSL2	-0.536737	0.00281716	0.0326121
ILMN_1731891	UBXN8	-0.536543	6.45729e-06	0.00107162
ILMN_1799106	MOSC1	-0.536345	0.000115238	0.00450998
ILMN_1806306	SV2B	-0.536003	0.000797443	0.0142467
ILMN_1805658	LTV1	-0.53583	0.000257979	0.00727005
ILMN_2092756	TMEM109	-0.535677	1.21557e-05	0.00141759
ILMN_1762275	CSE1L	-0.535375	7.24314e-06	0.00111807
ILMN_1803979	LOC730243	-0.535305	0.000137651	0.00497047
ILMN_1776576	C1QL3	-0.535119	1.56241e-05	0.00158697
ILMN_1724915	C6ORF191	-0.534836	0.000422481	0.00970687
ILMN_1730816	GPR162	-0.534536	9.34857e-05	0.00401852
ILMN_1791366	RCOR2	-0.534177	0.00044467	0.00995836
ILMN_1804737	RAVER2	-0.534106	2.06717e-06	0.000633992
ILMN_1809433	XBP1	-0.53211	0.000297872	0.00787341
ILMN_1787345	FKBP11	-0.531493	0.0063121	0.0574758
ILMN_2349658	TSPO	-0.530392	0.0119565	0.089581
ILMN_1655077	PRDM1	-0.530364	2.50535e-05	0.00198254
ILMN_3300353	LOC729920	-0.530092	0.000132481	0.00486549
ILMN_2059549	SYK	-0.529692	3.60767e-05	0.00242037
ILMN_1662340	ZNF358	-0.529034	0.000415512	0.00960599
ILMN_1737517	RPL29	-0.528874	0.000971073	0.0162756
ILMN_3283742	LOC646791	-0.528748	6.18269e-05	0.00325546
ILMN_2058251	VIM	-0.527406	0.118629	0.406721
ILMN_1657873	XPO4	-0.527373	1.96249e-05	0.00178594
ILMN_1667578	DUSP26	-0.526945	1.64787e-05	0.00161071
ILMN_1789058	C1ORF188	-0.525558	8.21789e-06	0.00117263
ILMN_1782419	GNG11	-0.525212	0.00369286	0.0393275
ILMN_1718898	HOXC9	-0.52351	0.000543277	0.0112015
ILMN_1703369	LOC647474	-0.523466	4.96871e-05	0.00290083
ILMN_1664920	C19ORF12	-0.522972	8.86431e-06	0.00121003
ILMN_1764609	PWWP2B	-0.521788	0.000337678	0.00847444
ILMN_1802027	MGST2	-0.521499	0.000900924	0.0155141
ILMN_1701186	C2ORF71	-0.52039	0.000424899	0.00973249
ILMN_1742705	SLC39A11	-0.519846	0.000198288	0.00618582
ILMN_1652456	TMEM98	-0.519805	0.000647168	0.0124761
ILMN_1813800	NUFIP1	-0.519606	0.000241917	0.00696909
ILMN_2388272	MED24	-0.519119	8.27372e-05	0.00379741
ILMN_1690846	LOC642412	-0.518684	0.0131375	0.0954173
ILMN_1760441	MRPS5	-0.517654	0.000447494	0.00999601
ILMN_1674236	HSPB1	-0.516955	0.00645637	0.058373
ILMN_1750324	IGFBP5	-0.516531	0.00015534	0.00533977
ILMN_2329914	SPRY1	-0.516163	0.000113476	0.00448877
ILMN_3251337	SCAMP1	-0.515932	9.39459e-06	0.00124278
ILMN_1688152	IL27RA	-0.515706	5.83891e-06	0.00101464
ILMN_1749629	CUL1	-0.51563	0.000130021	0.00482081
ILMN_3226214	LOC728755	-0.515524	3.10229e-05	0.00224953
ILMN_1696870	TGFBRAP1	-0.515307	1.00302e-05	0.00127007
ILMN_1669831	C6ORF192	-0.514853	0.00153939	0.021845
ILMN_2311020	DNAJC12	-0.513966	5.43736e-05	0.00303537
ILMN_1777499	LOC731007	-0.513785	2.90057e-05	0.00217076
ILMN_1701514	TRAF3IP2	-0.513218	0.000926263	0.0157993
ILMN_1782635	YARS2	-0.513046	1.38814e-05	0.00149347
ILMN_2182531	C18ORF55	-0.51241	0.000207531	0.00633984
ILMN_2354211	RCC1	-0.512252	0.00107483	0.0172671
ILMN_1692760	DPAGT1	-0.51192	0.000142711	0.00509861
ILMN_2126706	LMNB1	-0.51078	0.000203462	0.00626857
ILMN_2115336	GNB3	-0.510577	0.00131862	0.019715
ILMN_1788022	CDKAL1	-0.5105	0.00964182	0.0770285
ILMN_1788810	C12ORF30	-0.510318	0.0030466	0.0343423
ILMN_1750518	THOC4	-0.509521	4.70605e-05	0.00281708
ILMN_1672080	NR2F6	-0.509258	3.83804e-06	0.000802099
ILMN_3235326	LOC388796	-0.508842	2.81948e-05	0.00213489
ILMN_3224926	RBM47	-0.508783	0.000197632	0.0061817
ILMN_1791328	STK39	-0.508516	4.43643e-05	0.00273056
ILMN_1682699	PBX2	-0.508437	0.000164181	0.00552854
ILMN_3248343	INO80	-0.508244	2.03344e-05	0.0018121
ILMN_1854833	HS.485155	-0.508139	0.000505722	0.0107921
ILMN_1798256	UPP1	-0.508028	0.00165889	0.0229365
ILMN_1732410	SLC16A9	-0.507637	0.000650312	0.0125031
ILMN_1683883	ACY1	-0.507573	0.00331171	0.0363926
ILMN_1900520	HS.12876	-0.50701	6.16422e-05	0.00324971
ILMN_1738095	PER2	-0.506855	0.00044762	0.00999601
ILMN_1659138	CACNA1F	-0.505824	9.65567e-05	0.00410151
ILMN_1677085	RGS19	-0.505747	5.69467e-05	0.00311879
ILMN_1751086	ATL3	-0.504303	0.000844345	0.014825
ILMN_2041236	GARNL4	-0.503914	0.000613858	0.0120715
ILMN_1690170	CRABP2	-0.50377	0.0351191	0.187298
ILMN_2383383	PIR	-0.503289	0.000474889	0.0103473
ILMN_1785268	CD58	-0.502614	2.17515e-05	0.00184824
ILMN_2400219	SRI	-0.50186	0.000517012	0.0109111
ILMN_1742569	PAPD1	-0.50136	3.51489e-06	0.000775756
ILMN_3277332	LOC441453	-0.501328	0.00053246	0.0110599
ILMN_1689318	NUAK1	-0.500102	6.04095e-06	0.00103753
ILMN_1813490	FSD1	-0.499581	0.00234072	0.0287528
ILMN_1739683	LRRC6	-0.499129	0.000723777	0.0134058
ILMN_2176768	SEPHS1	-0.499124	1.59235e-05	0.00159514
ILMN_1758679	TMEM168	-0.49908	0.000159559	0.00543189
ILMN_2227968	NTHL1	-0.499034	0.000145535	0.00516008
ILMN_1711566	TIMP1	-0.49863	0.00351724	0.0379909
ILMN_1809859	PCGF2	-0.498341	5.78683e-05	0.00315609
ILMN_1728426	INPPL1	-0.498085	0.00038478	0.00914622
ILMN_1789436	C1ORF218	-0.498053	9.85025e-05	0.0041465
ILMN_1666632	VPS52	-0.497615	0.000597754	0.0118825
ILMN_3200450	LOC100131093	-0.497322	0.00148063	0.0212493
ILMN_1722135	CNGA3	-0.496666	0.000133455	0.00488623
ILMN_1678490	RILPL2	-0.494987	0.000520978	0.0109459
ILMN_1656628	WDR4	-0.494955	0.000599176	0.0118857
ILMN_2361742	LPPR5	-0.494175	4.96421e-06	0.000917897
ILMN_1812618	ARAP3	-0.494066	6.05237e-05	0.00322975
ILMN_1797519	DLK1	-0.494057	0.029384	0.166108
ILMN_3248057	LOC100132439	-0.494049	5.29671e-05	0.00300307
ILMN_1744244	DPAGT1	-0.493936	0.000692003	0.0130272
ILMN_3177271	LOC100129585	-0.492589	0.000677238	0.0128203
ILMN_2315208	CAMK2B	-0.492521	0.000316474	0.00816797
ILMN_2383349	STEAP3	-0.492489	0.000148671	0.0052091
ILMN_2149782	RAMP2	-0.492485	0.00416085	0.0427591
ILMN_3249361	NOS2	-0.492171	0.00239788	0.0292495
ILMN_1771326	C15ORF44	-0.491208	0.000301341	0.00790322
ILMN_1653028	COL4A1	-0.491169	0.00216464	0.0273145
ILMN_1726064	PAK1IP1	-0.491112	0.000195458	0.00613808
ILMN_1757995	PARP2	-0.491079	7.04163e-05	0.00352313
ILMN_1725773	DNAJC12	-0.490952	9.87894e-05	0.00415118
ILMN_1676689	PPT2	-0.490467	0.000920224	0.015719
ILMN_2266005	C21ORF51	-0.490253	0.00116382	0.0182438
ILMN_1693338	CYP1B1	-0.490028	5.69723e-05	0.00311879
ILMN_1692026	SUV420H1	-0.489329	0.000950245	0.0160461
ILMN_1752111	SMARCAL1	-0.489142	9.32472e-05	0.00401852
ILMN_1698803	ZAK	-0.489094	1.66198e-05	0.00161185
ILMN_1800634	NME4	-0.489057	0.00940016	0.0756639
ILMN_1798459	PPAN	-0.488801	0.000192076	0.0060682
ILMN_1811823	MED25	-0.488139	0.000763599	0.013882
ILMN_1751656	KLF11	-0.488081	7.29609e-05	0.00356199
ILMN_1696127	KIAA0240	-0.487963	5.61344e-05	0.00309368
ILMN_1672403	ADAMTS8	-0.487658	1.8882e-05	0.00174183
ILMN_1796210	PPRC1	-0.487126	3.89725e-05	0.00251463
ILMN_1801077	PLIN2	-0.4871	9.42626e-05	0.00402542
ILMN_1653762	NRSN1	-0.486395	3.74762e-06	0.000792901
ILMN_1688698	ZEB2	-0.486093	5.76942e-05	0.00315023
ILMN_1757440	FAM69B	-0.485461	1.62036e-05	0.00159964
ILMN_1779076	HINT3	-0.485296	7.24375e-06	0.00111807
ILMN_1680591	RTKN	-0.48512	0.00134762	0.0200207
ILMN_1813938	CHCHD4	-0.485099	5.99199e-05	0.00322611
ILMN_1916160	HS.566355	-0.484762	6.62771e-06	0.00107613
ILMN_1695422	NCL	-0.484567	0.000401276	0.00939645
ILMN_1805826	BIVM	-0.484488	0.00128721	0.0194861
ILMN_2356311	C21ORF51	-0.484484	0.000416046	0.00960993
ILMN_1696537	DDIT4L	-0.484233	4.38375e-05	0.00271115
ILMN_2135798	NR2C2AP	-0.483803	6.59945e-06	0.00107613
ILMN_2334587	HNRNPC	-0.48291	0.000136025	0.00493061
ILMN_2049766	NFE2L3	-0.482364	0.000470346	0.0102942
ILMN_1749243	BANF1	-0.482228	0.000981672	0.0163893
ILMN_1757956	PCGF1	-0.482223	2.12299e-05	0.00184029
ILMN_1740861	DTWD1	-0.480984	0.000481503	0.0104187
ILMN_2410771	KEAP1	-0.480051	0.000142191	0.00509055
ILMN_1703593	BAIAP2L1	-0.48004	0.00895732	0.0730001
ILMN_3219695	LOC441711	-0.480035	9.57575e-06	0.00124937
ILMN_1808821	COMMD9	-0.479947	0.00120597	0.0186812
ILMN_2318643	TGIF1	-0.479699	0.00034291	0.00856024
ILMN_1806778	UBE2E1	-0.479609	7.8141e-05	0.00366502
ILMN_2097858	KIAA1737	-0.479425	1.84787e-05	0.00172235
ILMN_1723048	GJC2	-0.479312	0.00037437	0.00901217
ILMN_1725981	LOC654189	-0.478787	9.8701e-06	0.00125993
ILMN_1745806	PEMT	-0.478638	0.00727165	0.0634017
ILMN_1781952	MGST1	-0.477714	0.000104837	0.00431321
ILMN_1659206	RARA	-0.477226	1.79364e-05	0.00169017
ILMN_1680703	MRPS15	-0.47679	0.000514447	0.0108813
ILMN_1809490	NCKAP5	-0.476629	4.7394e-05	0.00281708
ILMN_2357134	SPHK1	-0.476059	2.2762e-05	0.00189942
ILMN_3288032	LOC646576	-0.475885	1.85894e-05	0.00172372
ILMN_1776552	FUBP1	-0.475844	1.48566e-05	0.0015388
ILMN_1797074	EMG1	-0.475744	0.00126787	0.0192921
ILMN_1796013	PYCR1	-0.475607	0.0154784	0.107304
ILMN_1729868	SPRYD4	-0.475405	0.000187415	0.00597288
ILMN_2365307	CD276	-0.475091	0.00634765	0.0576439
ILMN_3206827	LOC100131737	-0.474275	0.000268872	0.00743941
ILMN_2116714	SLC39A1	-0.47425	8.2439e-05	0.00379131
ILMN_1653115	ECH1	-0.47298	0.0155198	0.107544
ILMN_1711853	MED24	-0.472817	0.00159863	0.0223384
ILMN_1710906	RNF145	-0.472757	1.61559e-05	0.00159964
ILMN_1660871	NEK6	-0.472372	1.45993e-05	0.00152891
ILMN_1781867	FOXD4L1	-0.472328	9.2437e-05	0.00400173
ILMN_1656066	TNPO2	-0.472303	1.26378e-05	0.00145634
ILMN_2403247	CMTM7	-0.471873	0.00732003	0.0637295
ILMN_1793220	GART	-0.471372	0.000268535	0.00743586
ILMN_1779832	LOC400214	-0.471158	0.000150278	0.00523048
ILMN_1784860	RFC3	-0.471135	0.00852448	0.0706103
ILMN_2094360	NR2F2	-0.470894	0.000164322	0.00552854
ILMN_1802615	CDK6	-0.470763	0.000552285	0.011302
ILMN_1754272	GINS3	-0.469604	3.0598e-05	0.00223147
ILMN_1676528	BTN3A2	-0.469119	0.000333842	0.00841841
ILMN_1705849	SPR	-0.468687	0.000322238	0.00825379
ILMN_2221564	LYAR	-0.46864	2.09375e-05	0.0018313
ILMN_3218820	LOC645387	-0.468546	0.00142461	0.0207736
ILMN_1702585	LOC646817	-0.468292	0.0177772	0.118159
ILMN_1699525	SRI	-0.468196	0.000532691	0.0110599
ILMN_1668345	OAF	-0.468168	0.00233162	0.0286559
ILMN_1681777	SHROOM2	-0.468093	0.000629009	0.012251
ILMN_1790650	C16ORF63	-0.467813	1.90962e-05	0.00175239
ILMN_3205264	LOC100133312	-0.467646	2.26853e-05	0.00189637
ILMN_2133038	UGT3A1	-0.467599	0.000566227	0.0114877
ILMN_1754727	GPRASP2	-0.467448	7.15542e-05	0.00355745
ILMN_3307786	L3MBTL2	-0.467022	1.74982e-05	0.00166625
ILMN_1728885	KIAA1644	-0.46702	0.000670388	0.012752
ILMN_1737462	OXR1	-0.466998	1.2958e-05	0.00145781
ILMN_1683052	PTRH2	-0.46693	0.000160685	0.005456
ILMN_1728163	CTDSP1	-0.466443	0.000161635	0.00547647
ILMN_1662482	LPPR4	-0.466101	9.3455e-05	0.00401852
ILMN_1765109	TNFRSF25	-0.465433	0.000727833	0.0134545
ILMN_2319424	GYG2	-0.464843	0.00164536	0.0228474
ILMN_1692486	ZNRD1	-0.464633	0.000247215	0.00705512
ILMN_2389582	HNRNPL	-0.464583	0.0114237	0.0866615
ILMN_2200915	RIPPLY2	-0.464528	2.82191e-05	0.00213489
ILMN_1756676	PHF19	-0.464065	0.00365077	0.0390465
ILMN_1765332	TIMM10	-0.463964	0.00157239	0.0221229
ILMN_2394362	FAM123A	-0.463955	0.000842037	0.0148071
ILMN_1755664	RPS26	-0.463005	0.00182622	0.0243932
ILMN_1739601	MSI1	-0.462989	0.00504121	0.0489719
ILMN_2053567	FASTKD2	-0.462263	1.32122e-05	0.00146273
ILMN_1679060	LOC642559	-0.462016	5.23908e-06	0.000929607
ILMN_1815882	HNRNPA1	-0.460736	5.94244e-06	0.00102809
ILMN_1757288	KLHDC8A	-0.460678	0.000186459	0.00595044
ILMN_1732296	ID3	-0.460549	0.000106769	0.00434349
ILMN_1792092	ZCCHC8	-0.4605	0.000622689	0.0121678
ILMN_1653180	TPM4	-0.460325	0.00255856	0.0305314
ILMN_2183409	SCARB1	-0.460292	0.00597168	0.055231
ILMN_2371433	MID1	-0.460268	0.000278003	0.00758541
ILMN_3251672	DSG2	-0.459619	0.000443833	0.00994905
ILMN_2405324	IL28RA	-0.459487	0.000189479	0.00601055
ILMN_1686968	ZNF362	-0.459383	8.54953e-06	0.00119634
ILMN_1669598	SUV420H1	-0.459291	0.000242689	0.00696909
ILMN_2192683	DHX37	-0.459227	4.36711e-05	0.00270687
ILMN_2338038	AK3L1	-0.459101	0.00174573	0.0236661
ILMN_1808299	IQSEC1	-0.459026	0.00013788	0.00497496
ILMN_1670079	OMA1	-0.458789	0.000249018	0.00708942
ILMN_1812776	FBXO28	-0.458776	5.8978e-05	0.00319083
ILMN_1778121	CALN1	-0.458742	0.00219049	0.0275817
ILMN_2136455	C3ORF64	-0.458188	0.000191649	0.0060628
ILMN_1693345	CPEB1	-0.458004	5.53329e-05	0.00306022
ILMN_2065254	ELAVL4	-0.457867	3.87792e-05	0.00251136
ILMN_1781526	PPP1R8	-0.457621	0.000208038	0.00633984
ILMN_1706511	TEF	-0.45761	7.03897e-06	0.00111563
ILMN_1761083	HNRNPA3	-0.457451	0.0214748	0.134448
ILMN_1655694	LOC642031	-0.456851	0.000768048	0.0139308
ILMN_1729832	LOC653994	-0.456718	0.000524462	0.0109703
ILMN_1736178	AEBP1	-0.456609	0.000414729	0.00960199
ILMN_1655645	AK2	-0.456479	0.00106369	0.0171465
ILMN_3236858	NYNRIN	-0.455938	0.000422547	0.00970687
ILMN_1673369	SEPHS1	-0.455859	4.17372e-06	0.000838847
ILMN_1750961	TM6SF1	-0.455341	0.000379032	0.00906893
ILMN_2407482	ITPA	-0.45494	0.000800414	0.014282
ILMN_1874689	HS.554507	-0.454917	0.000450512	0.0100256
ILMN_1672605	C7ORF41	-0.454715	0.00114357	0.017992
ILMN_2108735	EEF1A2	-0.453944	0.0513325	0.241218
ILMN_1674620	SGCE	-0.453863	6.15339e-05	0.00324971
ILMN_1703695	C19ORF12	-0.45247	5.16255e-05	0.00295196
ILMN_1793386	MED12	-0.452328	0.000442292	0.00993483
ILMN_1709634	CMBL	-0.4518	0.00698275	0.0617145
ILMN_1796245	DNASE2	-0.451481	0.00306785	0.0344994
ILMN_1691736	ST6GALNAC6	-0.451469	0.000434715	0.00985695
ILMN_3310491	MIR1978	-0.451372	0.000780472	0.0140644
ILMN_1692665	UNC5B	-0.451073	0.0200528	0.128388
ILMN_2137084	LIN9	-0.450913	5.63813e-05	0.00310366
ILMN_1886515	HS.556255	-0.450821	0.000730556	0.013489
ILMN_1785336	PMM2	-0.4508	0.000206187	0.00631953
ILMN_1654118	BCL2L1	-0.450008	0.0110155	0.0845422
ILMN_1712755	LRRC41	-0.449518	0.000269188	0.0074438
ILMN_1736015	PHF17	-0.449307	4.00076e-05	0.00253328
ILMN_2139970	ALDH1A3	-0.448978	0.00095582	0.0161057
ILMN_1704672	OBFC2B	-0.448888	0.0208068	0.131733
ILMN_1755862	PFAS	-0.448419	0.000637153	0.0123368
ILMN_2378376	CYB561	-0.448109	4.81081e-05	0.00283365
ILMN_1752526	RNF144B	-0.448006	6.37292e-06	0.00106737
ILMN_1754241	C16ORF73	-0.447704	0.00409223	0.0423396
ILMN_2144162	FLJ25006	-0.447521	0.000493282	0.0106094
ILMN_3306730	RBM47	-0.447142	6.84269e-05	0.00345285
ILMN_1758173	TMEM99	-0.447057	1.29922e-05	0.00145781
ILMN_2374036	CTSL1	-0.447038	0.00167689	0.023084
ILMN_1747227	ADORA1	-0.446651	0.00220474	0.02768
ILMN_1815169	MCM5	-0.446506	0.000133935	0.00489387
ILMN_2388425	EXTL2	-0.446264	3.90729e-05	0.00251503
ILMN_1688295	ZNF219	-0.44559	0.000150819	0.00523807
ILMN_1770020	PPIL3	-0.445316	2.05034e-05	0.00181688
ILMN_1757317	LARS	-0.445074	0.00017596	0.00577537
ILMN_3234615	LOC728650	-0.444326	0.00959328	0.0767186
ILMN_1750711	MYO19	-0.443312	0.000415101	0.00960201
ILMN_1756204	RPS6KA4	-0.443267	1.79642e-05	0.00169017
ILMN_3307409	RREB1	-0.443106	1.55812e-05	0.00158603
ILMN_1730998	TSPAN6	-0.442848	0.000134798	0.00490875
ILMN_1798249	AK3L1	-0.442358	0.00238926	0.0291821
ILMN_2365465	XBP1	-0.44216	0.00204003	0.026313
ILMN_1684746	IPO11	-0.441949	0.000121998	0.00466124
ILMN_1765621	HDGF	-0.441453	0.0183943	0.120731
ILMN_1782538	VIM	-0.440986	0.0554542	0.254287
ILMN_1748916	C18ORF55	-0.440795	7.97889e-05	0.00370916
ILMN_1707240	PTBP2	-0.440778	2.78142e-05	0.00212228
ILMN_1843403	HS.22566	-0.440593	0.000720378	0.0133898
ILMN_1726981	VEGFB	-0.44053	0.0040369	0.0419422
ILMN_1779584	UTP18	-0.440345	0.000297407	0.00787341
ILMN_1788053	SLC25A12	-0.440231	3.54415e-05	0.00240618
ILMN_1802753	TSSC4	-0.440224	7.35319e-05	0.00357303
ILMN_1810486	RAB34	-0.440065	0.000577268	0.0116318
ILMN_1788457	ABCC4	-0.439978	0.000207871	0.00633984
ILMN_1671442	WDR43	-0.439928	0.000150746	0.00523807
ILMN_1761463	EFHD2	-0.43979	0.00064507	0.0124509
ILMN_1778347	NUDT2	-0.439714	0.00349902	0.0378261
ILMN_2260991	TSPO	-0.43956	0.00181318	0.0242602
ILMN_1663640	MAOA	-0.439524	0.00926606	0.0749265
ILMN_2340599	EPHA8	-0.439269	0.0049353	0.0483107
ILMN_1753122	MCPH1	-0.439009	1.91404e-05	0.00175239
ILMN_1683120	UNG	-0.438283	0.000190668	0.00603985
ILMN_1769810	ARL6IP5	-0.438158	1.76584e-05	0.00167475
ILMN_1801378	COQ3	-0.438137	4.27601e-05	0.00266439
ILMN_1657547	CCDC34	-0.437399	4.64296e-05	0.00279164
ILMN_1812976	DDX54	-0.437385	4.95213e-06	0.000917897
ILMN_1739582	HOXA9	-0.437325	3.88184e-05	0.00251136
ILMN_1759883	SRP9	-0.437088	0.000162823	0.00550882
ILMN_1802519	VPS36	-0.437073	0.000174944	0.00576206
ILMN_3238511	LOC730020	-0.436756	0.00192317	0.0253182
ILMN_1790575	METTL13	-0.436551	7.11282e-06	0.00111807
ILMN_1778357	DNMT3L	-0.436412	0.00249086	0.0299554
ILMN_1814657	TFAP4	-0.436316	3.9453e-05	0.00252152
ILMN_1654566	HSPA1L	-0.435996	0.000260985	0.00733724
ILMN_1657760	SYT17	-0.435664	0.00044571	0.00997342
ILMN_1687084	C3ORF64	-0.435437	0.00262561	0.0311551
ILMN_2252309	DPP7	-0.435211	0.0214871	0.134481
ILMN_1706990	ZNF271	-0.435162	0.00834654	0.0695265
ILMN_1702637	BEX1	-0.43513	0.000143826	0.00512295
ILMN_1707484	GEMIN6	-0.43493	6.1649e-05	0.00324971
ILMN_1659682	GALK2	-0.434622	0.00377203	0.0399544
ILMN_1664434	TCF3	-0.434012	0.000970294	0.0162756
ILMN_1713422	ST18	-0.433979	0.000434019	0.00985063
ILMN_1803652	C9ORF91	-0.433848	1.18803e-05	0.00140631
ILMN_1767658	RRS1	-0.433692	2.03868e-05	0.00181335
ILMN_1669321	MATK	-0.433649	0.00101893	0.0167625
ILMN_1759513	RND3	-0.433587	1.35153e-05	0.00147423
ILMN_2234873	NME2	-0.433244	0.00575995	0.0537539
ILMN_2191428	UBB	-0.433173	0.0166542	0.112968
ILMN_2263086	NTM	-0.433117	0.00121402	0.0187629
ILMN_3248324	MGC16384	-0.433009	9.70107e-05	0.00410485
ILMN_1734096	DCLRE1A	-0.432979	0.000291178	0.00778305
ILMN_3307892	PARVA	-0.432783	0.000792026	0.0141913
ILMN_1711899	ANXA2	-0.432584	0.00782124	0.0666315
ILMN_1654010	AGPAT3	-0.432568	0.000179547	0.00581563
ILMN_2269256	DNAJC12	-0.432435	9.14365e-06	0.00122701
ILMN_1723287	SLC6A16	-0.431525	0.00864625	0.0712192
ILMN_3240685	INO80D	-0.431371	6.59143e-06	0.00107613
ILMN_1655663	SC65	-0.430797	0.0344719	0.185016
ILMN_1704512	SERINC4	-0.430532	3.30898e-05	0.00231879
ILMN_1698179	TAGLN3	-0.429668	0.000141198	0.00507141
ILMN_2318733	BNIP1	-0.429381	0.000107847	0.00435399
ILMN_1807455	DHRS7	-0.429195	1.26881e-05	0.00145634
ILMN_1798880	RPA4	-0.429072	5.8727e-05	0.00318454
ILMN_1689088	COLEC12	-0.429071	4.79362e-05	0.00283363
ILMN_1700546	ELOVL6	-0.42896	0.000669877	0.0127474
ILMN_2054297	PTGS2	-0.428264	7.64742e-06	0.00115398
ILMN_2078389	SLC4A2	-0.427737	0.00263133	0.0311871
ILMN_2364062	THOC4	-0.42759	0.00878012	0.0720079
ILMN_1784654	RFPL3	-0.427459	6.50868e-05	0.00336705
ILMN_1675268	LRP4	-0.426989	0.000650738	0.0125031
ILMN_1697301	ST8SIA3	-0.426758	3.42364e-05	0.00235032
ILMN_2384158	CNGA3	-0.426681	0.000110349	0.00442436
ILMN_1665761	BCL11B	-0.426422	4.02346e-05	0.00254054
ILMN_1717229	C9ORF21	-0.426294	2.52907e-05	0.00199417
ILMN_1769135	DPP7	-0.426061	0.010704	0.0828451
ILMN_1756696	USF2	-0.425899	0.0421353	0.211757
ILMN_1794863	CAMK2N1	-0.425654	0.000336029	0.00845552
ILMN_2178587	ANKRD6	-0.425652	4.28886e-05	0.00266887
ILMN_1704987	LOC388494	-0.425341	0.00700692	0.0618113
ILMN_1747160	SYT15	-0.425327	0.00274216	0.032017
ILMN_2134062	ALKBH3	-0.425312	0.000388005	0.00916507
ILMN_2399497	RFXANK	-0.425261	0.00363832	0.0389398
ILMN_1695606	EFNB3	-0.425258	0.000475582	0.0103497
ILMN_1730487	CALD1	-0.425237	4.63187e-05	0.00279164
ILMN_2365111	MAP4K1	-0.424977	0.00388896	0.0408411
ILMN_1813179	LOC401074	-0.424858	0.000320687	0.00823316
ILMN_1736453	RCVRN	-0.424783	0.0462302	0.225236
ILMN_3203801	LOC442041	-0.424335	7.22172e-05	0.00356043
ILMN_1782050	CEBPD	-0.42423	8.56461e-05	0.00385988
ILMN_1797184	PKN3	-0.42405	0.000534117	0.0110741
ILMN_1736533	RND2	-0.423712	0.0205549	0.130576
ILMN_1756501	ST6GAL1	-0.422977	4.93814e-05	0.00289013
ILMN_1790962	RINL	-0.422824	3.60531e-05	0.00242037
ILMN_1764362	LYAR	-0.422798	4.73635e-05	0.00281708
ILMN_1774208	B3GAT2	-0.422206	1.05573e-05	0.00129852
ILMN_1772702	SFRS2B	-0.421781	1.54342e-05	0.00157786
ILMN_1662021	ZNF326	-0.421484	0.000489608	0.0105399
ILMN_1724907	NUDT3	-0.4213	9.47256e-06	0.00124278
ILMN_1768181	TOR3A	-0.421102	0.0201083	0.128551
ILMN_1738989	GOLSYN	-0.421048	1.75358e-05	0.00166646
ILMN_1764596	MPST	-0.420802	0.00204875	0.0263664
ILMN_2415583	HS6ST2	-0.420353	0.000547295	0.0112371
ILMN_1695576	MRPL24	-0.420027	0.000256453	0.00724002
ILMN_1799744	GALC	-0.420015	0.00171464	0.0234219
ILMN_1728984	PA2G4	-0.41984	0.0029415	0.0335646
ILMN_2318638	TGIF1	-0.419618	0.000240561	0.0069527
ILMN_2286024	CTPS2	-0.419444	0.00459716	0.0459045
ILMN_3253456	FNDC3B	-0.418833	5.27435e-05	0.00299414
ILMN_1742073	ADCY1	-0.418437	0.00074451	0.0136462
ILMN_2111187	ELOVL6	-0.418356	0.000192628	0.00608156
ILMN_1798014	EIF2S2	-0.418266	0.000452134	0.0100446
ILMN_1769911	SLC38A1	-0.417716	0.0014908	0.021337
ILMN_1767422	POLR1D	-0.417515	0.000365264	0.00887895
ILMN_2367710	PKN1	-0.417415	0.0170474	0.114762
ILMN_1660021	M6PRBP1	-0.417272	0.00487343	0.0478439
ILMN_1662318	CCDC59	-0.417129	1.74356e-05	0.00166625
ILMN_2328666	CD83	-0.416795	0.00045852	0.0101544
ILMN_3248094	ANO2	-0.416791	0.0100836	0.0795586
ILMN_3219806	LOC643384	-0.416619	0.00468656	0.0466002
ILMN_1794492	HOXC6	-0.416502	3.23858e-05	0.00229725
ILMN_1743219	CA11	-0.416502	0.00368637	0.0392824
ILMN_2405009	NBL1	-0.416228	0.018611	0.121832
ILMN_2089073	ATP9A	-0.416187	0.000772722	0.013994
ILMN_1655011	SERF1B	-0.416156	0.00103894	0.0169325
ILMN_1797950	EXTL2	-0.415985	0.000323067	0.00825692
ILMN_2395856	TMEM218	-0.415919	7.38326e-05	0.00358332
ILMN_1789751	MFSD1	-0.415741	0.000159721	0.00543189
ILMN_1691930	CBX6	-0.415646	1.28732e-05	0.00145781
ILMN_2067708	TFB2M	-0.414951	6.83463e-05	0.00345285
ILMN_1684594	USP24	-0.414654	0.00013566	0.00492494
ILMN_1751803	LSM10	-0.414283	0.000113825	0.0044892
ILMN_2179029	LRRTM1	-0.414066	5.33469e-05	0.00300313
ILMN_1713759	UBE2J1	-0.414054	3.06153e-05	0.00223147
ILMN_3227811	LOC729423	-0.414043	0.00530835	0.0507631
ILMN_1726928	TCEA3	-0.414005	0.0150722	0.105318
ILMN_1711092	KCNB1	-0.413998	5.2347e-05	0.0029788
ILMN_2384513	C2CD2	-0.413914	2.32847e-05	0.00190803
ILMN_1661627	LZIC	-0.413636	0.000910652	0.0156063
ILMN_1770865	TRIM46	-0.413413	3.1956e-05	0.00227667
ILMN_2404795	SULT1A1	-0.412998	0.00286295	0.0330046
ILMN_1696167	SYT6	-0.412907	3.71293e-05	0.00244582
ILMN_1782098	SMO	-0.412842	0.00219241	0.0275986
ILMN_1719143	APOBEC2	-0.412826	0.000121667	0.004653
ILMN_1729835	AANAT	-0.412761	0.0249802	0.148838
ILMN_3251085	RBBP4	-0.412728	0.000375467	0.00903398
ILMN_1730809	SLC29A2	-0.411991	1.84993e-05	0.00172235
ILMN_2398995	MRPL24	-0.411898	9.46707e-05	0.0040392
ILMN_3236821	HSPBL2	-0.411812	0.00328795	0.0362581
ILMN_2180371	C12ORF24	-0.411411	6.15458e-05	0.00324971
ILMN_1668743	LOC728069	-0.410668	0.0012575	0.0192019
ILMN_1764415	ZNF585A	-0.410379	0.000607924	0.0120027
ILMN_1790891	CKAP4	-0.410268	0.000622167	0.0121678
ILMN_1713088	MSI2	-0.410124	0.00103104	0.0168527
ILMN_1741131	CHRNB1	-0.409833	0.00159908	0.0223384
ILMN_2321451	HNRNPD	-0.40936	0.000177516	0.00579424
ILMN_1791890	SPON1	-0.409307	0.00178648	0.0240591
ILMN_3242459	DCTPP1	-0.409237	0.000224231	0.00665547
ILMN_1906437	HS.569104	-0.409176	0.00019705	0.00617167
ILMN_1754580	FRMPD1	-0.40769	4.06916e-05	0.00256254
ILMN_2153466	FAM50B	-0.407475	1.38789e-05	0.00149347
ILMN_1746138	RLTPR	-0.407358	0.00348661	0.0377265
ILMN_3237419	LOC727980	-0.407137	0.00213783	0.0270848
ILMN_2380588	C6ORF108	-0.40711	0.00519277	0.049972
ILMN_2131936	ATAD3B	-0.407058	0.0016171	0.0225418
ILMN_1711450	TH1L	-0.407012	3.14967e-05	0.00226082
ILMN_1788377	COL27A1	-0.406975	0.00439561	0.0444654
ILMN_1763228	MEF2D	-0.406888	0.000143076	0.00510394
ILMN_1665058	TCHP	-0.406879	1.27963e-05	0.00145634
ILMN_1705594	NAT10	-0.40687	0.00195005	0.0255415
ILMN_1789599	NBL1	-0.40685	0.00309573	0.0346831
ILMN_1687440	HIPK2	-0.406519	0.00043724	0.0098952
ILMN_1803192	WDR76	-0.406518	0.00216548	0.0273178
ILMN_1728202	TMEM22	-0.406509	8.68666e-06	0.00119634
ILMN_2370907	RAD51L3	-0.406451	1.56961e-05	0.00158832
ILMN_3209070	LOC341230	-0.406404	0.0139646	0.0997522
ILMN_1672878	ABR	-0.406336	0.0156859	0.108333
ILMN_1715384	B3GNT6	-0.40627	9.78401e-06	0.00125915
ILMN_1724367	NDUFB1	-0.406202	0.00171926	0.0234485
ILMN_2336109	L3MBTL2	-0.406084	0.000320743	0.00823316
ILMN_1693290	METT10D	-0.406077	0.000383985	0.00914156
ILMN_2256953	CASZ1	-0.40582	6.37392e-05	0.00332648
ILMN_1775708	SLC2A3	-0.405754	0.000327912	0.00833115
ILMN_3208233	LOC100131735	-0.405743	0.00145567	0.0210254
ILMN_1653358	FUT3	-0.405733	1.48268e-05	0.0015388
ILMN_2189993	MRPS35	-0.405578	0.000120705	0.00462745
ILMN_1711888	COBL	-0.405494	0.00115214	0.0181027
ILMN_2382964	PRSS21	-0.405398	0.00362613	0.0388534
ILMN_1685112	TACO1	-0.405222	2.45085e-05	0.0019653
ILMN_1789879	WDR35	-0.40514	0.000116175	0.00453102
ILMN_2395285	U1SNRNPBP	-0.405074	0.000442216	0.00993483
ILMN_1727001	DDX46	-0.404052	5.35373e-05	0.00300668
ILMN_2189424	MRPL20	-0.403409	0.00184317	0.0245778
ILMN_1739810	RAI1	-0.403347	0.000265439	0.00737901
ILMN_1662316	VPS33A	-0.402987	0.000242685	0.00696909
ILMN_1756086	INTS3	-0.402969	0.000147917	0.00520585
ILMN_1785202	STAT4	-0.402907	0.000133653	0.00488966
ILMN_1708131	BHLHB9	-0.402655	0.000310755	0.00808666
ILMN_2415267	RREB1	-0.402645	1.18625e-05	0.00140631
ILMN_1746020	MDM4	-0.401766	0.00167774	0.0230889
ILMN_1715189	LHX6	-0.401676	0.000286775	0.00772217
ILMN_2216637	STK32B	-0.401334	0.00583548	0.0542701
ILMN_1673899	FAM57A	-0.401232	3.1658e-05	0.00226551
ILMN_2392189	CTDSPL	-0.401228	6.31195e-05	0.00330342
ILMN_2230592	MRPL3	-0.40111	4.57252e-05	0.0027759
ILMN_1681741	C1ORF31	-0.400915	0.000159745	0.00543189
ILMN_1771179	CYB561	-0.40086	0.00104826	0.0170232
ILMN_1773968	SERBP1	-0.400689	0.00020533	0.00630242
ILMN_2339006	KIAA0564	-0.400652	8.83759e-05	0.00391565
ILMN_2395451	ASS1	-0.400449	0.0110039	0.0845221
ILMN_1701340	LHX3	-0.4003	0.000746221	0.0136661
ILMN_1666019	ADNP	-0.400053	0.000151225	0.00524414
ILMN_1711886	ALG3	-0.399995	0.000699044	0.0131174
ILMN_1777976	SLC25A26	-0.399863	0.00429521	0.0437402
ILMN_1772876	ZNF395	-0.39934	0.000777326	0.0140397
ILMN_1734410	BNIP1	-0.399306	0.000235212	0.0068703
ILMN_1682139	RAI14	-0.398708	0.000731641	0.0134956
ILMN_1800396	KCNH4	-0.39868	5.15014e-05	0.00295196
ILMN_1810181	PCGF6	-0.398624	3.01343e-05	0.00222734
ILMN_1787879	ARL2	-0.398487	0.00899816	0.0732619
ILMN_1755352	TUB	-0.398324	0.000117579	0.00456608
ILMN_2132809	ARHGEF10	-0.39794	0.000586526	0.0117374
ILMN_1676458	MRPL11	-0.397778	0.0032058	0.0356183
ILMN_1806757	MYBBP1A	-0.397652	0.000805218	0.014346
ILMN_1701374	NUP35	-0.397148	0.000460539	0.0101834
ILMN_1697118	ARMC6	-0.397086	0.000461428	0.0101887
ILMN_1745395	CTCFL	-0.396962	0.00503594	0.0489508
ILMN_1721713	EXOSC9	-0.396666	0.000199333	0.00618982
ILMN_1751326	FAM162B	-0.396591	0.000138787	0.00500385
ILMN_1684554	COL16A1	-0.396544	0.00721585	0.0630549
ILMN_3246900	LOC92249	-0.396393	0.00154829	0.0219207
ILMN_2155516	QTRTD1	-0.396255	0.000154783	0.00532838
ILMN_1761247	PIR	-0.396244	0.0152414	0.106204
ILMN_1764090	AK3L1	-0.395909	0.00354419	0.0381575
ILMN_2376980	FSD1	-0.395786	0.00656679	0.0590661
ILMN_1738552	SLC1A3	-0.395754	0.00101245	0.0167072
ILMN_1790338	PRRX2	-0.395618	0.0268795	0.156216
ILMN_1671486	HOMER2	-0.395501	0.0204215	0.129908
ILMN_2056002	LOC723972	-0.395492	1.34875e-05	0.00147423
ILMN_2371964	MRPS12	-0.394974	1.59085e-05	0.00159514
ILMN_2124386	RGL2	-0.394944	0.00107857	0.0173154
ILMN_1798327	PAQR9	-0.394691	3.27496e-05	0.00231222
ILMN_1652490	MANSC1	-0.394629	7.56199e-05	0.00360768
ILMN_1780582	CD83	-0.394622	1.30155e-05	0.00145781
ILMN_2410772	KEAP1	-0.394394	0.000164621	0.00553397
ILMN_1651610	LOC730525	-0.394099	8.69433e-05	0.00388865
ILMN_1681503	MCM2	-0.39403	0.000693061	0.0130414
ILMN_1810283	FGF12	-0.393721	8.81356e-05	0.00390915
ILMN_1708778	ASS1	-0.393617	0.0606545	0.2696
ILMN_1801302	SCN1B	-0.393603	0.00057328	0.0115663
ILMN_1651498	GADD45G	-0.393567	0.000283912	0.00766693
ILMN_2330371	TATDN3	-0.393408	0.000141192	0.00507141
ILMN_1708516	PRTFDC1	-0.393391	0.0128154	0.0939156
ILMN_1662848	TXNDC15	-0.393184	0.000497944	0.0106805
ILMN_2352293	PRDM10	-0.393088	0.000465523	0.0102361
ILMN_1669273	PPT1	-0.392981	0.0193122	0.12483
ILMN_1808260	KIAA0564	-0.392906	0.000186032	0.00594885
ILMN_3234436	LOC100132528	-0.392588	2.46257e-05	0.00196574
ILMN_1709605	MANEAL	-0.392458	0.00126395	0.019251
ILMN_1663397	CAMK2B	-0.392383	0.000114057	0.0044892
ILMN_1737025	PLCL2	-0.392361	0.00119451	0.0185794
ILMN_2316173	AP1S1	-0.392119	0.00339935	0.0371397
ILMN_1712487	LGTN	-0.392039	9.15378e-05	0.00398105
ILMN_1728517	FNTB	-0.391994	4.38682e-05	0.00271115
ILMN_3235477	RRP1	-0.391558	0.0101064	0.0796756
ILMN_1736901	ZDHHC23	-0.391258	0.000662227	0.0126374
ILMN_1709032	FYCO1	-0.391202	6.58618e-05	0.00339224
ILMN_1753950	ZNF326	-0.391086	8.40154e-05	0.00381184
ILMN_1697962	NSMCE1	-0.390848	0.000165666	0.00555722
ILMN_1807439	ALDH1A3	-0.390787	0.0012311	0.0189525
ILMN_2312719	EXOSC9	-0.390362	0.00205808	0.0264217
ILMN_2088612	XPO4	-0.390189	0.000995736	0.0165468
ILMN_1676058	MAGOHB	-0.389707	2.93035e-05	0.00217759
ILMN_1864900	MIAT	-0.389537	0.00012995	0.00482081
ILMN_3245693	ADAT2	-0.389449	0.000175435	0.00576214
ILMN_2060770	RAI1	-0.38936	0.0032786	0.0361817
ILMN_1808238	RBPMS2	-0.389255	0.0219169	0.136276
ILMN_2401873	DUSP10	-0.388593	2.23637e-05	0.0018728
ILMN_1768505	IL13RA1	-0.388525	0.00283689	0.0327843
ILMN_1671933	CLCC1	-0.38848	0.00224009	0.0279456
ILMN_1672811	C1ORF159	-0.387935	0.00141123	0.0206358
ILMN_2132982	IGFBP5	-0.387903	0.000928642	0.0158156
ILMN_1794333	POU2F1	-0.387459	0.00014568	0.00516008
ILMN_2325168	ARRB1	-0.387449	2.08886e-05	0.0018313
ILMN_1705908	RPL7L1	-0.387275	0.00100285	0.0166254
ILMN_1767456	LOC728185	-0.387054	0.000256122	0.007235
ILMN_1794965	ABCA4	-0.386575	0.000112389	0.00445554
ILMN_1753525	TCEAL7	-0.386191	5.16909e-05	0.00295213
ILMN_1679071	MTX3	-0.386185	0.000536902	0.0111075
ILMN_1665425	RPRM	-0.386173	0.000147119	0.00518551
ILMN_1667222	MTX1	-0.385681	8.50156e-05	0.00383879
ILMN_2147517	CD58	-0.385621	0.000462995	0.0101995
ILMN_1767365	PAK1	-0.38558	3.65915e-05	0.00244069
ILMN_2312194	CYB5A	-0.385493	0.000394742	0.00928488
ILMN_3243457	ANKLE1	-0.385483	0.000242725	0.00696909
ILMN_1719876	KIAA1804	-0.385483	0.000120568	0.00462597
ILMN_1812666	DNAJC15	-0.385478	0.000207529	0.00633984
ILMN_1733515	LOXL3	-0.38541	9.31398e-05	0.00401852
ILMN_1720926	PSMD5	-0.38526	6.76174e-05	0.00343402
ILMN_3236443	ALX1	-0.385198	0.0432969	0.215621
ILMN_1711189	EXOSC10	-0.38494	3.91681e-05	0.00251694
ILMN_1678362	INO80	-0.384898	0.000598977	0.0118857
ILMN_1893633	LOC439949	-0.384868	0.000189488	0.00601055
ILMN_1673682	GATAD2A	-0.384359	0.00166021	0.0229413
ILMN_1753164	IPO8	-0.384356	3.97991e-05	0.00252655
ILMN_1715508	NNMT	-0.384199	0.000517415	0.0109147
ILMN_1746027	GNAL	-0.383931	0.000406803	0.009479
ILMN_1789112	TMEM145	-0.383885	0.028704	0.163635
ILMN_1857017	HS.551538	-0.383777	0.000306855	0.00801163
ILMN_3247653	LRFN1	-0.383672	0.000779346	0.0140638
ILMN_1691616	LOC727935	-0.383663	0.000119915	0.00461214
ILMN_1811328	DPP7	-0.383541	0.0110447	0.0846975
ILMN_1788192	ARMCX1	-0.383492	0.000357667	0.00876192
ILMN_1795266	EMILIN3	-0.382929	0.00012972	0.00482081
ILMN_2044085	RQCD1	-0.382928	0.000235704	0.00688044
ILMN_1669714	MYH7	-0.382923	0.00827027	0.0691129
ILMN_1798373	ITPRIPL1	-0.382897	0.000383023	0.00913203
ILMN_1685703	ACOX2	-0.382603	0.0109276	0.084187
ILMN_1674243	TFRC	-0.382479	0.00704876	0.062054
ILMN_1724540	CART1	-0.382196	0.0202778	0.129249
ILMN_1780987	RFXANK	-0.382093	0.00274641	0.0320365
ILMN_1669674	CNPY3	-0.3817	0.0026929	0.0316388
ILMN_1759818	SORL1	-0.381699	0.00593337	0.0549704
ILMN_3241665	C1ORF133	-0.381649	7.62297e-05	0.00362064
ILMN_3248614	LOC152217	-0.381147	0.0082595	0.0690695
ILMN_1728975	SCO1	-0.380563	0.000529253	0.0110456
ILMN_3246678	NPW	-0.380458	0.106827	0.383303
ILMN_1718896	CNTN2	-0.38037	0.00268896	0.0316162
ILMN_1800750	ZNF692	-0.380161	0.00308194	0.0345923
ILMN_1806123	MRPL23	-0.379496	0.00264848	0.0313039
ILMN_1831106	HS.19193	-0.379425	6.00401e-05	0.00322611
ILMN_1687998	LPGAT1	-0.379245	1.99431e-05	0.00179418
ILMN_1696946	LOC654174	-0.379188	0.00020975	0.00635261
ILMN_2306540	PDE9A	-0.378661	5.32028e-05	0.00300313
ILMN_1730620	ARRB1	-0.378544	0.000116395	0.00453586
ILMN_1720703	SLC25A3	-0.378474	7.62185e-05	0.00362064
ILMN_2363165	TACC2	-0.378223	3.95893e-05	0.00252341
ILMN_1700168	LARS2	-0.3779	0.00171855	0.0234456
ILMN_1684017	GYG2	-0.377865	0.00384532	0.0404947
ILMN_1763162	DPH2	-0.377732	0.00313031	0.0349853
ILMN_1658416	MRPS18C	-0.377562	0.000450237	0.0100256
ILMN_3240997	ARAP3	-0.377079	0.000243141	0.00697679
ILMN_2402341	MAPK3	-0.376975	0.00689897	0.0612031
ILMN_1809364	NTF3	-0.376884	0.00228794	0.0283106
ILMN_1662837	WFIKKN2	-0.376883	0.00022285	0.00662544
ILMN_1670796	EXOSC10	-0.376868	0.000511362	0.0108432
ILMN_3246494	C2ORF71	-0.376728	0.000182244	0.00586952
ILMN_1811188	BCCIP	-0.376407	0.000919475	0.0157119
ILMN_1765520	MTIF2	-0.376396	0.00242312	0.0294188
ILMN_1653601	LOC646144	-0.376175	0.00129814	0.0195683
ILMN_1687711	ZNF576	-0.376042	3.79778e-05	0.00248095
ILMN_1812995	CTSL1	-0.375746	0.0303405	0.169607
ILMN_1671839	TAF1C	-0.375486	0.000905741	0.0155673
ILMN_1758915	PDCD2	-0.375479	0.000335702	0.00845178
ILMN_1686770	RPE65	-0.375326	0.00200798	0.0260332
ILMN_1702861	SGCD	-0.375299	0.00535492	0.0510605
ILMN_1677793	P2RX5	-0.374791	0.000127366	0.00478569
ILMN_1772614	TCF12	-0.374556	0.00123046	0.0189488
ILMN_1784083	IGDCC4	-0.374535	0.000387048	0.00916421
ILMN_1777811	URG4	-0.374506	0.000205093	0.00630242
ILMN_1657888	SALL1	-0.374186	0.000104205	0.00429842
ILMN_1703433	PLSCR3	-0.374079	0.0187291	0.122346
ILMN_3249406	URB2	-0.373529	8.60367e-05	0.0038737
ILMN_1779190	ALKBH8	-0.373093	0.000242533	0.00696909
ILMN_2270015	AADAT	-0.373055	4.52095e-05	0.00276036
ILMN_1750051	FLJ39827	-0.372775	0.000764662	0.013896
ILMN_1719694	LOC729446	-0.372635	0.00317631	0.0353571
ILMN_1726391	MRPL39	-0.37259	8.91084e-05	0.00393334
ILMN_1796589	TRIP13	-0.372347	0.000185539	0.00594517
ILMN_2397954	PARP3	-0.372288	0.00307104	0.0345107
ILMN_1779147	ENC1	-0.371675	0.000539026	0.0111417
ILMN_1913498	HS.436863	-0.371549	0.0011942	0.0185794
ILMN_2212354	WDR46	-0.371421	9.70786e-05	0.00410485
ILMN_1768480	VGLL4	-0.371403	0.00048147	0.0104187
ILMN_2311548	PTRH2	-0.371399	0.00523681	0.0502826
ILMN_1810941	COMT	-0.371227	0.00742653	0.0643955
ILMN_1794473	PHF17	-0.370862	0.00174027	0.0236136
ILMN_1744795	TBL1X	-0.370791	0.000201503	0.00623262
ILMN_1709307	GPSM1	-0.36975	0.000184425	0.00592467
ILMN_1785198	POLE3	-0.369491	0.00127417	0.019363
ILMN_1666970	LOC642530	-0.36907	0.000229366	0.00675806
ILMN_1746378	GHDC	-0.369062	0.0101297	0.0798061
ILMN_1695717	RBM41	-0.369053	5.16219e-05	0.00295196
ILMN_3236694	LOC100132139	-0.369006	0.00255225	0.0304792
ILMN_1708496	BRSK2	-0.368921	0.000947026	0.0160319
ILMN_2059211	KIAA0195	-0.368899	0.00296713	0.0337688
ILMN_2265654	UBE2C	-0.368763	0.000186234	0.00594885
ILMN_1682054	SRI	-0.368711	0.00039726	0.00932553
ILMN_1801443	TSKU	-0.368649	0.00178956	0.0240591
ILMN_1810608	PNPT1	-0.368363	7.95812e-05	0.00370681
ILMN_1652000	FAM156A	-0.368254	0.000439906	0.00993094
ILMN_2370365	RFC4	-0.368222	0.000368021	0.00891384
ILMN_2105983	XRCC5	-0.368175	0.000636317	0.0123319
ILMN_1669142	NARG1	-0.367915	0.000787054	0.0141484
ILMN_1726842	TYW3	-0.367885	2.75707e-05	0.00210711
ILMN_1769520	UBE2L6	-0.367702	0.00474057	0.046912
ILMN_1733781	FSD1	-0.367501	0.000416186	0.00960993
ILMN_1754234	ZMYND11	-0.367165	0.000166172	0.00555895
ILMN_2386818	URG4	-0.367035	3.16502e-05	0.00226551
ILMN_2371055	EFNA1	-0.366925	0.0065859	0.0591883
ILMN_1807767	KIAA0182	-0.366879	0.000106143	0.00434149
ILMN_2342554	TAGLN3	-0.366769	0.000590387	0.0117706
ILMN_2166275	NOTUM	-0.366656	0.00100025	0.0166055
ILMN_2370910	RAD51L3	-0.366638	0.000134725	0.00490875
ILMN_2175894	HNRPR	-0.366621	0.00121617	0.01879
ILMN_1746148	LRRC33	-0.366578	7.53355e-05	0.00360768
ILMN_1681324	MRPL49	-0.366364	0.000945404	0.0160159
ILMN_2370091	NGFRAP1	-0.366162	0.000518403	0.0109208
ILMN_1774330	WSCD1	-0.366093	7.23602e-05	0.00356199
ILMN_2278636	CUTL1	-0.365917	0.00315149	0.0351637
ILMN_1725105	EEF1E1	-0.365907	3.05977e-05	0.00223147
ILMN_1734707	CHST13	-0.365737	0.00148284	0.0212682
ILMN_3178302	FNDC3B	-0.365732	0.00020438	0.00629274
ILMN_2210482	MRPS34	-0.36569	0.0026066	0.0309874
ILMN_1759154	PABPN1	-0.365575	0.000629682	0.0122591
ILMN_1744912	CTTN	-0.36503	0.000422986	0.00971223
ILMN_1697218	MED22	-0.364821	0.000731771	0.0134956
ILMN_1749612	LOC729101	-0.364571	0.00751442	0.0649946
ILMN_1671237	GNGT2	-0.364552	0.00113137	0.0178238
ILMN_1710209	MFSD6	-0.364319	0.000274808	0.0075156
ILMN_1673069	DPP9	-0.363876	3.027e-05	0.00223147
ILMN_1669669	KCMF1	-0.363789	7.48032e-05	0.00360146
ILMN_1742109	DNAJC19	-0.363764	0.000917764	0.015694
ILMN_1780382	LOC653566	-0.363759	0.000787238	0.0141484
ILMN_2355033	KIAA1147	-0.363628	0.000698237	0.0131127
ILMN_1806603	MESP1	-0.363573	2.44416e-05	0.00196327
ILMN_1755173	PLEKHA4	-0.36349	0.000212302	0.00640865
ILMN_1805673	ALKBH4	-0.363448	8.71588e-05	0.00388905
ILMN_1654945	DNMT3A	-0.363395	0.0008641	0.0150989
ILMN_3306977	IMPDH1	-0.363334	0.00221796	0.0277942
ILMN_2381938	ATP2B2	-0.362956	6.28857e-05	0.00330017
ILMN_3215212	LOC653375	-0.362453	0.000465254	0.0102349
ILMN_1662617	PPP2R3C	-0.362388	0.000164343	0.00552854
ILMN_1720373	SLC7A5	-0.362142	0.0100827	0.0795586
ILMN_1786050	RBBP9	-0.362005	0.000891212	0.0154413
ILMN_1663648	MTUS1	-0.361787	0.00102456	0.0167966
ILMN_2192281	CARD8	-0.361718	0.00108476	0.0173802
ILMN_1739236	ZNF668	-0.361568	0.000632908	0.0123117
ILMN_2046003	ZDHHC6	-0.361515	0.000333524	0.00841489
ILMN_2183261	THAP4	-0.361357	0.000949178	0.0160414
ILMN_1663716	PCDH21	-0.36134	0.00024647	0.00703811
ILMN_3260715	CRTC3	-0.361158	0.00123935	0.0190236
ILMN_2406892	C19ORF2	-0.360985	7.67953e-05	0.00363439
ILMN_1844611	HS.129244	-0.360848	0.000113574	0.00448889
ILMN_1794711	LOC642477	-0.360684	9.21323e-05	0.00399587
ILMN_1691570	METTL5	-0.360537	0.000293422	0.00781647
ILMN_1690703	C21ORF34	-0.360244	0.00296052	0.0337261
ILMN_1660079	RNF44	-0.35995	2.09081e-05	0.0018313
ILMN_2374352	DBNDD1	-0.359902	0.0178092	0.118271
ILMN_1704196	DSG2	-0.359812	5.65746e-05	0.00311068
ILMN_3210491	LOC389049	-0.359639	0.0290512	0.164859
ILMN_3197652	ERI2	-0.359504	0.00495607	0.0484337
ILMN_1781155	LYN	-0.359195	0.0238311	0.143971
ILMN_1813350	HSD11B2	-0.358789	9.07755e-05	0.00396616
ILMN_1900110	HS.570308	-0.35812	0.000106895	0.00434488
ILMN_2054392	PPIL1	-0.358117	8.96946e-05	0.00394081
ILMN_3221790	LOC729123	-0.358086	6.47061e-05	0.0033547
ILMN_2215211	ZNF514	-0.357856	0.00012208	0.00466124
ILMN_2115434	RAB32	-0.35771	0.000233734	0.00683982
ILMN_3224204	PSMG4	-0.357633	0.000499711	0.0107038
ILMN_2321485	PPP1R8	-0.357448	5.48746e-05	0.0030472
ILMN_2061768	HES7	-0.357075	0.000302726	0.00793015
ILMN_1732577	TMEM216	-0.356783	0.00050029	0.0107075
ILMN_1701403	HIP1	-0.356646	0.00124636	0.0190878
ILMN_1800420	RNF214	-0.356636	8.37275e-05	0.00380976
ILMN_2365383	ENO3	-0.355838	0.000608127	0.0120027
ILMN_1814859	DDX47	-0.355772	3.63195e-05	0.00242976
ILMN_1738712	GPR180	-0.355468	0.00397084	0.0414468
ILMN_1902658	HS.31532	-0.355381	0.0330317	0.179912
ILMN_3297996	LOC728732	-0.355232	0.000230912	0.00678668
ILMN_1743621	C17ORF69	-0.355031	0.000234036	0.00684442
ILMN_1805863	WDR81	-0.354948	0.00065156	0.0125046
ILMN_1737953	MKS1	-0.354908	4.5512e-05	0.00276796
ILMN_2394381	CLN3	-0.354743	0.000146702	0.00517965
ILMN_1670925	CYB5D1	-0.354581	0.000833799	0.0147164
ILMN_1651513	SKIV2L2	-0.354577	3.04367e-05	0.00223147
ILMN_2085441	FOXD4L1	-0.354401	0.00285691	0.0329511
ILMN_1678087	MAP3K4	-0.354171	3.04772e-05	0.00223147
ILMN_1651557	KDELC2	-0.354156	8.04346e-05	0.00372087
ILMN_1680738	C5ORF13	-0.354068	0.000461741	0.0101887
ILMN_1734915	C1ORF156	-0.354025	0.000673246	0.0127806
ILMN_2103397	ZNF234	-0.354	0.000589201	0.0117619
ILMN_1661490	PFDN6	-0.353976	0.000442085	0.00993483
ILMN_1745049	UQCR	-0.353849	0.000207416	0.00633984
ILMN_2194649	TADA1L	-0.353292	0.000740486	0.0136072
ILMN_1664912	IL11RA	-0.353225	0.000874124	0.0152009
ILMN_1721138	GRPEL2	-0.352982	9.72337e-05	0.00410773
ILMN_1815264	RHBDD3	-0.352969	0.000264897	0.00737901
ILMN_1778333	MMP24	-0.35267	0.000697512	0.0131043
ILMN_1726574	CACYBP	-0.352653	0.000336728	0.00846667
ILMN_1784320	ELMO1	-0.352608	0.00198908	0.0258521
ILMN_2346769	FAM189B	-0.352216	0.00395162	0.0412918
ILMN_1698725	FRMD3	-0.352152	0.000170653	0.00566018
ILMN_1655612	ARRDC2	-0.35199	0.000457714	0.0101447
ILMN_2188374	XPOT	-0.351791	7.12568e-05	0.00355014
ILMN_1801091	CERKL	-0.351745	0.000358324	0.00876892
ILMN_1657893	TXNRD2	-0.351515	0.0186933	0.122235
ILMN_2333107	AES	-0.351467	0.0390555	0.201401
ILMN_1726839	DCUN1D5	-0.351109	8.52787e-05	0.00384699
ILMN_1680675	MRRF	-0.351046	6.67015e-05	0.00340423
ILMN_1810832	ZNF343	-0.350989	0.00157146	0.0221227
ILMN_1728514	BAG5	-0.350955	0.00136944	0.0202189
ILMN_1655444	LOC728492	-0.350942	0.00443419	0.0447407
ILMN_1740737	DCPS	-0.350847	0.000360324	0.00879507
ILMN_1801616	EMP1	-0.350794	0.0493551	0.23498
ILMN_2186858	C14ORF131	-0.350684	0.0012265	0.0189002
ILMN_1670130	ARID3A	-0.350235	0.00719106	0.0629082
ILMN_1764754	RAMP1	-0.349899	4.52771e-05	0.00276036
ILMN_1872404	HS.478682	-0.349815	4.85931e-05	0.0028546
ILMN_1751789	HNMT	-0.349745	0.000179649	0.00581563
ILMN_2115862	ESPNL	-0.349664	0.00161195	0.0224783
ILMN_1729509	C1ORF43	-0.349479	0.000135364	0.00491796
ILMN_1744034	GPR27	-0.349465	0.000424046	0.00972275
ILMN_1727043	GLT25D1	-0.349462	0.00146476	0.0210793
ILMN_1805812	TOR1A	-0.349129	8.44922e-05	0.00382335
ILMN_1677530	LOC728944	-0.349063	6.96506e-05	0.00349221
ILMN_1803563	HDAC9	-0.348991	0.00315939	0.0352165
ILMN_1676241	BCOR	-0.34889	0.000251949	0.00713417
ILMN_1675873	SLC35F3	-0.348866	0.000504067	0.0107678
ILMN_1818149	HS.555252	-0.348605	0.00129886	0.0195683
ILMN_2408645	LOC653566	-0.348499	9.35792e-05	0.00401852
ILMN_1702065	MFSD5	-0.348035	0.00029657	0.00786043
ILMN_2168449	DHX15	-0.347933	8.29843e-05	0.00379741
ILMN_1742577	GTPBP4	-0.347806	0.000250823	0.00712363
ILMN_1692938	PSAT1	-0.347612	0.000431992	0.00983637
ILMN_1661755	FAM129B	-0.347611	0.0154783	0.107304
ILMN_1729197	LOC400879	-0.347495	0.000100133	0.004189
ILMN_1710427	VPS37B	-0.347471	0.000944571	0.0160075
ILMN_1659352	KCNK13	-0.347466	0.000780478	0.0140644
ILMN_1793578	ZFP37	-0.346465	2.79382e-05	0.00212556
ILMN_1667260	MAPK3	-0.346394	0.0250005	0.148848
ILMN_2391750	SFMBT1	-0.346341	0.00247775	0.0298842
ILMN_2398039	TCERG1	-0.346292	0.000462289	0.0101887
ILMN_1788878	MORN4	-0.345821	0.0014326	0.0208322
ILMN_2119793	ANKRD34A	-0.345768	0.00103344	0.016866
ILMN_1743677	HNRNPU	-0.345664	0.000305841	0.00799171
ILMN_1794829	C6ORF117	-0.345581	0.00067135	0.0127575
ILMN_1674386	PITX1	-0.345572	0.000256709	0.0072429
ILMN_1683475	TOMM40	-0.345514	0.00269576	0.0316567
ILMN_1701243	C10ORF2	-0.345461	0.000441791	0.00993483
ILMN_1766851	TMEM126B	-0.345067	3.55443e-05	0.0024086
ILMN_1784515	MYH6	-0.344933	0.013941	0.0996739
ILMN_2111229	BZRAP1	-0.34484	0.00134547	0.0200151
ILMN_3300313	P4HTM	-0.344739	0.00018988	0.00601896
ILMN_2288784	CCDC34	-0.344449	0.000300411	0.00789468
ILMN_1799579	CCDC51	-0.344439	0.000474964	0.0103473
ILMN_1663954	TH1L	-0.344324	0.000153084	0.00528532
ILMN_1679450	LOC730746	-0.344256	0.000270586	0.00745627
ILMN_2061732	YRDC	-0.344127	0.00322725	0.0357556
ILMN_1700915	BMI1	-0.34411	0.000329331	0.00834468
ILMN_2369603	CPEB1	-0.343921	6.65179e-05	0.00340423
ILMN_1784709	GNPDA1	-0.343527	0.00249055	0.0299554
ILMN_2398903	HAX1	-0.343379	0.00366789	0.0391587
ILMN_1652082	ELF4	-0.343323	0.00150672	0.0215158
ILMN_1851540	HS.390250	-0.343248	0.000387683	0.0091645
ILMN_1740165	C14ORF102	-0.343202	0.0173375	0.116074
ILMN_3177285	HNRNPR	-0.343005	0.000503885	0.0107678
ILMN_2089656	C1ORF107	-0.342885	0.000645054	0.0124509
ILMN_1730572	HNRPDL	-0.342755	0.000811784	0.0144432
ILMN_1896406	HS.555260	-0.342616	9.0223e-05	0.00395615
ILMN_1688184	CSPG5	-0.342323	0.000155896	0.00535238
ILMN_1758090	BCCIP	-0.342319	0.000191995	0.0060682
ILMN_1654916	KIF7	-0.342253	3.70122e-05	0.00244582
ILMN_1655561	ARPC3	-0.342019	0.0120935	0.0902785
ILMN_1898124	HS.25892	-0.341926	0.000213473	0.00641694
ILMN_1771149	MRPL19	-0.341913	0.000377448	0.00905479
ILMN_1862217	HS.532698	-0.341884	0.00338763	0.0370287
ILMN_2289775	HAX1	-0.341843	0.0039141	0.0410268
ILMN_1659524	C6ORF66	-0.34177	0.00158582	0.0222452
ILMN_2324157	UBA3	-0.341616	0.00564793	0.0530857
ILMN_1685109	POLR3D	-0.3414	0.000287616	0.00772901
ILMN_1719403	MTX1	-0.341358	0.0010024	0.0166238
ILMN_2346649	ZNF473	-0.341329	3.90852e-05	0.00251503
ILMN_2255133	BCL11A	-0.341285	0.000482215	0.0104187
ILMN_1736042	ME1	-0.341255	0.00615214	0.0564655
ILMN_2179652	PRELID1	-0.341229	0.0156709	0.108257
ILMN_1680037	FAM65A	-0.341116	0.00129239	0.0195203
ILMN_2053415	LDLR	-0.340993	0.0516073	0.242004
ILMN_1915076	HS.355933	-0.340965	0.00050728	0.0108022
ILMN_1673207	KLF11	-0.340788	0.000226888	0.00671018
ILMN_2330267	ABCE1	-0.340778	0.000990702	0.0164876
ILMN_1756146	WDR45	-0.34047	0.00079376	0.0141954
ILMN_2124352	DCUN1D5	-0.340351	0.00092884	0.0158156
ILMN_1682957	PACSIN3	-0.340107	0.00754092	0.0651251
ILMN_1782045	FKBP4	-0.340083	0.0171557	0.115287
ILMN_1664177	ATXN7L2	-0.340077	0.000275185	0.00752155
ILMN_2045729	WDR12	-0.340024	0.000129647	0.00482081
ILMN_1693702	MRFAP1L1	-0.339948	0.00131368	0.0196819
ILMN_1747506	DHX34	-0.339891	0.000123039	0.00467519
ILMN_1747903	DNAJC11	-0.339659	6.82382e-05	0.00345285
ILMN_2383874	PRELID2	-0.339292	0.000561224	0.0114255
ILMN_2235354	PWWP2	-0.339283	0.00028811	0.00772901
ILMN_1706342	ZNF746	-0.339121	0.000358006	0.00876566
ILMN_2215656	MAGOH	-0.338913	0.00112199	0.0177411
ILMN_3251837	LOC100128672	-0.338482	0.000249817	0.0071079
ILMN_1673805	GIP	-0.338463	0.00662993	0.0594641
ILMN_3305273	LOC729779	-0.338436	0.000379247	0.00906949
ILMN_1676980	MTSS1	-0.338436	0.00050722	0.0108022
ILMN_1678904	ENO3	-0.338363	0.0102454	0.0804422
ILMN_1718334	ITPA	-0.338091	0.000717641	0.0133445
ILMN_1709728	SLC30A5	-0.337928	0.0021964	0.0276194
ILMN_1793203	SMCR7L	-0.337856	0.00116785	0.0182947
ILMN_1857915	LOC401397	-0.337649	0.00306255	0.0344645
ILMN_1724544	PPP4R1	-0.337025	7.52261e-05	0.00360768
ILMN_2381206	DHODH	-0.336887	0.000163751	0.00552624
ILMN_1717262	PROCR	-0.336607	0.00169563	0.0232403
ILMN_1771734	LOC728564	-0.336502	0.00281567	0.0326029
ILMN_1769082	TXNDC5	-0.336327	0.00251844	0.0301976
ILMN_1750167	PRR3	-0.336251	0.107046	0.38353
ILMN_1755487	TTC28	-0.336126	0.000356899	0.00875218
ILMN_1655935	ADCY7	-0.336024	0.000131422	0.00485318
ILMN_3268880	C10ORF75	-0.335987	0.000598714	0.0118857
ILMN_2150258	ZFP36L2	-0.335861	0.000744289	0.0136462
ILMN_1733956	IARS	-0.335809	0.00018628	0.00594885
ILMN_1680388	FLJ45337	-0.335762	0.000722634	0.0133898
ILMN_1768279	NME6	-0.335574	0.000188298	0.0059935
ILMN_1709334	TM9SF1	-0.335546	6.15116e-05	0.00324971
ILMN_1796762	CCDC102A	-0.33542	0.00976534	0.0776869
ILMN_3280735	LOC643507	-0.33533	0.000115254	0.00450998
ILMN_1652244	POPDC3	-0.335295	0.000377249	0.00905479
ILMN_1733603	NDUFC1	-0.335277	0.00053157	0.0110553
ILMN_2088410	PSMG2	-0.335211	0.000196013	0.00615143
ILMN_2055634	TIAF1	-0.335183	0.000240682	0.0069527
ILMN_1720838	DECR1	-0.335173	0.054054	0.249831
ILMN_2352295	PRDM10	-0.335172	0.00294208	0.0335646
ILMN_2326075	NTRK1	-0.335089	0.00245323	0.0297022
ILMN_1697959	SLC35B4	-0.33488	0.000214319	0.00643108
ILMN_2166384	IPO5	-0.33472	0.00260661	0.0309874
ILMN_1719664	PTPN21	-0.334527	0.000323351	0.00825915
ILMN_2401878	DUSP10	-0.33437	0.000110817	0.00442438
ILMN_1670660	NPTX1	-0.334351	0.000698601	0.0131143
ILMN_2352042	MRPL4	-0.334329	0.0210966	0.132908
ILMN_1723971	SLC29A1	-0.334259	0.000282161	0.00763315
ILMN_1772514	TMEM132E	-0.334169	0.000734012	0.0135264
ILMN_1766914	MFAP4	-0.334123	0.025065	0.149099
ILMN_1661002	RFWD2	-0.334114	3.11112e-05	0.00225025
ILMN_1770719	KIAA0664	-0.33404	0.000176269	0.00577749
ILMN_1782704	CD19	-0.333974	0.00618177	0.0566714
ILMN_1694757	CTSL1	-0.333819	0.00228585	0.028308
ILMN_2073289	MTSS1	-0.333709	0.000378217	0.00905479
ILMN_1739297	GALNT4	-0.333642	0.00278117	0.0322904
ILMN_1655311	LOC145853	-0.33328	0.000557145	0.0113866
ILMN_1743711	LOC650215	-0.333263	0.000119276	0.00460256
ILMN_2045911	FBXO28	-0.333251	0.000565009	0.0114786
ILMN_1659952	MTMR2	-0.332773	0.00347316	0.0376414
ILMN_1709882	ICK	-0.332679	0.00580454	0.0540845
ILMN_1803997	SDCCAG3	-0.332558	0.00013642	0.00493827
ILMN_1782730	ZNF473	-0.332531	4.59007e-05	0.00277941
ILMN_1695797	NCOA6	-0.332527	0.00192732	0.0253422
ILMN_1696683	THRB	-0.332458	0.000124042	0.00470196
ILMN_1652008	C15ORF23	-0.332357	0.00109798	0.017514
ILMN_1753010	PET112L	-0.332128	0.00371717	0.0395063
ILMN_1692834	C1ORF26	-0.331733	0.000735194	0.0135376
ILMN_1792449	ALS2CR11	-0.330879	0.000417187	0.00962587
ILMN_1784367	HSPD1	-0.330863	0.000701418	0.0131373
ILMN_2105966	SLC35A4	-0.330847	0.000280223	0.00761518
ILMN_1779470	ABCG4	-0.33073	0.000239034	0.00693844
ILMN_1812262	DDR1	-0.330608	0.0023256	0.0286192
ILMN_1756982	CLIC1	-0.330535	0.00220649	0.0276874
ILMN_1657898	MTP18	-0.330471	0.00723577	0.0631915
ILMN_1670901	COX10	-0.330349	0.00244352	0.0296151
ILMN_1793302	WDR4	-0.329882	0.00019844	0.00618647
ILMN_1737254	USP1	-0.329834	0.00131717	0.0197121
ILMN_1702447	IGF2BP2	-0.329573	0.0173768	0.116283
ILMN_1726114	SLC45A3	-0.32948	0.00189967	0.0250904
ILMN_2232157	SLMO1	-0.329363	0.00363298	0.0389179
ILMN_1864422	HS.283402	-0.329344	0.000360056	0.00879307
ILMN_1712944	AES	-0.329265	0.0200787	0.128466
ILMN_2389151	UGP2	-0.329055	0.00238722	0.0291647
ILMN_1788955	PDLIM1	-0.329039	0.000323024	0.00825692
ILMN_1658709	LAMB1	-0.328988	0.0048083	0.0474213
ILMN_1679405	DDX56	-0.328922	9.94519e-05	0.00417159
ILMN_1658472	APH1A	-0.328918	0.0153751	0.106807
ILMN_1690386	CSRP2BP	-0.328432	0.00298844	0.033897
ILMN_1765641	SEMA3A	-0.328419	0.00142591	0.0207798
ILMN_2345142	SULF2	-0.328391	0.00194871	0.025531
ILMN_1689665	NAE1	-0.328368	0.000388529	0.00917072
ILMN_1751028	SERPINH1	-0.328261	0.00102695	0.0168183
ILMN_1800540	CD55	-0.328061	0.000157384	0.00538654
ILMN_1665423	ZFP91	-0.327906	0.00344804	0.0374722
ILMN_2124951	RBMX	-0.327883	0.000617143	0.0120964
ILMN_1742410	BCL2L1	-0.327751	0.0096066	0.0767861
ILMN_1674782	LOC375295	-0.327643	4.80344e-05	0.00283365
ILMN_1751034	ITPRIPL2	-0.327338	0.000213746	0.00641797
ILMN_1673681	SLC46A1	-0.327302	0.000840726	0.0148055
ILMN_1720282	NQO1	-0.327191	0.000928889	0.0158156
ILMN_1732705	HCFC1	-0.327185	0.00140217	0.0205415
ILMN_3275388	LOC340274	-0.327178	0.00646922	0.0584333
ILMN_1786473	FOXD4	-0.327152	0.0155867	0.107889
ILMN_1755221	LMAN2L	-0.327128	0.000272297	0.00746855
ILMN_1678961	FRMD4A	-0.327122	0.00191304	0.0252176
ILMN_1804479	MRPL18	-0.327095	0.00034589	0.00860281
ILMN_2047460	C1ORF187	-0.326773	0.0032989	0.0363202
ILMN_1739876	RAB3GAP1	-0.326622	0.00154291	0.0218641
ILMN_1707493	SNHG3-RCC1	-0.326587	0.0189789	0.123453
ILMN_1744628	FDX1L	-0.326305	0.000327019	0.00831785
ILMN_1811261	KRIT1	-0.325938	0.00188109	0.0249077
ILMN_1801766	CCDC109B	-0.325774	0.00879624	0.0721005
ILMN_1799672	CROCC	-0.325738	8.02971e-05	0.00372087
ILMN_3239177	MEX3A	-0.325697	0.000119832	0.00461214
ILMN_2351548	FAIM	-0.325677	0.000244731	0.00700386
ILMN_1772286	OCIAD2	-0.325413	0.0385091	0.199345
ILMN_1784365	MYOG	-0.325369	0.000889643	0.0154254
ILMN_1783583	TMEM17	-0.325172	0.000324359	0.00827203
ILMN_1770692	WDR12	-0.324734	0.00090093	0.0155141
ILMN_1708605	LOC652481	-0.324155	0.000315913	0.00816689
ILMN_2403889	PRMT5	-0.324087	0.00234216	0.028763
ILMN_1797698	RBM12	-0.323902	0.0358178	0.18976
ILMN_1779480	KCMF1	-0.323853	0.000198064	0.00618582
ILMN_1704702	MCM7	-0.323751	0.00445914	0.0449348
ILMN_2382290	KREMEN2	-0.323607	0.0474255	0.228917
ILMN_1714148	C9ORF90	-0.323487	0.00623631	0.057019
ILMN_1673518	BRWD1	-0.323315	9.25798e-05	0.00400425
ILMN_1667225	PDE1C	-0.323056	0.000118892	0.00459161
ILMN_1655867	HRASLS	-0.322947	0.00363536	0.0389317
ILMN_1715096	C6ORF168	-0.322891	7.74212e-05	0.00364574
ILMN_2131861	SOCS2	-0.322879	0.000200551	0.00621508
ILMN_3247163	TET1	-0.322814	0.000135326	0.00491796
ILMN_2144116	CPSF2	-0.322249	0.0011471	0.0180415
ILMN_3242586	RHOU	-0.322089	0.00016135	0.00547071
ILMN_1722662	RAD23B	-0.321731	0.000772134	0.0139887
ILMN_1677680	FGF12	-0.321717	4.92066e-05	0.00288347
ILMN_1790154	PHF21B	-0.321705	0.0260719	0.152931
ILMN_2068499	POU5F1P1	-0.321653	8.2663e-05	0.00379741
ILMN_1812777	MRPL35	-0.321628	0.0001245	0.00471175
ILMN_1746457	GTF3C2	-0.321514	0.000745057	0.01365
ILMN_1761912	MGAT1	-0.321389	0.000386305	0.00916421
ILMN_1697703	HPDL	-0.321169	0.000290738	0.00777568
ILMN_1752899	BCL11A	-0.321161	0.0255759	0.151038
ILMN_1659142	MDK	-0.32103	0.00498549	0.0486207
ILMN_2345512	PPP4R1	-0.320939	0.000185164	0.00594123
ILMN_1658821	SAMD1	-0.320754	0.0145889	0.102782
ILMN_1819608	HS.568928	-0.320533	0.00501951	0.0488224
ILMN_1658143	RFC3	-0.3204	0.00610863	0.0561973
ILMN_2307656	AGTRAP	-0.320362	0.00132473	0.0197751
ILMN_2277099	YWHAB	-0.320301	0.00265275	0.0313353
ILMN_1861270	HS.374023	-0.320257	0.0104867	0.0816647
ILMN_1787511	THUMPD2	-0.319996	0.000868033	0.0151508
ILMN_1758642	FLJ90757	-0.319996	0.000937616	0.0159068
ILMN_1670640	ZNF664	-0.319927	0.00187284	0.0248473
ILMN_1691860	SPRY1	-0.319874	0.000587385	0.0117455
ILMN_1775448	PFN2	-0.319829	7.65159e-05	0.0036248
ILMN_3248521	UBXN8	-0.319484	0.000398353	0.00934192
ILMN_1786105	PCBD1	-0.319263	0.00342461	0.0373132
ILMN_1752510	FAM13A	-0.319109	0.00297423	0.033817
ILMN_1721337	MRPS18B	-0.319084	0.000363841	0.00885346
ILMN_1656574	PCGF6	-0.319063	0.000348772	0.00862322
ILMN_1680618	MYC	-0.319039	0.00298577	0.0338829
ILMN_2410864	RAB28	-0.319002	0.0143546	0.101601
ILMN_1729144	EBAG9	-0.318984	0.000867988	0.0151508
ILMN_2308689	AGBL5	-0.31892	0.00275239	0.0320984
ILMN_1703617	AHSA1	-0.318761	0.000650773	0.0125031
ILMN_3256868	LOC100129585	-0.318679	0.0108146	0.0835161
ILMN_1739659	ZDHHC6	-0.31849	0.000705833	0.0131968
ILMN_1662147	MANEAL	-0.318276	0.00212464	0.0269972
ILMN_3247182	FAM179A	-0.31821	0.000169462	0.00562945
ILMN_2408001	RFWD2	-0.318116	0.00121342	0.018762
ILMN_2336728	DLG3	-0.318004	0.000100008	0.00418773
ILMN_2083588	TTC32	-0.317804	0.0179474	0.118855
ILMN_3248773	C7ORF40	-0.317787	9.37544e-05	0.00401985
ILMN_1660869	LOC643438	-0.317311	0.0137692	0.0988348
ILMN_1720858	C6ORF115	-0.317282	0.00973528	0.0775243
ILMN_2142979	PTBP2	-0.316989	0.00384931	0.0405276
ILMN_2145518	TMEM126B	-0.316783	0.000105726	0.00433091
ILMN_1659781	CSMD3	-0.316263	0.000486096	0.0104739
ILMN_2195236	PGRMC2	-0.316196	0.000170871	0.00566344
ILMN_1654920	HNRPH3	-0.316116	0.00572931	0.0535525
ILMN_1865013	HS.552799	-0.315873	0.000181749	0.00585951
ILMN_1751206	MLLT10	-0.315806	0.00359149	0.0385698
ILMN_1676846	ABCE1	-0.315776	0.00198557	0.0258278
ILMN_1751020	PACSIN1	-0.315644	0.0164872	0.112188
ILMN_3209973	LOC646044	-0.315571	0.00213291	0.0270389
ILMN_1704238	C14ORF126	-0.315544	0.000962237	0.0161788
ILMN_1705466	FLJ30058	-0.315429	0.0122559	0.0910011
ILMN_2074880	GTF3C6	-0.315401	0.000893269	0.0154673
ILMN_1673746	TIMM23	-0.315399	0.00948152	0.0760824
ILMN_1675542	LOC729148	-0.315355	0.00185816	0.0247218
ILMN_1655635	METTL3	-0.31503	0.000576546	0.0116272
ILMN_1708081	LCLAT1	-0.314988	0.00138828	0.0204026
ILMN_2096604	NIP30	-0.31497	7.31772e-05	0.00356313
ILMN_1730630	CXORF56	-0.314862	8.62808e-05	0.0038737
ILMN_1699121	TMEM16B	-0.314713	0.0365006	0.192256
ILMN_1797522	DUSP3	-0.314666	0.00199269	0.0258804
ILMN_1744308	DHX33	-0.314615	0.00241201	0.0293242
ILMN_1806787	CSDC2	-0.314568	0.000577525	0.011632
ILMN_1720124	RCC2	-0.314027	0.00290539	0.0333168
ILMN_1741331	MUDENG	-0.314008	0.000208191	0.00633984
ILMN_1744455	NOTUM	-0.313615	0.000176882	0.00578954
ILMN_1857239	HS.168162	-0.313552	0.00103155	0.0168527
ILMN_1769319	CNBP	-0.313481	0.001965	0.0256804
ILMN_2313821	AIFM1	-0.313454	8.71992e-05	0.00388905
ILMN_1665483	KIAA0020	-0.313352	0.0163192	0.111399
ILMN_1692398	CNTNAP1	-0.313337	0.00271544	0.0317965
ILMN_1807211	NICN1	-0.313243	8.38921e-05	0.00381184
ILMN_1714401	SNX27	-0.313192	0.00184525	0.0245987
ILMN_1785444	LEMD1	-0.313127	0.0343969	0.184719
ILMN_1761069	UVRAG	-0.313087	6.42812e-05	0.00334001
ILMN_1679115	TPH1	-0.313038	0.00154035	0.0218475
ILMN_2072140	BTF3L4	-0.313001	8.39376e-05	0.00381184
ILMN_1731044	KCTD14	-0.312716	0.00127948	0.0194063
ILMN_1885367	HS.560542	-0.312708	0.000160637	0.005456
ILMN_1757631	DBNDD1	-0.312695	0.00852231	0.0706047
ILMN_1762678	NMT1	-0.312574	0.00173935	0.0236136
ILMN_1656413	ZMPSTE24	-0.312476	0.000577154	0.0116318
ILMN_1706583	DLAT	-0.312246	0.000706066	0.0131968
ILMN_1704286	FXYD5	-0.311964	0.00519082	0.049972
ILMN_1726990	DOM3Z	-0.311937	0.00174351	0.0236427
ILMN_2386967	VPS54	-0.311811	0.00767507	0.0658192
ILMN_2323366	SDHC	-0.311787	0.0159096	0.109426
ILMN_1659786	CCDC76	-0.311585	0.0106933	0.0828165
ILMN_1663866	TGFBI	-0.311565	0.126036	0.421198
ILMN_1746257	DAZAP1	-0.311559	0.00384533	0.0404947
ILMN_1752226	P2RY11	-0.31155	0.000600461	0.0119061
ILMN_1763129	DCTPP1	-0.311485	0.000278456	0.00758901
ILMN_3245824	C17ORF89	-0.311483	0.000427489	0.00977285
ILMN_1696601	VARS	-0.311477	0.000547276	0.0112371
ILMN_1706434	LOC440359	-0.311264	0.0132425	0.096032
ILMN_2404063	APP	-0.31126	0.00087228	0.0151855
ILMN_2202915	FAR2	-0.311235	0.00572082	0.0535155
ILMN_1691611	LOC645436	-0.310898	0.00448141	0.045071
ILMN_2151368	NOL12	-0.310805	0.000177758	0.00579642
ILMN_1652237	CBR3	-0.310716	0.00986442	0.0783168
ILMN_1709583	LOC644019	-0.310699	0.000152976	0.00528532
ILMN_1660357	LOC641825	-0.310626	0.00184793	0.0246135
ILMN_1698243	C1ORF85	-0.310569	0.00957873	0.0766282
ILMN_2063532	SLC10A4	-0.310557	0.000316352	0.00816797
ILMN_3241522	LOC392871	-0.310241	0.0230464	0.140677
ILMN_1683859	SLC7A1	-0.310198	0.000236659	0.00689979
ILMN_1729130	C7ORF42	-0.310184	0.000199271	0.00618982
ILMN_1741054	SLC5A6	-0.310149	0.00237278	0.029056
ILMN_2378257	SDF4	-0.310082	0.00437042	0.044277
ILMN_1749466	VAT1L	-0.310044	0.000213074	0.00641333
ILMN_2324672	USF2	-0.309996	0.00650153	0.058613
ILMN_1793002	C20ORF196	-0.309958	0.00635976	0.0577095
ILMN_2060115	SORL1	-0.309954	0.000616219	0.0120867
ILMN_1747303	DDX39	-0.309933	0.00031639	0.00816797
ILMN_1683538	CSDE1	-0.309901	0.000320627	0.00823316
ILMN_2324002	CALD1	-0.309888	0.00448544	0.0450844
ILMN_1754839	DHX15	-0.309875	0.0122437	0.0909527
ILMN_1672553	SLC43A3	-0.309853	0.000975792	0.0163142
ILMN_1868572	HS.486010	-0.309846	0.00047478	0.0103473
ILMN_1686929	GPATCH3	-0.309813	0.00102759	0.0168229
ILMN_1735719	UNG	-0.309807	0.000248146	0.00707742
ILMN_1746393	TSEN2	-0.309659	0.000235947	0.00688327
ILMN_1811955	PRMT5	-0.309563	0.00014769	0.00520175
ILMN_1693717	RPH3AL	-0.30949	0.00658966	0.0592041
ILMN_1789624	TPM2	-0.309338	0.0110106	0.0845323
ILMN_1830069	HS.154948	-0.309277	0.000102991	0.00426695
ILMN_1696183	HBQ1	-0.309116	0.0319928	0.17599
ILMN_2343624	METTL13	-0.308831	0.000521571	0.0109486
ILMN_1691425	LDOC1L	-0.308734	0.00109723	0.0175079
ILMN_1770356	POLRMT	-0.308675	0.000112072	0.00445186
ILMN_1689972	RRP9	-0.308642	0.00487652	0.0478642
ILMN_2346479	HOMER2	-0.308629	0.0273293	0.158049
ILMN_1743538	MLLT10	-0.308558	0.00552113	0.0522582
ILMN_1814494	SEMA6D	-0.308474	4.31674e-05	0.00267916
ILMN_2191759	LOC440396	-0.308416	0.000936061	0.0158861
ILMN_1699980	TSPAN18	-0.308387	0.00500297	0.0487408
ILMN_2092664	ADSS	-0.308386	0.00015006	0.00523042
ILMN_1769694	ACCN2	-0.308334	6.90391e-05	0.00347261
ILMN_3241212	LOC732419	-0.308315	0.00129256	0.0195203
ILMN_1746704	TRIM8	-0.308268	0.000869578	0.015161
ILMN_1673185	CPSF2	-0.308086	0.000471699	0.0103143
ILMN_1773620	SMARCC2	-0.308045	0.0166128	0.112752
ILMN_1680644	MIOS	-0.308001	0.0105161	0.0818537
ILMN_1789944	PGAM5	-0.307967	0.00126869	0.0192921
ILMN_1703477	ARHGEF2	-0.307802	0.00771346	0.0660339
ILMN_2383419	GMEB1	-0.307747	0.00336869	0.0368814
ILMN_1737298	MAT2A	-0.307624	0.000216554	0.00648387
ILMN_2133638	DULLARD	-0.307601	0.000770074	0.0139621
ILMN_1801639	IARS	-0.30758	0.00129823	0.0195683
ILMN_1776858	DUS4L	-0.307478	8.30312e-05	0.00379741
ILMN_2183728	INTU	-0.307456	0.000927918	0.0158156
ILMN_1706265	TRIM61	-0.307396	0.00130199	0.0195808
ILMN_2411559	PUS1	-0.307257	0.00401648	0.0418572
ILMN_2135833	TAL2	-0.307024	0.0037778	0.0399956
ILMN_1766981	UNC50	-0.306868	0.00184637	0.0246067
ILMN_1754078	CABP7	-0.306557	0.00807134	0.0680745
ILMN_1661399	LOC649604	-0.306473	0.000352389	0.00868055
ILMN_1716445	LOC727761	-0.306438	0.00268089	0.0315371
ILMN_1704842	ARL4A	-0.306389	0.000141364	0.00507261
ILMN_2388965	GEFT	-0.306347	0.000312912	0.00811594
ILMN_1700081	FST	-0.306337	0.00013243	0.00486549
ILMN_1803033	MGST1	-0.306337	0.00109973	0.0175285
ILMN_2077886	C1ORF109	-0.306273	0.000805696	0.0143491
ILMN_1672957	RPL32P3	-0.306121	0.00473775	0.0469018
ILMN_3226082	LOC728620	-0.306015	0.000108849	0.00437755
ILMN_1686748	TMEM9	-0.306009	0.00105176	0.0170307
ILMN_2327203	POT1	-0.306006	0.000929451	0.0158194
ILMN_1737184	CDCA7	-0.306005	0.000986649	0.0164375
ILMN_1723212	SFRS3	-0.305993	0.000407361	0.009479
ILMN_1715647	VANGL2	-0.305945	0.000552728	0.0113061
ILMN_3272356	LOC100129315	-0.305914	0.000150165	0.00523042
ILMN_1715947	LOC648210	-0.305875	0.00570129	0.0534069
ILMN_1720819	LOC653566	-0.30569	0.000894696	0.0154759
ILMN_2177965	RPS19BP1	-0.305591	0.00628845	0.0573232
ILMN_1730957	NBPF10	-0.305551	0.0018015	0.0241518
ILMN_1843949	HS.194225	-0.305468	0.00120357	0.0186563
ILMN_1709809	NHP2L1	-0.305436	0.00108518	0.0173802
ILMN_1810131	FAM123A	-0.305404	0.000760702	0.0138454
ILMN_2404065	APP	-0.305139	0.000970485	0.0162756
ILMN_2414533	ARMCX6	-0.304972	0.000656526	0.0125795
ILMN_1651900	KCNA4	-0.304955	0.0015645	0.022051
ILMN_2401822	FTSJ1	-0.304934	0.000579026	0.0116573
ILMN_1675577	TRMT61A	-0.304679	0.0133977	0.0968752
ILMN_1675803	LOC285550	-0.304642	0.000165575	0.00555722
ILMN_2367428	FAM96A	-0.304614	0.0418114	0.210567
ILMN_1799103	SNRPB	-0.30457	0.000172623	0.00570948
ILMN_3246214	B3GNT1	-0.304562	0.000228741	0.00675325
ILMN_1814281	SPC25	-0.304532	0.000367524	0.00891384
ILMN_1803510	LOC650803	-0.304492	0.00578107	0.053919
ILMN_2233099	SSRP1	-0.304463	0.0114745	0.0869073
ILMN_1745811	TDRD3	-0.304351	0.00107322	0.0172671
ILMN_1754921	FAM43B	-0.304293	0.00192152	0.0253119
ILMN_1735955	LOC644033	-0.304258	0.0110071	0.0845323
ILMN_1802808	LOC654103	-0.303972	9.32729e-05	0.00401852
ILMN_1763408	CCBL2	-0.303747	0.0014227	0.0207586
ILMN_1765044	CUTC	-0.303696	0.00160828	0.0224341
ILMN_2273053	IL15	-0.303523	8.35589e-05	0.00380844
ILMN_1760728	KIRREL2	-0.303452	6.61674e-05	0.0033969
ILMN_1805111	BRWD1	-0.303391	0.000149866	0.00522772
ILMN_2079786	NUAK1	-0.303367	0.00253109	0.0302901
ILMN_1722898	SFRP2	-0.303274	0.00101268	0.0167072
ILMN_2401618	MLX	-0.303251	0.000332432	0.00839182
ILMN_1693293	LOC648176	-0.303208	0.000301363	0.00790322
ILMN_1690822	VAPA	-0.303047	0.000560904	0.0114239
ILMN_2344204	PRR13	-0.302933	0.00297782	0.0338415
ILMN_1672717	C10ORF57	-0.302737	0.00088235	0.0153102
ILMN_1790136	C20ORF20	-0.302633	0.000614948	0.0120719
ILMN_1784218	DDX23	-0.302458	0.00348296	0.0376956
ILMN_1790778	PNMA2	-0.302303	0.000378021	0.00905479
ILMN_2097546	NUDC	-0.302256	0.00452722	0.0453403
ILMN_1766010	YARS	-0.30222	0.00093453	0.0158716
ILMN_2139816	GPSM2	-0.3022	0.00428815	0.0437155
ILMN_1773117	BCOR	-0.302069	0.000110529	0.00442438
ILMN_1723729	RSL1D1	-0.302051	0.00202464	0.0261774
ILMN_3187324	CNRIP1	-0.301985	0.00285893	0.0329663
ILMN_1709039	RPL13	-0.301984	0.00664507	0.059571
ILMN_1719986	PIK3IP1	-0.301814	0.000240959	0.00695383
ILMN_3290261	LOC644877	-0.301579	0.00669055	0.0598034
ILMN_2233878	SERF1B	-0.301551	0.00438758	0.0444036
ILMN_1744649	PSMB5	-0.30151	0.000367701	0.00891384
ILMN_3240446	ZNF286C	-0.301333	0.000153911	0.00530611
ILMN_1729563	UGDH	-0.30111	0.0567887	0.258275
ILMN_1712161	BCOR	-0.301101	0.00247696	0.0298823
ILMN_1758846	ANKRD40	-0.301043	0.00472844	0.0468391
ILMN_1731612	UCHL5	-0.300949	0.00829361	0.069246
ILMN_1695868	PRICKLE4	-0.30082	6.81253e-05	0.00345272
ILMN_2112417	PGAM1	-0.300162	0.0112917	0.0859439
ILMN_1700541	FBLN1	-0.300154	0.00812611	0.0682805
ILMN_1721106	C14ORF159	-0.300117	0.000608434	0.0120038
ILMN_1750181	TESC	-0.300011	0.000774222	0.0140122
ILMN_1662658	PUS1	-0.299793	0.000128418	0.00480613
ILMN_1809010	PSMC3	-0.299732	0.000441433	0.00993483
ILMN_3238680	C7ORF55	-0.299442	0.000590336	0.0117706
ILMN_1679021	PCBP4	-0.299362	0.00205432	0.0264021
ILMN_1743397	PIGW	-0.299248	0.00139957	0.0205164
ILMN_1697189	PNCK	-0.299126	0.0151025	0.105425
ILMN_1729058	SCAMP1	-0.299095	0.000139506	0.00502596
ILMN_1778523	KLF9	-0.298865	0.00451046	0.0452396
ILMN_1740493	TRAF5	-0.298706	0.000194054	0.00611432
ILMN_1787308	PIP4K2C	-0.298347	0.000242284	0.00696909
ILMN_1799198	OTUB2	-0.298338	0.000220636	0.00658297
ILMN_1790309	PINX1	-0.298149	0.00243288	0.0295164
ILMN_1676091	LOC388275	-0.298002	0.000793737	0.0141954
ILMN_3231638	FAM160B1	-0.297986	0.000100565	0.00419962
ILMN_1700067	BTN3A2	-0.297741	8.03135e-05	0.00372087
ILMN_1738401	FOXC1	-0.297605	0.102	0.373279
ILMN_1685413	ALG8	-0.297448	0.000552112	0.011302
ILMN_1653861	SCMH1	-0.297374	0.000275757	0.00753283
ILMN_1847822	KIAA0368	-0.297282	0.0122028	0.0907542
ILMN_2182148	C2ORF32	-0.297253	0.0144801	0.102259
ILMN_1765640	LOC642773	-0.297092	0.0138337	0.0991623
ILMN_2411963	RBM39	-0.29697	0.0192625	0.124646
ILMN_1673991	ATIC	-0.29693	0.000384146	0.00914156
ILMN_1704873	TCEB1	-0.296829	0.00332635	0.0364809
ILMN_2163306	FAM120A	-0.296739	6.42795e-05	0.00334001
ILMN_1686194	SDCCAG10	-0.29663	7.41405e-05	0.00358332
ILMN_1759232	IRS1	-0.29652	0.000829985	0.014671
ILMN_1691876	FAM19A2	-0.296507	0.00173722	0.0236117
ILMN_1734559	SORD	-0.296444	0.000658732	0.0126064
ILMN_2372040	MTP18	-0.296431	0.00769693	0.0659412
ILMN_2338963	SLC29A1	-0.296401	0.00901246	0.0733151
ILMN_1684549	RNPC2	-0.296163	0.000220927	0.00658749
ILMN_1856009	HS.128848	-0.296123	0.00468146	0.0465789
ILMN_1664833	MRPL50	-0.296076	0.000106168	0.00434149
ILMN_1763750	NPTX1	-0.296066	0.000562071	0.0114378
ILMN_1674698	AARS2	-0.296059	0.00247558	0.0298809
ILMN_1842582	HS.579530	-0.29601	0.00599867	0.0554015
ILMN_1776325	UBE2Q1	-0.295942	0.00079174	0.0141913
ILMN_1805395	LTBP3	-0.295834	0.0164288	0.111941
ILMN_1678966	SNRPF	-0.295826	0.00012761	0.00478725
ILMN_1768662	UCK2	-0.295815	0.000728269	0.0134573
ILMN_1662049	AGPAT5	-0.29578	0.000974397	0.0163024
ILMN_1748894	GTPBP3	-0.295289	0.000122868	0.00467246
ILMN_1776777	ADAR	-0.295197	0.000348135	0.00862322
ILMN_3235312	LOC92659	-0.295152	0.0129266	0.0943493
ILMN_1686920	CCDC58	-0.29506	0.00275428	0.0321125
ILMN_1814808	BFAR	-0.294905	0.0004237	0.00972275
ILMN_3201556	LOC642546	-0.294811	8.36179e-05	0.00380844
ILMN_1696556	KIAA0133	-0.29474	0.000129245	0.00482081
ILMN_2367707	PKN1	-0.294686	0.0256563	0.151263
ILMN_3215206	LOC100133836	-0.294622	0.00102297	0.0167764
ILMN_1706901	HOXD13	-0.294507	0.000413312	0.00957857
ILMN_1751368	HNRNPD	-0.294287	0.000297893	0.00787341
ILMN_3237641	MUDENG	-0.29424	0.000700227	0.0131292
ILMN_1786852	ZCCHC3	-0.294137	0.00134683	0.0200207
ILMN_1737484	RTN4R	-0.294084	0.0248358	0.148273
ILMN_1652975	DLK1	-0.293992	0.0157365	0.108631
ILMN_1656380	LOC124216	-0.293927	0.00144706	0.0209563
ILMN_2296369	MATR3	-0.293885	0.00105987	0.017114
ILMN_1727761	GMEB1	-0.293806	0.00155845	0.0220118
ILMN_2096322	ADIPOR1	-0.293546	0.000178874	0.00580631
ILMN_1658809	SEZ6	-0.293407	0.00199138	0.0258748
ILMN_1809583	CREBBP	-0.293366	0.000150828	0.00523807
ILMN_1761939	TIPIN	-0.293175	0.00043687	0.00989156
ILMN_1660709	LOC645682	-0.293101	0.000533271	0.0110663
ILMN_1674390	PRKAR1B	-0.293068	0.000648414	0.0124899
ILMN_1807283	NDST1	-0.292937	0.000283506	0.00766035
ILMN_1734543	PTPRE	-0.29283	0.00106053	0.0171189
ILMN_3211463	LOC644037	-0.292645	0.00206594	0.0264966
ILMN_1667239	INPP1	-0.292537	0.000505891	0.0107921
ILMN_1772074	C19ORF51	-0.292417	0.012895	0.0942648
ILMN_1794726	RNF167	-0.292413	0.00191609	0.0252508
ILMN_1777066	NIF3L1	-0.292378	0.00104861	0.0170232
ILMN_1877068	HS.12489	-0.292324	0.0363331	0.191673
ILMN_1671257	DKC1	-0.292201	0.000110811	0.00442438
ILMN_1715748	FLNC	-0.292187	0.00800198	0.067682
ILMN_1705183	MPO	-0.291842	0.000153726	0.00530361
ILMN_1680453	ITM2C	-0.291755	0.0129725	0.094595
ILMN_2404385	REPIN1	-0.291731	0.0038586	0.0406021
ILMN_1700238	ZNF500	-0.291676	0.00563121	0.0530027
ILMN_1692223	LCN2	-0.291676	0.026257	0.15373
ILMN_1676448	WDFY1	-0.291555	0.000130659	0.00483598
ILMN_1781099	ISY1	-0.291544	0.00174036	0.0236136
ILMN_1769195	ERC2	-0.291317	0.000288081	0.00772901
ILMN_3248957	CBWD7	-0.291287	0.000604499	0.0119511
ILMN_1672148	AKR1B10	-0.291245	0.0189928	0.123522
ILMN_1750664	PPT2	-0.291082	0.000443679	0.00994905
ILMN_1775761	TSR1	-0.290955	0.00379132	0.0401138
ILMN_2228463	DDC	-0.290943	0.00531755	0.0508201
ILMN_1732926	PVT1	-0.290825	0.00513775	0.049624
ILMN_1753286	MYO19	-0.290789	0.00148453	0.0212859
ILMN_1679978	WBSCR16	-0.290679	0.000132151	0.00486487
ILMN_1688034	COIL	-0.290671	0.000972486	0.0162849
ILMN_2061452	ORC2L	-0.290484	0.00028133	0.00763212
ILMN_1792072	FUT4	-0.290436	0.000323504	0.00825915
ILMN_1769013	ASGR1	-0.290362	0.000241694	0.00696909
ILMN_1696347	CTSC	-0.29022	0.00428761	0.0437155
ILMN_1764380	GLTP	-0.290214	0.00220113	0.0276494
ILMN_1660582	LIG3	-0.290204	0.000709247	0.0132405
ILMN_2313074	DEDD	-0.290089	8.45118e-05	0.00382335
ILMN_1682226	CLDN15	-0.289857	0.00766485	0.0657932
ILMN_1727495	L3MBTL3	-0.289698	0.000221121	0.00658914
ILMN_1766902	LOC653904	-0.289539	0.00109368	0.0174749
ILMN_1671482	GALM	-0.289499	0.000251792	0.00713402
ILMN_1661733	FOLR1	-0.289309	0.0119502	0.0895618
ILMN_1749960	FAM78B	-0.28919	0.00020287	0.00626667
ILMN_1808789	MYO5C	-0.289154	0.00183295	0.0244692
ILMN_1783231	PLEKHB1	-0.289113	0.0886513	0.342699
ILMN_1777139	MAK16	-0.288992	0.000352167	0.00868055
ILMN_2117987	TFDP1	-0.288984	0.00101997	0.0167679
ILMN_1716400	FOXM1	-0.288831	0.0027787	0.0322706
ILMN_3237241	FAM32A	-0.288646	0.00264692	0.0313011
ILMN_1808846	TBKBP1	-0.28845	0.00565891	0.0531469
ILMN_2112402	PHF5A	-0.288239	0.000162614	0.00550568
ILMN_1775853	MAGI1	-0.288227	0.000233349	0.00683599
ILMN_1679555	TIMM23	-0.28822	0.000660075	0.0126168
ILMN_1651886	CWF19L1	-0.288191	0.00282165	0.032656
ILMN_2119421	LOC143543	-0.288153	0.00345247	0.0374839
ILMN_1765584	TMEM38A	-0.288042	0.0346009	0.185498
ILMN_2087303	XKR8	-0.288033	0.00716885	0.0627603
ILMN_1699711	DEDD	-0.287652	0.00157755	0.0221885
ILMN_1853876	HS.567759	-0.287607	0.00026646	0.00739435
ILMN_1761981	FAM96A	-0.287599	0.00343567	0.0373808
ILMN_1794106	FEZ1	-0.287555	0.000898939	0.0155125
ILMN_1689177	PPAPDC1A	-0.287548	0.000267498	0.00741878
ILMN_1779353	PUS7	-0.287507	0.00109708	0.0175079
ILMN_2054233	SENP6	-0.287485	0.00164879	0.0228617
ILMN_1740197	ZNF234	-0.287464	0.00323677	0.0358026
ILMN_1661337	SRM	-0.287333	0.0333814	0.181368
ILMN_1795247	ARID2	-0.287244	0.000799904	0.0142782
ILMN_1772370	ARHGEF1	-0.287172	0.000442997	0.00993977
ILMN_1657011	LOC286208	-0.287114	0.00152077	0.0216598
ILMN_1814701	COL9A1	-0.286957	0.0249503	0.148751
ILMN_1664243	USE1	-0.286873	0.000320456	0.00823316
ILMN_2400500	LASS2	-0.286661	0.000774586	0.0140122
ILMN_3244154	SNORA84	-0.286604	0.000933693	0.0158687
ILMN_1691884	STC2	-0.28649	0.00113393	0.0178581
ILMN_1756867	ATE1	-0.286446	0.00124712	0.0190933
ILMN_1767810	LOC642639	-0.286175	0.000178439	0.0058043
ILMN_2311779	TMUB2	-0.286152	0.00137729	0.0203031
ILMN_1764729	JAG2	-0.286142	0.00517325	0.0498547
ILMN_1788813	RASL10B	-0.286114	0.00245834	0.0297337
ILMN_1739987	KCNH2	-0.286107	0.000726101	0.0134383
ILMN_1674160	BIN1	-0.285911	0.0339225	0.183166
ILMN_2220283	HNRPA1L-2	-0.285856	0.00298447	0.0338829
ILMN_1797104	C10ORF95	-0.285795	0.000589054	0.0117619
ILMN_1733863	FAM100A	-0.285761	0.103625	0.376615
ILMN_1667050	PRPS1	-0.285533	0.000244821	0.00700386
ILMN_2143487	TAF1B	-0.285415	0.00508088	0.049266
ILMN_2181892	BEX2	-0.285244	0.00251261	0.0301584
ILMN_1727618	C8ORF38	-0.285234	0.00461247	0.0460088
ILMN_3296468	LOC645195	-0.285133	0.00834251	0.0695265
ILMN_1738530	ATAD3A	-0.285086	0.00146457	0.0210793
ILMN_1767068	SMAD6	-0.285047	0.00172469	0.0234819
ILMN_2348788	CD44	-0.284773	0.0057346	0.0535914
ILMN_1729546	C19ORF54	-0.284691	0.0036939	0.0393297
ILMN_1710092	ZBTB46	-0.28462	0.00444869	0.0448583
ILMN_1722294	CPNE8	-0.28459	0.000512529	0.010856
ILMN_3243291	LOC100133372	-0.284571	0.000105282	0.00432396
ILMN_1672536	FBLN1	-0.28452	0.0206229	0.130852
ILMN_1727134	KLHDC5	-0.28451	0.000394057	0.00927347
ILMN_1706275	C8ORF33	-0.284412	0.0235044	0.1426
ILMN_1772821	KIAA1671	-0.284325	0.010597	0.0823202
ILMN_1734428	LSM12	-0.284276	0.000433956	0.00985063
ILMN_1812080	PARP16	-0.284232	0.002255	0.0280386
ILMN_1735367	HSD17B11	-0.284021	0.00215931	0.0272691
ILMN_2373982	PICK1	-0.283917	0.00391303	0.0410247
ILMN_1705750	TGM2	-0.28386	0.00917005	0.0743155
ILMN_1764082	MBOAT1	-0.283658	0.000264043	0.00736622
ILMN_1768816	TMPO	-0.28361	0.00784326	0.0667469
ILMN_1708101	LMNB2	-0.283596	0.00351748	0.0379909
ILMN_1657632	ZMYM6	-0.283574	0.00120124	0.018638
ILMN_1718365	C19ORF12	-0.28354	0.00027112	0.00745794
ILMN_1801869	WDR75	-0.283462	0.00287048	0.0330673
ILMN_1700518	HMGN4	-0.283435	8.64639e-05	0.00387396
ILMN_1714167	CYB5A	-0.283405	0.00475096	0.0469834
ILMN_1658468	LOC652840	-0.283357	0.0122831	0.0911318
ILMN_1724734	UQCC	-0.283308	0.001189	0.0185282
ILMN_3270641	HNRNPH3	-0.283153	0.0115911	0.0875328
ILMN_1680856	MAMLD1	-0.283122	0.0032368	0.0358026
ILMN_1661673	SNHG4	-0.283034	0.000178618	0.00580614
ILMN_1672940	ZNF562	-0.28291	0.00403481	0.0419422
ILMN_2251279	WDR45	-0.282825	0.000463994	0.010212
ILMN_1735461	DDX21	-0.282787	0.00125918	0.0192032
ILMN_1703427	SON	-0.282754	0.00895401	0.0729905
ILMN_1796682	PARP3	-0.282723	0.00171581	0.0234219
ILMN_1690063	LOC651143	-0.282705	0.000898906	0.0155125
ILMN_1738147	NES	-0.282622	0.00154539	0.0218927
ILMN_1718207	SETDB1	-0.282558	0.0472712	0.228459
ILMN_1795906	PCBD1	-0.282444	0.0412073	0.208558
ILMN_1683148	PRICKLE2	-0.28224	0.000289027	0.00774041
ILMN_1766658	PKMYT1	-0.282193	0.0248406	0.148273
ILMN_1780699	THAP11	-0.282186	0.00105482	0.0170617
ILMN_1735996	NOX4	-0.282171	8.28947e-05	0.00379741
ILMN_1679476	GART	-0.282086	0.00104349	0.0169949
ILMN_3223871	LOC729920	-0.282085	0.000146816	0.00517965
ILMN_2117613	PDE4C	-0.282039	0.00190533	0.0251441
ILMN_1665547	CADPS	-0.281998	0.00194591	0.0255104
ILMN_1798463	LOC653135	-0.281966	0.00371558	0.0395014
ILMN_3248676	CBWD3	-0.281895	0.000636331	0.0123319
ILMN_1786658	BOLA3	-0.28187	0.000117654	0.00456608
ILMN_1810334	COMMD7	-0.281848	0.00179202	0.0240725
ILMN_2228710	PDCD5	-0.281835	0.000194533	0.00611716
ILMN_1782488	RNASEH2B	-0.281795	0.000208081	0.00633984
ILMN_1803995	TM7SF3	-0.281721	0.002626	0.0311551
ILMN_1789357	DLX3	-0.281361	0.000382002	0.0091169
ILMN_1881909	HS.579631	-0.281152	0.0826348	0.32817
ILMN_1756685	DEPDC6	-0.281138	0.00344013	0.0374121
ILMN_1758750	EARS2	-0.280926	0.00266398	0.0314064
ILMN_1785528	FAM39DP	-0.280722	0.00803359	0.0678514
ILMN_1719938	FGF11	-0.280537	0.00154973	0.0219279
ILMN_1696317	CACNA2D4	-0.280461	0.00371588	0.0395014
ILMN_1780153	QTRT1	-0.280328	0.00566765	0.0531867
ILMN_1770373	TMEM39A	-0.280122	0.000127159	0.00478174
ILMN_1856861	HS.445036	-0.280121	0.000752521	0.0137335
ILMN_2110252	NPM3	-0.280012	0.0263781	0.154172
ILMN_1694504	RNF220	-0.279989	0.0228744	0.140105
ILMN_1727840	SLC35B1	-0.279953	0.000395428	0.0092964
ILMN_1689097	NAT5	-0.279937	0.000948221	0.0160414
ILMN_1655191	CASZ1	-0.279847	0.0130627	0.0950196
ILMN_1738681	NUP62	-0.279845	0.0121709	0.0906408
ILMN_1750008	SUPV3L1	-0.279841	0.000159274	0.00543152
ILMN_1680626	PDIA6	-0.279731	0.00264453	0.0312807
ILMN_1673960	MAT2B	-0.27968	0.000392302	0.00924131
ILMN_3250243	FAM119A	-0.279571	0.0194005	0.125281
ILMN_1811579	HOMER3	-0.279206	0.0134679	0.0972494
ILMN_1670308	GPM6B	-0.279162	0.00158048	0.0222099
ILMN_2212763	ICAM3	-0.279145	0.0319837	0.175983
ILMN_1673352	IFITM2	-0.279006	0.00557811	0.0526393
ILMN_1660412	MGC27345	-0.278916	0.000533784	0.0110721
ILMN_2366041	ITM2C	-0.27891	0.00945408	0.075901
ILMN_1702759	TMX4	-0.278819	0.00669356	0.0598077
ILMN_2058512	PSMA2	-0.278659	0.00170166	0.0233094
ILMN_1691809	PSMA1	-0.278644	0.00144084	0.020907
ILMN_1710027	PNMT	-0.278614	0.000168361	0.00560871
ILMN_1780057	RENBP	-0.2786	0.0395526	0.203144
ILMN_2076940	C1ORF149	-0.27845	0.000463956	0.010212
ILMN_1728062	TLX2	-0.278359	0.00940602	0.0756824
ILMN_2067709	TFB2M	-0.278194	0.00178655	0.0240591
ILMN_1669201	ABCF2	-0.278049	0.00186904	0.0248317
ILMN_1659343	BOLA2	-0.277892	0.00196152	0.0256562
ILMN_1723277	MFAP3L	-0.277835	0.00129058	0.0195158
ILMN_2364852	BTN2A1	-0.277811	0.0013	0.0195691
ILMN_1746658	RORB	-0.277786	0.0010794	0.0173193
ILMN_1679501	CSNK2A1	-0.277771	0.00261141	0.0310132
ILMN_1876729	HS.441076	-0.277656	0.000985829	0.0164297
ILMN_1693985	JPH1	-0.277648	0.000456653	0.0101259
ILMN_1692651	PHB	-0.277354	0.000590045	0.0117706
ILMN_1676088	MSRB3	-0.277187	0.0223276	0.137824
ILMN_1654606	ZDHHC22	-0.277056	0.00874639	0.0718061
ILMN_1661351	C17ORF81	-0.27705	0.00458071	0.04575
ILMN_1731349	HOXA13	-0.276961	0.00432847	0.0439652
ILMN_2365686	ALG8	-0.276884	0.000309156	0.00805374
ILMN_1705261	CAPN1	-0.276879	0.0200414	0.128332
ILMN_1742151	NRG2	-0.276754	0.000530766	0.0110483
ILMN_2268068	MAPKAP1	-0.276618	0.000763243	0.0138809
ILMN_2337618	GPRASP2	-0.276555	9.12222e-05	0.00397098
ILMN_1802223	ATP2B2	-0.276443	0.000712657	0.0132884
ILMN_1810875	SYNGR1	-0.276407	0.00944327	0.0758271
ILMN_1794588	DYRK2	-0.276309	0.000268326	0.00743586
ILMN_2360229	MAPKAP1	-0.276278	0.020339	0.129522
ILMN_1667112	FBXO7	-0.276048	0.000145248	0.00515804
ILMN_1751345	AP1S1	-0.275855	0.0216232	0.135055
ILMN_1672350	JAM2	-0.275793	0.00245758	0.0297321
ILMN_3235113	TOMM6	-0.275754	0.000816611	0.0144834
ILMN_2389528	MTL5	-0.275726	0.00564902	0.0530857
ILMN_1870111	HS.493947	-0.275556	0.00391156	0.0410184
ILMN_1690282	CRADD	-0.275547	0.00263797	0.031211
ILMN_1780671	PLEKHG3	-0.275486	0.00245196	0.0296945
ILMN_1719759	TNC	-0.275362	0.00521753	0.0501626
ILMN_1687074	CDC14B	-0.275352	0.000142342	0.00509055
ILMN_1784428	MGC57346	-0.275337	9.37987e-05	0.00401985
ILMN_3289650	LOC402112	-0.275288	0.00223181	0.0278753
ILMN_1656372	PES1	-0.275251	0.00186723	0.0248146
ILMN_2121282	MRPS18B	-0.275212	0.00652468	0.0587433
ILMN_1779639	IRAK1BP1	-0.27511	0.00548944	0.0520313
ILMN_1754643	DGCR14	-0.274843	0.000201987	0.00624347
ILMN_1771320	FLJ38717	-0.274744	0.000107719	0.00435399
ILMN_2143822	ZNF148	-0.274671	0.00602255	0.0555786
ILMN_1689651	KIAA1755	-0.274552	0.00103154	0.0168527
ILMN_2261882	KIAA0368	-0.27455	0.000903087	0.0155387
ILMN_1722698	RCHY1	-0.274466	0.0142193	0.100911
ILMN_1663975	CNNM2	-0.274392	0.00096394	0.0161936
ILMN_1807994	PCNP	-0.27428	0.00331947	0.036444
ILMN_2117904	ZNF22	-0.274208	0.000547866	0.0112408
ILMN_1717490	RPL6	-0.273727	0.0285032	0.162884
ILMN_3192411	C10ORF75	-0.273548	0.0105397	0.0819894
ILMN_1725644	UBE2D2	-0.273544	0.000155163	0.00533759
ILMN_1742262	AZI1	-0.273322	0.000444156	0.00995158
[truncated: 45,232 more rows]
